# Supplementary material for: Unravelling the transcriptome of the human tuberculosis lesion and its clinical implications
Source: Nat Commun. 2025 May 30;16:5028. doi: 10.1038/s41467-025-60255-w (PMC12125219; doi:10.1038/s41467-025-60255-w)
Supplement: Supplementary file 3 — Supplementary Data 1 [file 41467_2025_60255_MOESM3_ESM.xlsx]

## Sheet: Summary
	Summary
	There are 4 worksheets in this Excel file.
	Worksheet title	Description
	Granuloma_vs_NL	This contain "ALL" genes - column F contains the adjusted p value, while column B contains the logFC. Genes that are statistically signficant have a value in Column F < 0.05. Genes that are NOT statistically significant have a value of > 0.05
	Central_vs_NL	This contain "ALL" genes - column F contains the adjusted p value, while column B contains the logFC. Genes that are statistically signficant have a value in Column F < 0.05. Genes that are NOT statistically significant have a value of > 0.05
	Internal_vs_NL	This contain "ALL" genes - column F contains the adjusted p value, while column B contains the logFC. Genes that are statistically signficant have a value in Column F < 0.05. Genes that are NOT statistically significant have a value of > 0.05
	External_vs_NL	This contain "ALL" genes - column F contains the adjusted p value, while column B contains the logFC. Genes that are statistically signficant have a value in Column F < 0.05. Genes that are NOT statistically significant have a value of > 0.05
	*Ensemble gene annotation are included for genes without gene symbol

## Sheet: Granuloma_vs_NL
Genes	log2FoldChange	lfcSE	stat	pvalue	padj
ADRA2A	1.4997	0.205863	7.28492	3.21864e-13	5.30109e-09
FAM159A	1.93708	0.276323	7.01019	2.37996e-12	9.26868e-09
RP11-345J4.6	1.31944	0.18885	6.98672	2.81381e-12	9.26868e-09
FCMR	1.87745	0.267911	7.00774	2.42205e-12	9.26868e-09
KIAA1191	-0.253984	0.0361212	-7.03143	2.04422e-12	9.26868e-09
MAP4K1	1.26897	0.18334	6.9214	4.47214e-12	1.10419e-08
ACAP1	1.37592	0.198989	6.91457	4.69298e-12	1.10419e-08
SEPT1	1.49084	0.218346	6.8279	8.61688e-12	1.57689e-08
CCL19	2.9563	0.432031	6.8428	7.76585e-12	1.57689e-08
CARMIL2	1.56719	0.230066	6.81193	9.63002e-12	1.58606e-08
PVT1	1.35566	0.202717	6.68747	2.27059e-11	3.39969e-08
LTB	1.97688	0.29727	6.65012	2.9285e-11	4.01937e-08
LY9	1.51206	0.228234	6.62504	3.47145e-11	4.39806e-08
KEL	2.15367	0.327064	6.58486	4.55318e-11	4.96364e-08
DENND1C	0.989512	0.150271	6.58484	4.55366e-11	4.96364e-08
ZC3H12D	1.79763	0.273348	6.57633	4.82199e-11	4.96364e-08
ADGRG5	1.61579	0.24651	6.55468	5.57616e-11	5.40232e-08
CD22	1.5063	0.2319	6.49547	8.27734e-11	7.57377e-08
FCER2	2.64266	0.408027	6.47666	9.37728e-11	7.81407e-08
RP5-1171I10.5	1.27638	0.197162	6.47376	9.55922e-11	7.81407e-08
FCRL3	2.20187	0.340452	6.46751	9.96329e-11	7.81407e-08
IGLV2-18	3.73153	0.577868	6.45741	1.0651e-10	7.97375e-08
PAX5	2.95619	0.462803	6.38759	1.68519e-10	1.20674e-07
GMDS	0.613251	0.0972494	6.30596	2.86419e-10	1.7749e-07
BLNK	1.37019	0.217369	6.30352	2.90968e-10	1.7749e-07
MMP1	4.4969	0.712478	6.31163	2.76108e-10	1.7749e-07
INPP5D	0.839875	0.133193	6.3057	2.86898e-10	1.7749e-07
SLC17A9	1.52209	0.242093	6.28721	3.23223e-10	1.87783e-07
POU2AF1	2.49139	0.396486	6.28368	3.30644e-10	1.87783e-07
DEF6	0.881993	0.14072	6.26772	3.66373e-10	1.9465e-07
IRF4	2.09513	0.334244	6.26827	3.65091e-10	1.9465e-07
RN7SL396P	1.32286	0.211429	6.25678	3.93019e-10	1.96152e-07
TMC8	0.922913	0.14743	6.25999	3.85003e-10	1.96152e-07
FAM129C	1.93136	0.309327	6.24374	4.27236e-10	2.06958e-07
TRAF5	0.844965	0.135688	6.22725	4.74707e-10	2.23384e-07
JAK3	1.69457	0.272843	6.2108	5.27143e-10	2.41168e-07
IGHJ4	2.51954	0.409128	6.15832	7.35204e-10	3.19095e-07
DGKA	0.932906	0.151492	6.1581	7.36223e-10	3.19095e-07
CARD11	1.29917	0.211531	6.14175	8.16153e-10	3.44668e-07
RUBCNL	1.1344	0.184878	6.13595	8.46492e-10	3.48543e-07
TNFRSF13C	2.78559	0.456464	6.10254	1.04395e-09	4.19362e-07
IGHJ6	2.63141	0.431924	6.09231	1.11294e-09	4.36432e-07
ARHGAP9	0.861535	0.141636	6.08274	1.18148e-09	4.52534e-07
CD72	1.96562	0.323375	6.07845	1.21351e-09	4.54239e-07
RHOH	1.40096	0.231436	6.05333	1.41881e-09	5.19286e-07
SP140	1.26674	0.209625	6.04287	1.51393e-09	5.42052e-07
CORO1A	1.00775	0.166883	6.03867	1.55386e-09	5.44513e-07
FCRL2	2.27634	0.378061	6.0211	1.73241e-09	5.6808e-07
FAM78A	0.622579	0.103414	6.02027	1.74122e-09	5.6808e-07
IGKV1-27	2.90834	0.483224	6.01862	1.75908e-09	5.6808e-07
LIMD2	1.07013	0.177653	6.02368	1.70495e-09	5.6808e-07
RUNX3	0.915701	0.152342	6.01082	1.84587e-09	5.84645e-07
FER1L4	2.23924	0.372732	6.00764	1.88248e-09	5.84985e-07
FAM30A	2.48861	0.414657	6.00163	1.9535e-09	5.84985e-07
PLCG2	0.742129	0.123617	6.00346	1.93157e-09	5.84985e-07
LTF	2.63577	0.440048	5.98973	2.10188e-09	6.18177e-07
SIRPG	1.82892	0.305793	5.98092	2.21883e-09	6.35287e-07
SEPT6	0.923095	0.154375	5.97958	2.2372e-09	6.35287e-07
TRPM2	1.51816	0.254036	5.97617	2.28439e-09	6.37694e-07
PCYOX1	-0.796313	0.133322	-5.97285	2.33139e-09	6.39967e-07
IGHJ5	2.70297	0.454449	5.9478	2.71778e-09	7.2934e-07
RHBDF2	1.07105	0.180126	5.94613	2.74554e-09	7.2934e-07
HAPLN3	1.88691	0.317573	5.94168	2.82116e-09	7.37533e-07
PTPN7	1.18606	0.200491	5.91576	3.30339e-09	8.50108e-07
LIN7A	-0.744571	0.125956	-5.91134	3.39343e-09	8.59843e-07
AGAP2	0.8447	0.143296	5.89478	3.75185e-09	9.36256e-07
CD180	1.8167	0.308356	5.89157	3.82546e-09	9.40379e-07
LINC00926	1.64652	0.279777	5.88512	3.97765e-09	9.63411e-07
RP11-588H23.3	1.43831	0.244564	5.88111	4.07527e-09	9.71781e-07
CD37	0.856293	0.145656	5.87889	4.13021e-09	9.71781e-07
VKORC1L1	-0.509156	0.0869662	-5.85464	4.78045e-09	1.10893e-06
IGKV3D-15	2.85885	0.488861	5.84798	4.97577e-09	1.13821e-06
B3GALNT1	-0.840279	0.143915	-5.8387	5.26105e-09	1.17531e-06
IKZF3	1.39179	0.238398	5.83808	5.28067e-09	1.17531e-06
KCNN4	1.61037	0.276069	5.8332	5.43759e-09	1.19409e-06
IKBKE	1.17044	0.200891	5.82626	5.66839e-09	1.2284e-06
IGKV3OR2-268	2.93161	0.504104	5.81548	6.04589e-09	1.27192e-06
IGLL5	2.51421	0.432367	5.81499	6.0636e-09	1.27192e-06
AIM2	1.99127	0.342515	5.81366	6.112e-09	1.27192e-06
SLAMF7	2.04256	0.351573	5.80978	6.25533e-09	1.27192e-06
TOR1AIP2	-0.290486	0.0499967	-5.8101	6.2437e-09	1.27192e-06
ZBP1	1.44246	0.248854	5.79642	6.77473e-09	1.33803e-06
TBC1D10C	0.784179	0.135323	5.79486	6.83769e-09	1.33803e-06
TTC39C	0.566628	0.0978051	5.79344	6.89576e-09	1.33803e-06
C17orf62	0.756896	0.130652	5.79321	6.90542e-09	1.33803e-06
PARP15	1.04084	0.180751	5.75841	8.49093e-09	1.60742e-06
TMEM245	-0.426017	0.0739688	-5.75941	8.4408e-09	1.60742e-06
ORAI2	0.800346	0.139099	5.7538	8.726e-09	1.6148e-06
C12orf49	-0.61931	0.107627	-5.75422	8.70448e-09	1.6148e-06
IGHA1	2.07858	0.361885	5.74376	9.25965e-09	1.69452e-06
ABCB4	1.70923	0.29874	5.72148	1.05599e-08	1.91122e-06
BASP1	1.26697	0.221697	5.71486	1.09792e-08	1.96277e-06
NUP210	0.758962	0.132842	5.71326	1.1083e-08	1.96277e-06
ARHGAP4	0.654342	0.114711	5.70425	1.16859e-08	1.96394e-06
TAGAP	0.959968	0.168099	5.71074	1.12489e-08	1.96394e-06
USP12	-0.282527	0.0494849	-5.70935	1.13407e-08	1.96394e-06
CD47	-0.375243	0.0657696	-5.70543	1.16053e-08	1.96394e-06
IGHGP	3.3371	0.584848	5.70592	1.15713e-08	1.96394e-06
RP4-564M11.2	-0.982359	0.17234	-5.70011	1.19732e-08	1.99191e-06
SAMD10	0.830487	0.14587	5.69334	1.2458e-08	2.04116e-06
AC079584.3	0.964277	0.169393	5.69253	1.25171e-08	2.04116e-06
P2RY6	1.51495	0.266476	5.68511	1.30729e-08	2.09985e-06
IGHV1-18	2.85592	0.50242	5.68434	1.3132e-08	2.09985e-06
PPP4R1	-0.344363	0.060626	-5.68011	1.34608e-08	2.13173e-06
SEMA5A	-0.771179	0.135876	-5.67561	1.38192e-08	2.16765e-06
EDNRB	-1.35622	0.239244	-5.66877	1.43822e-08	2.23467e-06
ZNF664	-0.347588	0.0614846	-5.65326	1.57435e-08	2.42332e-06
CCR7	1.75225	0.310097	5.65066	1.59829e-08	2.4374e-06
LGI2	2.13903	0.379083	5.64264	1.67466e-08	2.53043e-06
IGHV6-1	2.9404	0.521281	5.64072	1.69341e-08	2.53549e-06
RP11-693J15.5	2.39021	0.42425	5.63396	1.76115e-08	2.58984e-06
IGHV4-59	2.66442	0.472857	5.63472	1.75341e-08	2.58984e-06
MYO7A	1.37366	0.244029	5.6291	1.81153e-08	2.64035e-06
FCRL1	1.76141	0.313101	5.6257	1.84761e-08	2.66931e-06
IGKV3-15	2.82026	0.501836	5.61988	1.91085e-08	2.73667e-06
CD28	1.28362	0.228602	5.6151	1.96451e-08	2.76212e-06
BLK	2.42119	0.431102	5.61628	1.95117e-08	2.76212e-06
IGHV1-3	2.84905	0.507506	5.61383	1.97893e-08	2.76212e-06
NLRC3	0.782197	0.139458	5.60882	2.03709e-08	2.80222e-06
ANOS1	-1.09825	0.195821	-5.60843	2.04169e-08	2.80222e-06
KIDINS220	-0.274306	0.0489328	-5.60578	2.07322e-08	2.82197e-06
IGLV6-57	3.10951	0.554958	5.60314	2.10502e-08	2.84177e-06
TNF	0.897588	0.160417	5.59533	2.20204e-08	2.89588e-06
MEIS3P1	-0.43155	0.0771472	-5.59386	2.2208e-08	2.89588e-06
PASK	0.702278	0.125566	5.59291	2.23301e-08	2.89588e-06
CCM2	0.481368	0.0860477	5.5942	2.21637e-08	2.89588e-06
TRAF3	0.736621	0.131697	5.59328	2.22816e-08	2.89588e-06
PCED1B-AS1	0.98428	0.176065	5.59043	2.26504e-08	2.91447e-06
POU2F2	1.39028	0.250381	5.55264	2.81385e-08	3.59257e-06
SATB1-AS1	1.37754	0.248263	5.54872	2.87763e-08	3.64574e-06
IGLV2-8	2.34104	0.423514	5.52765	3.24547e-08	4.08037e-06
TLR10	2.27633	0.41236	5.52025	3.38519e-08	4.19204e-06
SLC39A8	-0.833722	0.151019	-5.52065	3.37754e-08	4.19204e-06
SLC35A1	-0.516167	0.0935824	-5.51565	3.47502e-08	4.22032e-06
WIPF1	0.640076	0.116058	5.51515	3.48491e-08	4.22032e-06
WDFY4	0.869085	0.157508	5.51771	3.43446e-08	4.22032e-06
IGKV3D-20	2.75223	0.499171	5.51361	3.51557e-08	4.22638e-06
BCL11A	1.13792	0.206497	5.51058	3.57645e-08	4.25639e-06
ITGB7	1.17833	0.21386	5.50981	3.59222e-08	4.25639e-06
CD6	1.05637	0.191815	5.5072	3.64587e-08	4.28911e-06
P2RX5	2.14549	0.389713	5.5053	3.68533e-08	4.30478e-06
CPNE5	2.01388	0.366004	5.50234	3.74779e-08	4.33315e-06
DHX37	0.374075	0.0680082	5.50044	3.78854e-08	4.33315e-06
ADAM19	0.990425	0.180026	5.50157	3.76414e-08	4.33315e-06
ZAP70	1.01809	0.185284	5.49472	3.91333e-08	4.445e-06
UTP14C	-0.265031	0.0482553	-5.49228	3.96776e-08	4.47596e-06
IGKV3D-11	2.96579	0.540136	5.49082	4.00066e-08	4.48238e-06
PIK3CD	0.760664	0.138636	5.48676	4.09375e-08	4.49494e-06
CYTH4	0.96351	0.175588	5.48734	4.08021e-08	4.49494e-06
PIM2	1.79775	0.327542	5.48859	4.05151e-08	4.49494e-06
MPP5	-0.560308	0.102173	-5.48393	4.15968e-08	4.53639e-06
LRRK1	0.687794	0.125446	5.48279	4.18659e-08	4.53639e-06
RGS14	0.655561	0.119623	5.48024	4.24744e-08	4.57225e-06
TMEM106A	0.693787	0.12665	5.47799	4.30177e-08	4.60066e-06
IL2RG	0.949948	0.173698	5.46897	4.52658e-08	4.77889e-06
TRAF3IP3	1.02835	0.188072	5.46784	4.55547e-08	4.77889e-06
AC233755.1	2.78731	0.509759	5.46788	4.55442e-08	4.77889e-06
RAD1	-0.286266	0.0523704	-5.46618	4.59838e-08	4.79337e-06
SLC25A45	0.477872	0.0874551	5.4642	4.6501e-08	4.8168e-06
MIAT	1.21721	0.222828	5.46256	4.69318e-08	4.83105e-06
LINC00426	1.40323	0.257231	5.45514	4.8934e-08	4.93729e-06
RP11-325K4.3	0.844139	0.154703	5.4565	4.85614e-08	4.93729e-06
IGHA2	1.96025	0.359395	5.45431	4.9163e-08	4.93729e-06
IGHG2	3.12718	0.573257	5.45512	4.89406e-08	4.93729e-06
FCHO1	0.895199	0.164215	5.45138	4.99806e-08	4.98897e-06
IGHV3-66	3.35963	0.617178	5.44353	5.22341e-08	5.1825e-06
CHI3L1	2.45225	0.45098	5.4376	5.40038e-08	5.326e-06
IGKJ5	2.58817	0.476249	5.43448	5.49556e-08	5.38293e-06
CTD-2020K17.1	0.859679	0.158216	5.43358	5.52347e-08	5.38293e-06
AC006129.2	1.16955	0.215384	5.4301	5.63228e-08	5.45668e-06
C1orf220	1.60291	0.295401	5.42622	5.75601e-08	5.54394e-06
MSC	1.58576	0.29234	5.42439	5.81525e-08	5.56844e-06
MS4A1	2.61501	0.482252	5.42249	5.87748e-08	5.59549e-06
IRF8	0.948157	0.175011	5.4177	6.03722e-08	5.71454e-06
IGKJ1	2.56985	0.474934	5.41097	6.26855e-08	5.8996e-06
TIGIT	1.33012	0.246161	5.40347	6.53634e-08	6.08212e-06
CD79B	2.04564	0.378572	5.40357	6.53282e-08	6.08212e-06
DOCK10	0.713371	0.132051	5.40226	6.58076e-08	6.08905e-06
CD27	1.82524	0.338328	5.39489	6.8566e-08	6.24958e-06
BCL11B	0.947843	0.175735	5.3936	6.90603e-08	6.24958e-06
IGHV3-53	3.19461	0.592263	5.39391	6.89407e-08	6.24958e-06
CAPN2	-0.545938	0.101164	-5.39658	6.79221e-08	6.24958e-06
IGHV3-11	2.9547	0.548701	5.3849	7.24862e-08	6.52376e-06
ITPRIPL1	1.02618	0.190756	5.37953	7.46787e-08	6.64823e-06
TIFAB	1.61254	0.299963	5.37581	7.62413e-08	6.64823e-06
SIT1	1.33822	0.248893	5.37666	7.58785e-08	6.64823e-06
BICDL1	0.974608	0.181299	5.37569	7.62911e-08	6.64823e-06
RHOBTB3	-0.433139	0.0805502	-5.37725	7.56312e-08	6.64823e-06
SESTD1	-0.565343	0.105133	-5.37743	7.55571e-08	6.64823e-06
IGKV3D-7	2.87251	0.535232	5.36685	8.01236e-08	6.90879e-06
SEMA7A	0.896317	0.167023	5.36644	8.03042e-08	6.90879e-06
RASGRP3	0.540745	0.100774	5.36592	8.05396e-08	6.90879e-06
LRMP	0.980403	0.183064	5.35551	8.53153e-08	7.28054e-06
SLC1A4	0.968307	0.181322	5.34025	9.28203e-08	7.88016e-06
SIDT1	0.97712	0.183005	5.33931	9.33031e-08	7.88052e-06
ZNF106	-0.294297	0.0551381	-5.33745	9.42615e-08	7.92085e-06
NFKBIE	1.03366	0.193731	5.33552	9.52719e-08	7.96512e-06
IKZF1	0.791691	0.148441	5.33337	9.6409e-08	8.01948e-06
DERL3	2.45915	0.46136	5.33021	9.80999e-08	8.11912e-06
CNR2	2.22888	0.418774	5.32238	1.02416e-07	8.37014e-06
IGKV1D-16	3.07418	0.577519	5.32309	1.02021e-07	8.37014e-06
ADAM28	1.59269	0.299318	5.32106	1.03166e-07	8.37014e-06
OSBPL9	-0.269875	0.0507102	-5.32192	1.0268e-07	8.37014e-06
FCRL5	2.53616	0.477147	5.31526	1.06502e-07	8.5985e-06
RP11-689B22.2	1.90909	0.359449	5.31115	1.08937e-07	8.64731e-06
PIK3R6	0.856065	0.161202	5.31051	1.09318e-07	8.64731e-06
ABCD2	1.1196	0.210756	5.31229	1.08254e-07	8.64731e-06
P2RY8	1.32542	0.24958	5.31058	1.09276e-07	8.64731e-06
PIP4K2A	0.375111	0.0706448	5.30982	1.09732e-07	8.64731e-06
LCK	1.062	0.200149	5.30603	1.12036e-07	8.78682e-06
IGHV3-15	2.38865	0.450332	5.30419	1.13173e-07	8.83397e-06
RN7SL752P	1.11739	0.210956	5.2968	1.17848e-07	9.15548e-06
WAS	0.705956	0.133386	5.29257	1.20609e-07	9.32595e-06
TNFRSF18	1.68733	0.319197	5.28617	1.24903e-07	9.61284e-06
BHLHA15	2.25921	0.427934	5.27934	1.29652e-07	9.88595e-06
FGD2	0.764923	0.144869	5.28008	1.29125e-07	9.88595e-06
TRBC2	1.13054	0.214357	5.2741	1.33406e-07	1.01254e-05
LINC01215	1.9981	0.379238	5.26874	1.37364e-07	1.03779e-05
SLCO5A1	1.69149	0.321398	5.26293	1.41778e-07	1.06625e-05
SFMBT2	0.769213	0.146254	5.25945	1.4449e-07	1.08171e-05
KCNA2	1.62616	0.309276	5.25796	1.45662e-07	1.08554e-05
P2RY10	1.41936	0.270205	5.2529	1.49727e-07	1.11081e-05
HSH2D	1.20495	0.229489	5.2506	1.51607e-07	1.11972e-05
TCF7	1.08197	0.206106	5.2496	1.52427e-07	1.12075e-05
RABEP2	0.390343	0.0744103	5.24582	1.55592e-07	1.13893e-05
IGDCC4	1.41583	0.270189	5.24015	1.60448e-07	1.16929e-05
IGHJ3P	2.56174	0.489082	5.23786	1.62452e-07	1.17867e-05
DSG2	-0.727337	0.138895	-5.23659	1.63573e-07	1.1816e-05
PIF1	0.990723	0.189347	5.23231	1.67401e-07	1.20066e-05
IGKV3-20	2.74683	0.525005	5.23202	1.67669e-07	1.20066e-05
RELB	1.00833	0.193042	5.22336	1.75706e-07	1.25276e-05
GABRB2	-1.52964	0.29318	-5.21742	1.81428e-07	1.28798e-05
PLEKHO1	0.960314	0.184325	5.2099	1.88947e-07	1.33561e-05
IGKV1-33	2.86831	0.550829	5.20727	1.91642e-07	1.34886e-05
MYBL2	1.64122	0.315382	5.20391	1.95137e-07	1.36183e-05
SH3BP1	0.730965	0.140444	5.20468	1.94326e-07	1.36183e-05
PNOC	2.37243	0.456096	5.2016	1.97578e-07	1.37304e-05
ADM2	1.76435	0.339668	5.19434	2.05446e-07	1.42172e-05
AMPD3	1.17361	0.22614	5.18973	2.106e-07	1.45129e-05
IGHV4-61	2.7458	0.529204	5.18854	2.11945e-07	1.45447e-05
IGKV1D-33	2.87254	0.55373	5.18761	2.13006e-07	1.45569e-05
RASSF4	1.31666	0.254012	5.18346	2.17806e-07	1.48234e-05
MIR3142HG	1.28656	0.248381	5.17977	2.22155e-07	1.50572e-05
HM13	0.508916	0.0982862	5.1779	2.24402e-07	1.51471e-05
SLC7A5	1.37368	0.265486	5.17419	2.28898e-07	1.536e-05
TLR6	1.07397	0.20758	5.17377	2.29421e-07	1.536e-05
LINC01588	0.867184	0.167696	5.17117	2.32632e-07	1.5512e-05
REPS2	-0.754694	0.145971	-5.17018	2.33874e-07	1.55319e-05
BISPR	0.661189	0.127978	5.16643	2.38609e-07	1.57501e-05
LAX1	1.55546	0.301092	5.16607	2.39073e-07	1.57501e-05
IGLV2-14	2.38576	0.461896	5.16514	2.40257e-07	1.57651e-05
LINC01857	2.15843	0.41821	5.16111	2.45491e-07	1.59869e-05
PI15	1.87919	0.364171	5.16018	2.46717e-07	1.59869e-05
MSTO1	0.415285	0.0804686	5.16084	2.45845e-07	1.59869e-05
CRELD2	0.581102	0.112626	5.15957	2.47521e-07	1.59869e-05
BAIAP2-AS1	-0.475635	0.0923538	-5.15014	2.60292e-07	1.67461e-05
ESR2	1.37304	0.266815	5.14605	2.66028e-07	1.70486e-05
TRAF1	0.891771	0.173435	5.14183	2.72078e-07	1.73017e-05
TRAK2	-0.310739	0.0604255	-5.14251	2.71099e-07	1.73017e-05
RUFY4	1.85843	0.361699	5.13805	2.77606e-07	1.7451e-05
FBXO41	1.01608	0.197744	5.13836	2.77146e-07	1.7451e-05
ARHGAP5	-0.445253	0.086644	-5.13888	2.76376e-07	1.7451e-05
SYTL1	0.649977	0.126534	5.13679	2.79474e-07	1.75016e-05
SPAG4	1.87602	0.365406	5.13407	2.83546e-07	1.75564e-05
SYNC	-0.551953	0.107496	-5.13463	2.827e-07	1.75564e-05
TRABD	0.562783	0.1096	5.13489	2.82307e-07	1.75564e-05
IGHV2-5	2.56349	0.499415	5.13298	2.85185e-07	1.75918e-05
PTGES	1.25601	0.24493	5.12804	2.92774e-07	1.7945e-05
SCAMP5	1.26624	0.246936	5.12784	2.93091e-07	1.7945e-05
NUGGC	1.58883	0.310092	5.12373	2.99548e-07	1.82725e-05
UBASH3A	0.926765	0.180952	5.12159	3.02962e-07	1.83448e-05
FYB	0.995863	0.194427	5.12203	3.02266e-07	1.83448e-05
RP11-43D4.2	0.993595	0.194054	5.12019	3.05232e-07	1.84146e-05
FER	-0.326646	0.063847	-5.11608	3.11954e-07	1.86832e-05
FRMD4B	-0.28802	0.0562903	-5.11668	3.10957e-07	1.86832e-05
RALGPS2	1.41676	0.277208	5.11081	3.20786e-07	1.91426e-05
SCN9A	-0.575372	0.112693	-5.10568	3.29607e-07	1.95979e-05
BCL2	0.616718	0.120861	5.10269	3.3486e-07	1.9779e-05
IGLV3-21	2.86459	0.561401	5.10258	3.35054e-07	1.9779e-05
PCED1B	0.646128	0.126657	5.10142	3.37121e-07	1.98299e-05
TNFRSF17	2.07328	0.40669	5.09795	3.43356e-07	2.00932e-05
HLA-DOB	1.34716	0.264275	5.09757	3.44037e-07	2.00932e-05
APLP2	-0.501615	0.0985514	-5.08989	3.58277e-07	2.0851e-05
FAM20B	-0.327019	0.0642826	-5.08721	3.63369e-07	2.10728e-05
KIAA0232	-0.269819	0.0530982	-5.08151	3.74455e-07	2.16395e-05
TMEM156	1.6799	0.330641	5.08073	3.75994e-07	2.16525e-05
CSK	0.56677	0.111606	5.0783	3.80817e-07	2.18539e-05
RPS2P36	1.09938	0.216656	5.07432	3.88885e-07	2.22393e-05
VOPP1	0.807976	0.159318	5.07146	3.94767e-07	2.2343e-05
RB1CC1	-0.278737	0.0549578	-5.07184	3.93992e-07	2.2343e-05
MYO1B	-0.610704	0.120395	-5.0725	3.92623e-07	2.2343e-05
ZC3H14	-0.318712	0.0628541	-5.07066	3.96433e-07	2.23605e-05
RAC2	0.784772	0.154821	5.0689	4.00119e-07	2.24913e-05
TMEM43	-0.318595	0.0629648	-5.0599	4.19472e-07	2.3499e-05
IL4I1	2.31628	0.457898	5.05851	4.22538e-07	2.35905e-05
C4orf50	1.88105	0.371931	5.05751	4.24762e-07	2.36346e-05
COL7A1	1.37589	0.272144	5.05576	4.28681e-07	2.37723e-05
TP53BP2	-0.246306	0.0487245	-5.05508	4.30219e-07	2.37775e-05
IGLV4-69	2.51656	0.497997	5.05337	4.34082e-07	2.38311e-05
TRAC	1.11286	0.220216	5.05352	4.33741e-07	2.38311e-05
SPAG9	-0.24471	0.0484927	-5.04632	4.50392e-07	2.46444e-05
SPIB	2.1373	0.423832	5.04281	4.58752e-07	2.50187e-05
MIR155HG	1.25545	0.249006	5.04183	4.61111e-07	2.50643e-05
CERS2	-0.378441	0.0750765	-5.04075	4.63718e-07	2.51232e-05
MANF	0.761822	0.151164	5.0397	4.66274e-07	2.51788e-05
GAPVD1	-0.194679	0.0386415	-5.03809	4.70197e-07	2.53077e-05
HOMER1	-0.702753	0.139578	-5.03483	4.78273e-07	2.55752e-05
IGKV1-39	2.5689	0.510164	5.03544	4.76753e-07	2.55752e-05
C15orf48	2.29498	0.455888	5.03409	4.80127e-07	2.55913e-05
DDX39A	0.474522	0.0942751	5.03338	4.81915e-07	2.56037e-05
CD7	1.20386	0.239244	5.03192	4.856e-07	2.56486e-05
PLCH2	1.03561	0.205812	5.03181	4.85875e-07	2.56486e-05
SLC9A3R1	0.45187	0.0898676	5.02818	4.95167e-07	2.60556e-05
IGKV1D-39	2.56599	0.510504	5.02638	4.99812e-07	2.62163e-05
IGHV3-69-1	2.38595	0.474779	5.02539	5.02398e-07	2.62682e-05
IGHV3-74	2.45751	0.489585	5.01957	5.17876e-07	2.68571e-05
GBP5	1.94704	0.387909	5.01932	5.18543e-07	2.68571e-05
SLK	-0.381812	0.0760684	-5.01932	5.18553e-07	2.68571e-05
IGHG3	2.75871	0.549754	5.01808	5.21904e-07	2.69459e-05
SYP	-0.699955	0.139582	-5.01464	5.31331e-07	2.73469e-05
LAMB3	-0.695098	0.138686	-5.01203	5.38587e-07	2.7634e-05
POGK	-0.257575	0.0514446	-5.00685	5.53292e-07	2.82128e-05
CADM1	-0.763844	0.152553	-5.00707	5.5266e-07	2.82128e-05
REEP5	-0.302116	0.0603516	-5.00594	5.55904e-07	2.82585e-05
BCHE	-1.4178	0.283366	-5.00345	5.63136e-07	2.8538e-05
EPDR1	-0.608101	0.121607	-5.00056	5.71638e-07	2.888e-05
IGLV2-11	2.56169	0.51238	4.99958	5.74546e-07	2.89382e-05
RP11-314B1.2	-1.15696	0.231508	-4.99748	5.80846e-07	2.91663e-05
CCDC88B	0.702766	0.140722	4.99399	5.91452e-07	2.95188e-05
PAFAH1B1	-0.18816	0.0376755	-4.99422	5.90737e-07	2.95188e-05
CD79A	2.4855	0.49813	4.98966	6.04844e-07	3.0096e-05
FCRLA	2.46039	0.493295	4.98767	6.11123e-07	3.03169e-05
CPXM1	1.95294	0.391697	4.98583	6.16962e-07	3.05146e-05
CD5	1.12333	0.225375	4.98428	6.21918e-07	3.05761e-05
INPP4A	0.293892	0.0589624	4.9844	6.21548e-07	3.05761e-05
LINC00954	0.940616	0.188769	4.98289	6.26403e-07	3.06138e-05
ARHGAP45	0.55591	0.111555	4.98327	6.25197e-07	3.06138e-05
CLSTN3	0.705433	0.14165	4.98011	6.35486e-07	3.09658e-05
RELT	0.918247	0.18452	4.97641	6.47733e-07	3.14695e-05
LPAR5	1.00726	0.202523	4.97354	6.57411e-07	3.16595e-05
P4HA2	-0.444785	0.0894224	-4.97398	6.55923e-07	3.16595e-05
ARHGEF12	-0.442471	0.0889487	-4.97445	6.54342e-07	3.16595e-05
FAM129B	-0.394078	0.0793098	-4.96884	6.73536e-07	3.23415e-05
ASPHD2	1.14995	0.231519	4.96696	6.80091e-07	3.2467e-05
Sep-10	-0.544867	0.10969	-4.96732	6.78842e-07	3.2467e-05
RNF128	-1.1825	0.238346	-4.96125	7.00418e-07	3.33407e-05
PSTPIP1	0.817308	0.164803	4.95929	7.07495e-07	3.35805e-05
GPR174	1.07573	0.217315	4.9501	7.41749e-07	3.49046e-05
EPHB2	0.908938	0.183583	4.95111	7.37932e-07	3.49046e-05
GNAQ	-0.407701	0.0823613	-4.95015	7.41562e-07	3.49046e-05
B4GAT1	-0.502232	0.101483	-4.94894	7.46184e-07	3.50028e-05
IL21R	1.40123	0.283167	4.94844	7.48087e-07	3.50028e-05
CYTOR	0.870177	0.175889	4.94731	7.52464e-07	3.51079e-05
COL22A1	1.57108	0.317603	4.94668	7.54887e-07	3.51214e-05
CMTM7	0.504347	0.101975	4.94582	7.58258e-07	3.51789e-05
TDO2	2.21615	0.44836	4.94279	7.70118e-07	3.55171e-05
IGHV3-21	2.40547	0.48676	4.9418	7.74048e-07	3.55171e-05
IGHV3-33	2.43824	0.493395	4.94177	7.74174e-07	3.55171e-05
IGKV3-11	2.54587	0.515119	4.94229	7.721e-07	3.55171e-05
ARHGAP25	0.537569	0.108895	4.9366	7.94956e-07	3.63692e-05
TTYH3	0.922451	0.187046	4.93169	8.15228e-07	3.71934e-05
SSTR2	1.34337	0.272455	4.9306	8.1977e-07	3.72109e-05
RASAL3	0.801803	0.162621	4.93052	8.20131e-07	3.72109e-05
SPRYD7	-0.662306	0.134357	-4.92946	8.24555e-07	3.73088e-05
DENND2D	0.61496	0.124802	4.92749	8.32917e-07	3.75839e-05
USP47	-0.22285	0.0452891	-4.92061	8.62743e-07	3.88234e-05
SYNJ2BP	-0.339116	0.0690345	-4.91226	9.0031e-07	4.04036e-05
ST18	1.69133	0.344478	4.90983	9.11569e-07	4.07416e-05
ISPD	-0.619633	0.126209	-4.90956	9.1279e-07	4.07416e-05
UHRF1	1.04815	0.213746	4.90373	9.4035e-07	4.18583e-05
ETV1	-0.742939	0.151593	-4.90087	9.54143e-07	4.2349e-05
CIITA	0.679905	0.138745	4.90038	9.56516e-07	4.2349e-05
LINC00528	1.43844	0.293615	4.89909	9.62838e-07	4.24009e-05
SOWAHB	-0.68867	0.140571	-4.89909	9.62828e-07	4.24009e-05
SFRP2	1.70688	0.34856	4.89696	9.73303e-07	4.26338e-05
MYO9A	-0.397447	0.0811578	-4.89722	9.72028e-07	4.26338e-05
CXXC5	0.488295	0.0997385	4.89575	9.79298e-07	4.27826e-05
CDCA7L	-0.440483	0.0900254	-4.89287	9.93769e-07	4.32999e-05
CDKL5	-0.606471	0.123972	-4.892	9.98158e-07	4.33764e-05
LANCL3	-0.776138	0.158672	-4.89146	1.00093e-06	4.33823e-05
ASB2	0.664255	0.135829	4.89037	1.00644e-06	4.35068e-05
ZNF101	0.623873	0.127595	4.88946	1.01113e-06	4.35324e-05
COL1A1	2.37663	0.486095	4.88923	1.01232e-06	4.35324e-05
PPP2CB	-0.406175	0.0831124	-4.88706	1.02351e-06	4.3899e-05
FAM26F	2.02265	0.413922	4.88654	1.02622e-06	4.39007e-05
ANKRD36BP2	1.96175	0.401664	4.88406	1.03921e-06	4.43416e-05
MZB1	2.26785	0.464517	4.88217	1.04924e-06	4.46536e-05
IGHV4-55	2.6358	0.539988	4.88123	1.05427e-06	4.4752e-05
HAGHL	0.961117	0.196955	4.87989	1.06145e-06	4.48257e-05
SEPTIN9	0.315497	0.0646513	4.87998	1.06096e-06	4.48257e-05
SAPCD2	1.06576	0.218547	4.87659	1.07934e-06	4.5465e-05
KIF21B	0.696601	0.142969	4.87239	1.10255e-06	4.6089e-05
AKNA	0.604189	0.124	4.87247	1.10209e-06	4.6089e-05
IGKC	2.56627	0.526689	4.87245	1.10221e-06	4.6089e-05
MOAP1	-0.398858	0.0818814	-4.87117	1.1094e-06	4.62576e-05
ATF5	1.33061	0.273295	4.86879	1.12283e-06	4.66996e-05
APBB1IP	0.696275	0.14304	4.86769	1.12911e-06	4.67626e-05
IGLV1-40	2.35834	0.484504	4.86753	1.13003e-06	4.67626e-05
IGHV3-30	2.39859	0.49321	4.86322	1.15489e-06	4.76717e-05
GTF2IP4	-0.210783	0.0433494	-4.86243	1.15955e-06	4.77447e-05
PCNX2	0.506597	0.104269	4.85858	1.18233e-06	4.85612e-05
NCF1C	1.2407	0.255434	4.85724	1.19034e-06	4.87683e-05
SNHG3	0.571168	0.117658	4.85446	1.20716e-06	4.93347e-05
RASSF8	-0.558476	0.115108	-4.85175	1.22379e-06	4.95923e-05
SEMA4D	0.935358	0.192782	4.85189	1.22291e-06	4.95923e-05
CRK	-0.305371	0.0629364	-4.85206	1.22183e-06	4.95923e-05
ARHGAP21	-0.358186	0.0738305	-4.85147	1.22551e-06	4.95923e-05
CTB-133G6.1	0.884325	0.182347	4.84969	1.23657e-06	4.99174e-05
SBDS	-0.461985	0.0952776	-4.84883	1.24189e-06	5.00098e-05
IFNG-AS1	1.87049	0.385804	4.8483	1.24527e-06	5.00234e-05
DNMT1	0.37947	0.0783432	4.84369	1.2745e-06	5.10731e-05
PAPSS2	-0.656242	0.135516	-4.84256	1.28177e-06	5.12397e-05
IGKJ4	2.3769	0.491114	4.83981	1.29961e-06	5.1827e-05
ZNF823	-0.380028	0.0785334	-4.83906	1.30457e-06	5.18991e-05
TRBC1	1.14152	0.236069	4.83553	1.32794e-06	5.27016e-05
STARD5	0.996793	0.206277	4.83231	1.34958e-06	5.328e-05
BANK1	1.29774	0.268577	4.83192	1.35222e-06	5.328e-05
FAM65B	0.920571	0.190501	4.83236	1.34926e-06	5.328e-05
ZBTB34	-0.276654	0.0572734	-4.83041	1.36253e-06	5.35582e-05
COL19A1	1.76191	0.364834	4.82936	1.36971e-06	5.37122e-05
IL12RB2	1.48916	0.308719	4.82368	1.40935e-06	5.50046e-05
IL12RB1	0.879761	0.182384	4.82368	1.40934e-06	5.50046e-05
RDX	-0.470531	0.0975605	-4.82297	1.41439e-06	5.50709e-05
DHX34	0.37054	0.0768514	4.82152	1.42471e-06	5.53419e-05
IGHV2-70D	2.95402	0.612758	4.82087	1.42936e-06	5.5392e-05
RP11-81H14.2	1.73921	0.36099	4.81788	1.45091e-06	5.60951e-05
ARHGAP15	0.740632	0.153829	4.81463	1.47469e-06	5.68811e-05
IGHV3-48	2.26246	0.470045	4.81329	1.48467e-06	5.71319e-05
SLC2A6	1.05988	0.220233	4.81253	1.4903e-06	5.72152e-05
CD48	1.27097	0.264209	4.81047	1.50578e-06	5.76748e-05
HACD4	-0.432684	0.0900719	-4.80376	1.55715e-06	5.9504e-05
XPO6	0.386986	0.08059	4.80192	1.57152e-06	5.99142e-05
VMP1	0.843963	0.175864	4.79896	1.59494e-06	6.06666e-05
BLM	0.993092	0.207123	4.79469	1.62926e-06	6.18293e-05
PRKCB	0.699304	0.145956	4.7912	1.6579e-06	6.27717e-05
CH507-9B2.1	0.531201	0.110894	4.79016	1.66649e-06	6.29522e-05
MMP9	2.61677	0.546337	4.78967	1.67059e-06	6.29624e-05
NPNT	-0.813981	0.169994	-4.78828	1.68217e-06	6.32541e-05
PTGES2	0.4376	0.0914325	4.78604	1.70101e-06	6.38169e-05
TSPAN33	1.08623	0.227045	4.7842	1.71672e-06	6.41782e-05
WWC2	-0.75378	0.157563	-4.784	1.71843e-06	6.41782e-05
C16orf54	0.563318	0.117822	4.78111	1.74327e-06	6.48471e-05
ARHGAP31	-0.417825	0.0873928	-4.781	1.74422e-06	6.48471e-05
PDK1	1.24489	0.260443	4.77989	1.75388e-06	6.49133e-05
NLRC5	0.754162	0.157766	4.78025	1.75074e-06	6.49133e-05
RP11-294C11.2	2.61415	0.546958	4.77943	1.75794e-06	6.49175e-05
E2F3	0.611917	0.128072	4.77793	1.7711e-06	6.51297e-05
FNBP1	0.393092	0.0822734	4.77787	1.77159e-06	6.51297e-05
SOSTDC1	-2.13247	0.44642	-4.77684	1.78074e-06	6.51751e-05
TGFBR2	-0.309426	0.0647715	-4.7772	1.77756e-06	6.51751e-05
RFFL	0.349451	0.0731733	4.77567	1.79114e-06	6.54103e-05
BATF	1.24706	0.261385	4.77096	1.83354e-06	6.63699e-05
KIF26B	1.91659	0.401696	4.77125	1.83088e-06	6.63699e-05
KIAA0922	0.415004	0.0869637	4.77215	1.82269e-06	6.63699e-05
ANO6	-0.410664	0.0860648	-4.77157	1.828e-06	6.63699e-05
ZNF831	0.841184	0.176446	4.76737	1.86645e-06	6.74133e-05
WLS	-0.444514	0.0932606	-4.76636	1.87584e-06	6.75086e-05
ZBTB44	-0.24267	0.0509147	-4.7662	1.87729e-06	6.75086e-05
C14orf132	-0.790858	0.166017	-4.76372	1.9006e-06	6.81979e-05
CD3E	0.872726	0.183353	4.7598	1.93783e-06	6.92606e-05
FAM102A	0.598133	0.125666	4.75972	1.93863e-06	6.92606e-05
VAV1	0.836545	0.1758	4.75851	1.95024e-06	6.95249e-05
GPR18	1.46597	0.308133	4.75758	1.95929e-06	6.96967e-05
S100A10	-0.55794	0.117316	-4.75589	1.97575e-06	7.01308e-05
CCBE1	-0.975639	0.205191	-4.75479	1.9865e-06	7.03607e-05
CECR7	1.4999	0.315627	4.75213	2.01287e-06	7.11415e-05
IL18BP	0.721711	0.152015	4.74762	2.05826e-06	7.21266e-05
CD38	1.44959	0.305271	4.74854	2.04887e-06	7.21266e-05
DESI2	-0.338069	0.0712077	-4.74765	2.05793e-06	7.21266e-05
N4BP1	-0.330475	0.0696028	-4.74801	2.05424e-06	7.21266e-05
MAP3K21	-0.644513	0.135801	-4.74602	2.07462e-06	7.25455e-05
CD3G	0.952468	0.200759	4.74433	2.09198e-06	7.29976e-05
GOLGA5P1	0.993741	0.20959	4.74135	2.12296e-06	7.32124e-05
LINC01480	1.22559	0.258418	4.74265	2.10944e-06	7.32124e-05
PIK3CG	0.683174	0.14409	4.74128	2.12367e-06	7.32124e-05
SPINT2	-0.39133	0.0825267	-4.74186	2.11767e-06	7.32124e-05
NCKAP1	-0.465982	0.0982841	-4.74118	2.12481e-06	7.32124e-05
DPYSL2	-0.430021	0.090679	-4.74224	2.1137e-06	7.32124e-05
HSD17B6	-1.11367	0.234985	-4.73931	2.14442e-06	7.37341e-05
TNFRSF25	0.699477	0.147605	4.73884	2.14945e-06	7.37531e-05
LINC01684	1.1567	0.244272	4.7353	2.18731e-06	7.48959e-05
CHRM3-AS2	1.52378	0.321829	4.73475	2.19322e-06	7.49175e-05
TMEM87A	-0.384497	0.0812134	-4.7344	2.19703e-06	7.49175e-05
STAP1	1.49193	0.315231	4.73282	2.21419e-06	7.53466e-05
CCAR1	0.16367	0.0345867	4.73217	2.22132e-06	7.54331e-05
EVA1A	-0.77302	0.163657	-4.72342	2.31909e-06	7.85915e-05
CYFIP2	0.488344	0.103402	4.72275	2.32674e-06	7.86887e-05
NIPAL3	-0.348389	0.0737748	-4.72232	2.33165e-06	7.86932e-05
SUSD3	1.00627	0.213285	4.71796	2.38225e-06	8.00239e-05
RNASET2	0.757815	0.160611	4.71831	2.37811e-06	8.00239e-05
CAV1	-1.01299	0.214723	-4.71767	2.38566e-06	8.00239e-05
ATP13A1	0.392934	0.0833488	4.71433	2.42509e-06	8.11812e-05
PHACTR2	-0.491004	0.104164	-4.71376	2.43192e-06	8.12449e-05
GIPC1	-0.358506	0.0760788	-4.7123	2.44936e-06	8.1662e-05
KLHL6	0.94981	0.201589	4.71162	2.45752e-06	8.17685e-05
SCD5	-0.599235	0.127235	-4.70967	2.48113e-06	8.23877e-05
TRIM24	-0.313004	0.0665727	-4.70168	2.58029e-06	8.55079e-05
BOP1	0.429148	0.0912933	4.70076	2.59197e-06	8.57225e-05
SLC2A1	1.52314	0.324164	4.69868	2.61851e-06	8.64267e-05
TXNDC5	1.10091	0.234429	4.69615	2.65114e-06	8.7084e-05
VCAM1	1.53092	0.326013	4.6959	2.65429e-06	8.7084e-05
IGHG1	2.83263	0.603208	4.69594	2.65386e-06	8.7084e-05
NDNF	-0.911168	0.194174	-4.69253	2.69847e-06	8.83573e-05
RP11-16E12.2	2.00059	0.426505	4.69065	2.72338e-06	8.89962e-05
SASH3	0.741075	0.158058	4.68863	2.75045e-06	8.97028e-05
GCSAM	1.26885	0.271029	4.6816	2.84649e-06	9.2464e-05
CD96	0.838981	0.179208	4.6816	2.8465e-06	9.2464e-05
KIAA1109	-0.255936	0.0546732	-4.6812	2.85195e-06	9.2464e-05
ST6GALNAC5	-0.758139	0.162047	-4.67851	2.88964e-06	9.35017e-05
TAS1R3	1.85046	0.395664	4.67684	2.91335e-06	9.39001e-05
CLDN12	-0.377776	0.0807724	-4.67704	2.9104e-06	9.39001e-05
EMP2	-1.08755	0.232563	-4.67635	2.92028e-06	9.39395e-05
EML3	0.334893	0.0716292	4.67538	2.93411e-06	9.42003e-05
CAV2	-1.0035	0.214746	-4.67294	2.96915e-06	9.51398e-05
UBL3	-0.370771	0.0793564	-4.67222	2.97957e-06	9.52883e-05
GINS1	0.946057	0.202686	4.66761	3.04725e-06	9.72641e-05
IGKV1OR2-108	2.42338	0.519505	4.66479	3.08937e-06	9.84176e-05
IGKV2-30	1.91054	0.409764	4.66255	3.12318e-06	9.93026e-05
LMNB1	0.831219	0.178302	4.66185	3.13383e-06	9.94492e-05
SH2B2	0.708503	0.15207	4.65906	3.1765e-06	0.000100416
PATL2	0.926935	0.198952	4.6591	3.17602e-06	0.000100416
DPEP1	2.26282	0.485934	4.65665	3.21394e-06	0.000101405
ZNF215	1.59146	0.341873	4.65512	3.238e-06	0.000101969
IGLV3-19	2.29643	0.493548	4.65291	3.27287e-06	0.000102713
NBEAL1	-0.445777	0.0958077	-4.65283	3.2741e-06	0.000102713
SLA2	0.772153	0.166059	4.64987	3.3215e-06	0.000104002
TNRC18P1	0.559604	0.120364	4.64927	3.33118e-06	0.000104079
SGMS1	-0.347533	0.0747554	-4.64893	3.33659e-06	0.000104079
IL10RA	0.848889	0.18266	4.64738	3.3618e-06	0.000104667
BTLA	1.46927	0.316187	4.64685	3.37035e-06	0.000104735
MICALL2	0.542108	0.11673	4.6441	3.41565e-06	0.000105744
CHPF2	0.442442	0.0952644	4.64436	3.41133e-06	0.000105744
SERPINE2	1.94267	0.41836	4.64355	3.42479e-06	0.000105828
PMM2	0.407263	0.0877331	4.64207	3.44942e-06	0.000106389
LAMC2	-0.804076	0.173233	-4.64158	3.45759e-06	0.000106442
RAB11FIP1	-0.755032	0.162712	-4.64031	3.4789e-06	0.000106898
DIO2	1.90683	0.411008	4.63939	3.49435e-06	0.000107173
TEP1	0.330646	0.0712911	4.63797	3.51843e-06	0.000107711
PLCXD2	0.60933	0.131409	4.63689	3.53689e-06	0.000108075
TNFRSF9	1.722	0.371455	4.63582	3.55518e-06	0.000108433
NCF1B	1.20624	0.260222	4.63543	3.56199e-06	0.00010844
MSTO2P	0.419145	0.0904391	4.63456	3.57699e-06	0.000108501
SCFD2	0.300069	0.0647461	4.63455	3.57716e-06	0.000108501
ATF7IP2	0.536076	0.115753	4.63121	3.63538e-06	0.000110032
IGKV2D-30	1.90586	0.411554	4.63089	3.64101e-06	0.000110032
ZFYVE9	-0.570139	0.123146	-4.62977	3.66067e-06	0.000110424
SP140L	0.411654	0.0889367	4.62861	3.68125e-06	0.000110841
EVL	0.599704	0.129616	4.62679	3.71378e-06	0.000111617
ICAM3	0.876557	0.189541	4.62462	3.75278e-06	0.000112379
LDLRAD4	0.407	0.0880062	4.62467	3.75188e-06	0.000112379
IRF2BP2	-0.247908	0.0536116	-4.62415	3.76134e-06	0.000112431
IGLV1-51	2.17879	0.471215	4.62376	3.76839e-06	0.000112437
GPR55	1.25848	0.272474	4.61871	3.86128e-06	0.000114815
IGHV3-23	2.34157	0.50698	4.61867	3.86203e-06	0.000114815
FCHSD1	0.377844	0.0818175	4.61813	3.87208e-06	0.000114907
LEF1	0.814424	0.176427	4.61621	3.9081e-06	0.000115767
LMO7	-1.01996	0.221054	-4.61407	3.94852e-06	0.000116545
AHNAK	-0.532777	0.115459	-4.61441	3.94212e-06	0.000116545
KDR	-0.66772	0.144765	-4.61245	3.9795e-06	0.000117249
ICOSLG	0.533847	0.115807	4.6098	4.0306e-06	0.000118543
GRIN3A	2.26809	0.492055	4.60942	4.03802e-06	0.000118549
LINC00937	1.39157	0.301968	4.60834	4.05887e-06	0.000118906
SMAGP	-0.69642	0.151131	-4.60805	4.06462e-06	0.000118906
EAF2	1.05463	0.228976	4.60584	4.10798e-06	0.000119749
NCF1	1.18707	0.257718	4.60609	4.10313e-06	0.000119749
ZNF597	-0.353449	0.0767506	-4.60516	4.12155e-06	0.000119933
ADAMTS14	1.41386	0.307151	4.60316	4.16132e-06	0.000120877
IGKV1-16	2.21287	0.480803	4.60244	4.17561e-06	0.00012094
FAM105A	-0.554262	0.120441	-4.60195	4.18553e-06	0.00012094
F11R	-0.601373	0.130672	-4.60216	4.18137e-06	0.00012094
MSL3	0.38637	0.0839956	4.59988	4.22732e-06	0.000121933
PCBP3	0.796164	0.173112	4.59913	4.24251e-06	0.000122158
HMGA1	0.611689	0.133023	4.59836	4.2583e-06	0.000122398
IGHV3-49	1.96475	0.427442	4.59653	4.2959e-06	0.000122627
LILRB1	0.941993	0.204936	4.59652	4.29604e-06	0.000122627
GALNT5	-1.06208	0.231047	-4.59682	4.28978e-06	0.000122627
HPGD	-1.3524	0.294222	-4.59653	4.29586e-06	0.000122627
CSMD2	2.0663	0.449574	4.59613	4.30417e-06	0.000122647
GRK6	0.482059	0.104913	4.59485	4.33057e-06	0.000122973
PPP1R18	0.551098	0.119934	4.595	4.32755e-06	0.000122973
PLA2G7	1.77261	0.385819	4.59441	4.33972e-06	0.000123021
TACC1	-0.408668	0.0889689	-4.59338	4.36132e-06	0.000123421
CRACR2A	0.610186	0.132947	4.5897	4.43876e-06	0.000125397
TMOD3	-0.313939	0.0684125	-4.58891	4.45562e-06	0.000125658
DAPP1	0.939436	0.204745	4.58831	4.46842e-06	0.000125803
FGFR2	-0.7254	0.158166	-4.58631	4.5115e-06	0.000126799
GIT2	0.263758	0.057519	4.58558	4.5273e-06	0.000126811
COL3A1	2.0842	0.454489	4.5858	4.52241e-06	0.000126811
DCAF6	-0.197334	0.0430507	-4.58375	4.56699e-06	0.000127497
PTPN11	-0.232999	0.0508317	-4.58374	4.5673e-06	0.000127497
SLAMF1	1.12647	0.246042	4.57836	4.68629e-06	0.000130384
SHC3	-0.772896	0.168815	-4.57835	4.68654e-06	0.000130384
MEI1	1.33614	0.291887	4.5776	4.70339e-06	0.000130632
VSIG10	-0.727201	0.158879	-4.57706	4.71555e-06	0.000130749
OCLN	-0.921764	0.201582	-4.57266	4.81582e-06	0.000133305
NT5DC4	1.65108	0.361268	4.57024	4.87172e-06	0.000134401
VEZF1	-0.289653	0.0633771	-4.57032	4.86983e-06	0.000134401
CYSTM1	-0.436735	0.0955748	-4.56956	4.88744e-06	0.000134609
SMARCA1	-0.435615	0.095399	-4.56624	4.96549e-06	0.000136303
IGHV4-39	2.56877	0.56253	4.56646	4.96031e-06	0.000136303
SPOCK2	-0.637763	0.139688	-4.56564	4.97983e-06	0.000136469
CXCR3	1.02875	0.225347	4.5652	4.99028e-06	0.000136528
ARL13B	-0.426128	0.0933875	-4.563	5.0427e-06	0.000137733
SLC2A12	-1.10897	0.243114	-4.56151	5.07861e-06	0.000138485
IGHV1-69	2.66727	0.584852	4.56058	5.10118e-06	0.00013887
IGKV1-9	2.47771	0.543447	4.55925	5.13368e-06	0.000139524
VAMP1	0.702344	0.154099	4.55775	5.1705e-06	0.000140293
PFKP	0.725754	0.159318	4.5554	5.22869e-06	0.000141491
MCM5	0.441872	0.0970023	4.55527	5.2318e-06	0.000141491
APOBEC3C	0.544674	0.119597	4.55425	5.2573e-06	0.000141947
DAG1	-0.410406	0.0901347	-4.55326	5.28221e-06	0.000142386
RP11-474P2.7	0.689884	0.151535	4.55264	5.29774e-06	0.000142572
EML6	1.04659	0.229963	4.55111	5.33631e-06	0.000143375
IGHV4-28	2.36233	0.519434	4.54789	5.41864e-06	0.00014535
ST6GAL1	0.667467	0.146823	4.54606	5.46594e-06	0.000146381
ANTXRLP1	1.25521	0.276148	4.54542	5.4826e-06	0.000146588
PPIF	0.941884	0.207254	4.54459	5.50435e-06	0.000146931
TRMT2A	0.283194	0.0623263	4.54374	5.52652e-06	0.000147284
RP11-290F5.1	1.70396	0.375134	4.54226	5.56546e-06	0.000148083
DPAGT1	0.358887	0.0790435	4.54037	5.61547e-06	0.000149172
GMPPA	0.482786	0.106371	4.53869	5.66035e-06	0.000150122
DCHS2	-1.59219	0.350901	-4.53743	5.69437e-06	0.00015054
SIGLEC10	1.68286	0.37088	4.53747	5.69333e-06	0.00015054
SNX29P1	0.812193	0.179169	4.5331	5.81248e-06	0.000152197
AC093818.1	1.51287	0.333715	4.53341	5.80395e-06	0.000152197
LHPP	0.43798	0.0965824	4.53478	5.7664e-06	0.000152197
HAAO	0.652765	0.143993	4.53331	5.80677e-06	0.000152197
MSC-AS1	0.922379	0.203442	4.53388	5.79106e-06	0.000152197
GPR132	0.962059	0.212178	4.53421	5.78207e-06	0.000152197
COX10-AS1	0.385375	0.0850467	4.53133	5.86127e-06	0.00015323
TEAD1	-0.476374	0.105138	-4.53095	5.87192e-06	0.000153265
OSBPL3	0.558153	0.123245	4.52881	5.93169e-06	0.000154336
CXCR4	1.16068	0.256271	4.52911	5.92315e-06	0.000154336
ALCAM	-0.728228	0.160875	-4.52668	5.99182e-06	0.000155655
CTD-2562J17.6	-0.681525	0.150576	-4.52611	6.00791e-06	0.000155827
ADAM8	1.09905	0.242898	4.52475	6.04669e-06	0.000156586
GRK2	0.353467	0.0781445	4.52325	6.08967e-06	0.000157452
ADAP2	0.748837	0.165578	4.52257	6.10946e-06	0.000157716
APC	-0.278698	0.061632	-4.52197	6.12669e-06	0.000157913
YIPF6	-0.271178	0.0599835	-4.52088	6.1583e-06	0.00015848
TOM1L1	-0.572812	0.126723	-4.5202	6.17812e-06	0.000158742
EML1	-0.667129	0.147662	-4.51794	6.24442e-06	0.000160196
FAM225A	1.2819	0.283947	4.51459	6.3438e-06	0.00016243
ATP2A3	0.833157	0.184558	4.51435	6.35125e-06	0.00016243
C17orf82	-1.04237	0.230976	-4.5129	6.39473e-06	0.000163289
MBOAT2	-0.599431	0.132853	-4.51199	6.42218e-06	0.000163736
PPP1R16B	0.615087	0.136351	4.51104	6.45097e-06	0.000164216
EXPH5	-0.999592	0.221628	-4.51022	6.47594e-06	0.000164597
GFI1	0.712697	0.158055	4.50917	6.50812e-06	0.00016516
CLNK	1.27864	0.283606	4.50849	6.52902e-06	0.000165219
KLHDC10	-0.189981	0.0421389	-4.50844	6.5305e-06	0.000165219
SMAD2	-0.214644	0.0476205	-4.50739	6.56297e-06	0.000165785
PDZD8	-0.266086	0.0590639	-4.50505	6.63571e-06	0.000167366
PYHIN1	0.861952	0.191409	4.5032	6.69365e-06	0.000168569
ARHGAP22	0.931685	0.206978	4.50138	6.75129e-06	0.000169762
KLRG1	0.681917	0.151527	4.5003	6.78571e-06	0.00017034
ARL4C	0.622062	0.138236	4.50001	6.79499e-06	0.00017034
LILRA4	1.52387	0.338754	4.49847	6.84434e-06	0.000171316
FAM225B	1.26496	0.281368	4.49575	6.93261e-06	0.000173263
AP5Z1	0.310777	0.0691448	4.49458	6.97079e-06	0.00017377
CXADR	-1.02314	0.227644	-4.49448	6.97402e-06	0.00017377
SLFNL1	-0.896741	0.199609	-4.49249	7.0394e-06	0.000175134
ATP5SL	-0.31732	0.0706488	-4.49152	7.07173e-06	0.000175673
TSPAN13	-0.83985	0.187003	-4.49109	7.08581e-06	0.000175758
IGLV5-45	2.19053	0.488022	4.48858	7.16985e-06	0.000177268
LURAP1L	-0.562587	0.125329	-4.48886	7.16054e-06	0.000177268
TNFSF13B	0.963898	0.214802	4.48738	7.21056e-06	0.000177268
FGD3	0.450644	0.100414	4.48788	7.19371e-06	0.000177268
TNFRSF14	0.530697	0.11824	4.4883	7.17944e-06	0.000177268
ELOA	-0.278429	0.0620475	-4.48736	7.21127e-06	0.000177268
ASS1P1	1.11662	0.24892	4.48587	7.26161e-06	0.00017824
ETV6	0.429317	0.0958022	4.48129	7.41936e-06	0.000181841
SSFA2	-0.466128	0.104035	-4.48051	7.44646e-06	0.000182234
PUS1	0.418307	0.0933851	4.47938	7.48619e-06	0.000182934
KRT5	2.89329	0.64603	4.47857	7.51434e-06	0.00018335
GPC3	-1.13877	0.254347	-4.47723	7.56176e-06	0.000184234
LINC00861	1.1732	0.262124	4.47576	7.61399e-06	0.000185233
TNFAIP8	0.776719	0.173562	4.47516	7.63551e-06	0.000185482
DPF3	0.952582	0.212882	4.4747	7.65189e-06	0.000185562
CARHSP1	-0.40882	0.091368	-4.47444	7.66134e-06	0.000185562
ARPP19	-0.278376	0.0622199	-4.47406	7.6747e-06	0.000185613
ERMP1	-0.413644	0.0924612	-4.4737	7.68767e-06	0.000185654
IGLV1-44	2.23282	0.499378	4.47121	7.77788e-06	0.000187557
PLEKHA1	-0.505671	0.113111	-4.47058	7.8009e-06	0.000187817
IGKV1-5	2.32359	0.519784	4.47029	7.81145e-06	0.000187817
FANCA	0.621684	0.139116	4.46882	7.86505e-06	0.000188555
CCR4	1.11364	0.2492	4.46885	7.86412e-06	0.000188555
GBGT1	0.565367	0.126541	4.46787	7.90033e-06	0.000189126
TESPA1	0.621745	0.139236	4.46542	7.99115e-06	0.000191022
CEMIP	1.7778	0.398222	4.46435	8.03135e-06	0.000191705
SLAIN2	-0.225511	0.0505175	-4.46402	8.04357e-06	0.000191719
PLA2G12A	-0.330584	0.074099	-4.46139	8.14303e-06	0.000193809
RMND5A	-0.306314	0.0686729	-4.46048	8.17755e-06	0.00019435
IGHV1-69D	2.61105	0.585434	4.46002	8.19522e-06	0.000194489
PPARGC1A	-1.00914	0.226421	-4.45693	8.31427e-06	0.000196842
NABP1	0.670327	0.150405	4.45682	8.31827e-06	0.000196842
MAX	0.26549	0.0596016	4.45441	8.41254e-06	0.000198787
C1orf21	-0.545576	0.122492	-4.45397	8.42976e-06	0.000198909
C6orf89	-0.13571	0.0304807	-4.45231	8.495e-06	0.000200161
BTBD3	-0.558489	0.125484	-4.45067	8.56047e-06	0.000201416
KNTC1	0.645374	0.145133	4.44676	8.71747e-06	0.000204817
LRRC75B	-0.560564	0.126078	-4.44615	8.74209e-06	0.000205103
TBX5-AS1	-0.708789	0.159476	-4.4445	8.80968e-06	0.000206395
CAT	-0.657504	0.148002	-4.44253	8.89059e-06	0.000207994
KLF3	-0.362638	0.081642	-4.44181	8.92071e-06	0.000208403
SH3GL2	-1.22525	0.27595	-4.4401	8.99152e-06	0.000209586
DUXAP10	1.21954	0.274673	4.43998	8.9968e-06	0.000209586
PLEK	1.14441	0.257806	4.43905	9.03587e-06	0.000210199
KCNS3	-0.680682	0.153386	-4.4377	9.09244e-06	0.000211217
ROR1	-0.522937	0.117884	-4.43601	9.16396e-06	0.000212578
PLA2G2A	1.95919	0.441956	4.43299	9.29358e-06	0.000215282
MCUB	0.667123	0.150515	4.43228	9.32438e-06	0.00021554
IGKV4-1	2.3411	0.528212	4.43213	9.33089e-06	0.00021554
ETF1	-0.262662	0.0592923	-4.42994	9.42592e-06	0.00021743
LINC02035	-0.304078	0.0686724	-4.42795	9.51332e-06	0.000219139
FAM46C	1.18466	0.267625	4.42657	9.57414e-06	0.000220232
FERMT2	-0.490223	0.110777	-4.4253	9.63096e-06	0.00022123
TDP1	0.443368	0.100208	4.4245	9.66672e-06	0.000221742
APOBEC3F	0.508938	0.115076	4.42262	9.75089e-06	0.000223362
RP11-51F16.1	0.954848	0.215973	4.42114	9.8182e-06	0.000224591
TNFAIP6	2.27605	0.514954	4.41991	9.8741e-06	0.000225019
UNC119	0.449914	0.101782	4.42035	9.85433e-06	0.000225019
MTMR1	0.186335	0.0421589	4.41983	9.87789e-06	0.000225019
WDR17	-0.652165	0.147591	-4.41872	9.92878e-06	0.000225866
GCOM1	-1.31245	0.297171	-4.41647	1.00325e-05	0.000227598
SH3RF1	-0.575372	0.130274	-4.41663	1.00249e-05	0.000227598
FRAS1	-0.756087	0.171217	-4.41595	1.00565e-05	0.000227828
KMT5B	-0.221668	0.0502096	-4.41485	1.01082e-05	0.000228684
PAPLN	0.744067	0.168638	4.41221	1.02323e-05	0.000231174
HCLS1	0.724954	0.164352	4.41099	1.02899e-05	0.000231839
AMOTL1	-0.544406	0.123417	-4.4111	1.02845e-05	0.000231839
CYB561A3	0.575284	0.130447	4.4101	1.03324e-05	0.000232478
STAG3	0.994464	0.225618	4.40773	1.04458e-05	0.00023389
POLQ	0.870527	0.197497	4.40781	1.04422e-05	0.00023389
HINT3	-0.346833	0.0786747	-4.40845	1.04115e-05	0.00023389
LILRB4	2.07954	0.47187	4.40702	1.04803e-05	0.00023389
DBNL	0.260627	0.0591372	4.40715	1.04738e-05	0.00023389
MAPK1	-0.192894	0.043766	-4.40741	1.04615e-05	0.00023389
CCL8	1.92777	0.437519	4.40613	1.05233e-05	0.000234531
RPL32P1	0.780788	0.177223	4.40569	1.05446e-05	0.000234688
IRAK2	0.724562	0.164473	4.40536	1.05608e-05	0.000234732
RP11-288C18.1	-0.474031	0.107661	-4.40298	1.06772e-05	0.000237
NECTIN3	-0.606693	0.137859	-4.40083	1.07837e-05	0.000239042
TSPAN12	-0.937351	0.213039	-4.39991	1.08295e-05	0.000239093
PTPN21	-0.828164	0.188223	-4.39991	1.08296e-05	0.000239093
KIF13A	-0.419717	0.095389	-4.40006	1.08223e-05	0.000239093
RP11-297D21.4	0.631475	0.143552	4.39892	1.0879e-05	0.000239863
SLC16A1-AS1	0.653074	0.148484	4.39826	1.09121e-05	0.000240269
SH2D1A	0.945029	0.21489	4.39773	1.09389e-05	0.000240538
DPYS	1.19682	0.272341	4.39457	1.10992e-05	0.000243739
ERMN	0.965058	0.219658	4.39345	1.11564e-05	0.000244669
CTLA4	1.35841	0.309511	4.38889	1.13933e-05	0.000249532
KCNMB4	-0.761762	0.173648	-4.38681	1.15027e-05	0.000251593
KIF1C	-0.421107	0.0960234	-4.38546	1.15738e-05	0.000252813
RP11-147L13.15	0.500778	0.11424	4.38355	1.16761e-05	0.000254709
AP2B1	-0.17028	0.0388727	-4.38046	1.18428e-05	0.000258004
FUT7	1.60531	0.366503	4.38008	1.18635e-05	0.000258114
PQLC2L	-0.740357	0.16908	-4.37875	1.19363e-05	0.000259194
SLC46A2	-0.777854	0.177649	-4.3786	1.19446e-05	0.000259194
DENND1A	0.44873	0.102505	4.37763	1.19976e-05	0.000260001
CLIC3	-0.828442	0.189286	-4.37667	1.20508e-05	0.00026081
SPINT1	-0.579771	0.132523	-4.37488	1.21502e-05	0.000262615
IGHV1OR15-1	2.27072	0.519287	4.37276	1.22683e-05	0.000264776
C1orf198	-0.612539	0.140088	-4.37252	1.22823e-05	0.000264776
XCR1	1.28574	0.294113	4.37159	1.23346e-05	0.000265556
SLAMF6	1.10288	0.252409	4.36942	1.24578e-05	0.000267858
AC067945.3	1.37821	0.315615	4.36675	1.2611e-05	0.000270632
NFATC2	0.552126	0.126443	4.3666	1.26196e-05	0.000270632
NGFR	1.41468	0.324069	4.36537	1.2691e-05	0.000271809
RP11-294C11.4	2.22297	0.509552	4.3626	1.28528e-05	0.00027456
IGLC3	2.22698	0.510459	4.36271	1.28461e-05	0.00027456
CLEC2D	0.628467	0.14408	4.36194	1.28916e-05	0.000275032
RNF216	0.138181	0.0317035	4.35854	1.30932e-05	0.000278972
GPR84	1.91623	0.439731	4.35772	1.31424e-05	0.000279657
TPPP	-1.20019	0.275466	-4.35694	1.31894e-05	0.000280297
C15orf61	-0.490199	0.112542	-4.3557	1.32645e-05	0.000281529
HECW2	-0.987713	0.226794	-4.3551	1.33005e-05	0.000281929
CPNE7	1.25422	0.28801	4.35478	1.33202e-05	0.000281984
TTC13	0.242733	0.0557444	4.3544	1.33431e-05	0.000282107
FANCD2	0.57393	0.131824	4.35376	1.33819e-05	0.000282133
FBXO25	-0.3052	0.0700968	-4.35399	1.33685e-05	0.000282133
CXCL9	2.12911	0.489052	4.35354	1.33957e-05	0.000282133
HIST1H2AJ	1.40079	0.322005	4.35023	1.35995e-05	0.000285131
CXorf21	0.663875	0.152611	4.35012	1.36061e-05	0.000285131
RP11-582E3.6	-0.368904	0.0847881	-4.35089	1.35586e-05	0.000285131
IGKV2D-28	2.49409	0.573342	4.3501	1.36074e-05	0.000285131
EGFR	-0.59789	0.137456	-4.34968	1.36335e-05	0.000285315
ZNF277	-0.293259	0.0674504	-4.34778	1.37525e-05	0.000287441
GPR35	0.607692	0.139836	4.34574	1.38806e-05	0.00028975
VSIG2	-0.880795	0.202694	-4.34543	1.39002e-05	0.000289771
NAGK	0.517935	0.119198	4.34517	1.39167e-05	0.000289771
CXCR2P1	1.93838	0.446278	4.34343	1.40272e-05	0.000291703
QKI	-0.360002	0.0829207	-4.34153	1.41497e-05	0.000293878
E2F2	1.10348	0.254273	4.33974	1.42649e-05	0.000295898
BANP	0.384145	0.088541	4.33861	1.43387e-05	0.000297054
INPP5K	-0.396995	0.0915122	-4.33816	1.43679e-05	0.000297285
ALDH16A1	0.354863	0.0818071	4.3378	1.43914e-05	0.000297398
CYTIP	0.822616	0.189674	4.33701	1.44433e-05	0.000298097
RFLNA	2.11532	0.487873	4.3358	1.45234e-05	0.000299008
KTN1	-0.23983	0.055314	-4.33579	1.45238e-05	0.000299008
MTMR12	-0.260321	0.0600908	-4.33213	1.47674e-05	0.000303645
AKAP17A	0.314631	0.0726403	4.33135	1.48197e-05	0.000304339
RIMBP3	0.66601	0.153777	4.33101	1.48425e-05	0.000304428
IL2RB	0.898227	0.207441	4.33003	1.49088e-05	0.000305408
NEK7	-0.429228	0.0991588	-4.32869	1.49998e-05	0.000306891
H2AFV	-0.245516	0.0567241	-4.32825	1.50301e-05	0.000307129
CD2	0.862019	0.199186	4.32771	1.5067e-05	0.000307502
MB21D1	0.578761	0.133789	4.32594	1.51886e-05	0.000309599
ITGA3	-0.824303	0.190592	-4.32495	1.52564e-05	0.000310596
PDCD1	1.15975	0.268198	4.32424	1.53058e-05	0.000311218
RP11-43D4.3	0.840472	0.194458	4.32213	1.54533e-05	0.00031383
CELSR3	0.679271	0.157174	4.32177	1.54782e-05	0.000313949
EHBP1L1	0.467437	0.108167	4.32145	1.55008e-05	0.000314021
AC008268.1	-1.60803	0.372219	-4.32012	1.55946e-05	0.000315113
SFXN1	0.483385	0.111898	4.31987	1.56121e-05	0.000315113
CD302	-0.451021	0.104396	-4.32029	1.55822e-05	0.000315113
ZBTB25	0.273167	0.0632481	4.31898	1.56753e-05	0.000316001
SNX20	0.8358	0.193591	4.31735	1.57917e-05	0.000317958
HELLS	0.621306	0.143954	4.31601	1.58875e-05	0.000319282
GGT5	0.90251	0.209113	4.31589	1.58962e-05	0.000319282
NTHL1	-0.404199	0.093695	-4.31399	1.60335e-05	0.000321646
ZNF204P	-0.635499	0.147407	-4.31119	1.6238e-05	0.000325353
ATP2B4	-0.328121	0.0761256	-4.31026	1.63066e-05	0.00032633
TNFRSF19	-0.844048	0.195872	-4.30918	1.6386e-05	0.000327123
DISP1	-0.893035	0.207237	-4.30925	1.63807e-05	0.000327123
ELL	0.526227	0.122158	4.30776	1.6492e-05	0.000328534
RAB14	-0.226005	0.0524655	-4.30769	1.64965e-05	0.000328534
MYCBP2	0.293876	0.0682407	4.30646	1.65886e-05	0.000329969
ADGRF5	-0.680379	0.158051	-4.3048	1.67138e-05	0.000332058
ZNF629	-0.218386	0.050742	-4.30385	1.67855e-05	0.00033308
PDCD4	0.310401	0.0721286	4.30344	1.6817e-05	0.000333304
SEMA6B	0.998256	0.23208	4.30133	1.69772e-05	0.000335672
NAPSB	0.879393	0.204442	4.30142	1.69708e-05	0.000335672
SMOX	0.794382	0.184812	4.29833	1.72093e-05	0.000339853
IGLV2-23	2.43246	0.566007	4.29758	1.7267e-05	0.000340584
RP11-289I10.2	0.765044	0.178092	4.29579	1.74074e-05	0.000342943
CTDSPL	-0.496441	0.115594	-4.29471	1.74924e-05	0.000344205
SPTSSA	-0.558112	0.129991	-4.29346	1.75907e-05	0.000345726
ATOX1	0.523173	0.121904	4.29169	1.77317e-05	0.000348083
SOS2	-0.162285	0.037823	-4.29064	1.78159e-05	0.000349318
PTK2B	0.497518	0.115972	4.28998	1.78693e-05	0.000349533
TYMP	0.949443	0.221305	4.2902	1.78511e-05	0.000349533
RP11-53B2.2	0.599688	0.139885	4.28702	1.81088e-05	0.000353537
SEC22C	-0.255591	0.0596212	-4.28692	1.81169e-05	0.000353537
ANAPC5	0.185478	0.0432884	4.2847	1.82987e-05	0.000356663
MMP28	-0.721182	0.168383	-4.28299	1.84401e-05	0.000358993
AEN	0.514314	0.120101	4.28236	1.84924e-05	0.000359586
NR1H3	1.09818	0.256514	4.28117	1.85914e-05	0.000361033
DST	-0.581607	0.13586	-4.28094	1.86106e-05	0.000361033
RBM38	0.547436	0.127894	4.28039	1.8657e-05	0.000361082
BFAR	-0.198004	0.0462578	-4.28044	1.86524e-05	0.000361082
DDAH1	-0.534699	0.124934	-4.27985	1.8702e-05	0.000361529
ZBED9	-0.850576	0.198777	-4.27905	1.8769e-05	0.00036155
PARD6B	-0.841902	0.196743	-4.2792	1.87564e-05	0.00036155
SMC4	-0.29748	0.0695194	-4.27909	1.87663e-05	0.00036155
IFT57	-0.518653	0.121234	-4.27812	1.88477e-05	0.000362219
IGHM	1.86691	0.436364	4.27834	1.88294e-05	0.000362219
ENTPD4	0.323741	0.0757037	4.27642	1.89919e-05	0.000364565
NPM1P25	1.03226	0.241405	4.27605	1.90235e-05	0.000364746
RIMBP3B	0.663632	0.155225	4.27528	1.90901e-05	0.000365173
IGKV2-28	2.47237	0.57826	4.27553	1.9068e-05	0.000365173
BMPER	-1.17838	0.275658	-4.27479	1.91319e-05	0.000365549
INPP5A	-0.501121	0.117237	-4.27442	1.91634e-05	0.000365725
TAF4B	0.724042	0.169544	4.27053	1.95011e-05	0.00037174
DOCK2	0.640685	0.150102	4.26834	1.96934e-05	0.000374971
SLAMF8	1.37617	0.322494	4.26726	1.97889e-05	0.000376355
COLQ	0.817627	0.191691	4.26534	1.99598e-05	0.000379168
PRRG4	-0.61043	0.143178	-4.26342	2.01318e-05	0.000381211
CD300A	0.994011	0.233166	4.26311	2.016e-05	0.000381211
ATE1	-0.204907	0.0480643	-4.26318	2.01537e-05	0.000381211
CGNL1	-0.626581	0.146967	-4.26341	2.01334e-05	0.000381211
FOXP3	1.54616	0.362801	4.26173	2.02851e-05	0.000383137
CTNNA1	-0.30574	0.0717656	-4.26026	2.04188e-05	0.000385221
C1RL-AS1	0.660796	0.155136	4.25948	2.04905e-05	0.000386131
SSR4	1.07426	0.252302	4.25786	2.06392e-05	0.000388488
PIM1	0.662724	0.155677	4.25705	2.07145e-05	0.000389461
AGTR1	-0.757337	0.177915	-4.25673	2.07441e-05	0.000389572
PGRMC1	-0.39494	0.0928042	-4.25562	2.08471e-05	0.000391061
RP11-1036E20.7	1.0583	0.248726	4.25489	2.09149e-05	0.000391886
RP11-255H23.2	-0.848105	0.199355	-4.25424	2.09758e-05	0.000392581
HELB	0.534377	0.125627	4.25368	2.10288e-05	0.000393127
PVR	-0.475933	0.111904	-4.25307	2.10861e-05	0.00039375
PHLDB3	0.554142	0.13034	4.25152	2.12327e-05	0.000396039
S100B	1.15718	0.272231	4.25073	2.13074e-05	0.000396983
BRAF	-0.207781	0.0489222	-4.24716	2.16493e-05	0.000402898
NPL	1.15887	0.273029	4.24448	2.19098e-05	0.000407285
TMC6	0.396491	0.0934306	4.2437	2.19866e-05	0.000408252
RNA5-8S5	1.06223	0.250503	4.2404	2.23125e-05	0.000413371
TNFAIP2	0.837419	0.197484	4.24044	2.23087e-05	0.000413371
UNC13B	-0.750065	0.176908	-4.23986	2.23661e-05	0.000413898
SH2D2A	0.905774	0.21371	4.23833	2.25187e-05	0.000415788
SEL1L3	0.636138	0.150089	4.23841	2.25108e-05	0.000415788
RPL12P4	0.763553	0.180222	4.23673	2.26801e-05	0.000416434
AGBL5	-0.280985	0.0663196	-4.23683	2.26699e-05	0.000416434
IGHV3-20	2.51899	0.594457	4.23746	2.26064e-05	0.000416434
C1QTNF1	0.791015	0.186665	4.23762	2.25903e-05	0.000416434
EIF4G3	0.237727	0.0561101	4.2368	2.26726e-05	0.000416434
ZNF620	-0.485343	0.114639	-4.23367	2.29906e-05	0.000421666
PKIA	-0.585794	0.138386	-4.23305	2.30544e-05	0.000422365
RP11-404F10.2	1.2273	0.290031	4.23159	2.32042e-05	0.000424638
NRK	1.51958	0.359151	4.23104	2.32616e-05	0.000425215
SMARCA5	-0.307676	0.0727343	-4.23013	2.33553e-05	0.000426455
RP11-690D19.3	-0.481661	0.113879	-4.22959	2.3412e-05	0.000426545
IGLV3-9	2.24084	0.529794	4.22964	2.34061e-05	0.000426545
ARNTL2	1.14023	0.269734	4.22725	2.36569e-05	0.00043053
ADGRB1	0.840541	0.198948	4.22493	2.39015e-05	0.000434265
PRDM1	0.885846	0.209677	4.2248	2.39149e-05	0.000434265
AOAH	0.842458	0.199525	4.22231	2.41809e-05	0.000438612
WNT10A	1.22965	0.29142	4.21953	2.44812e-05	0.000443083
ZNF469	0.973558	0.230719	4.21968	2.44654e-05	0.000443083
GPALPP1	-0.244551	0.0579648	-4.21896	2.45433e-05	0.000443719
SCML4	0.8286	0.19643	4.21829	2.46161e-05	0.000444548
ZNF217	0.26674	0.0632408	4.21784	2.46652e-05	0.000444947
ANXA3	-1.16798	0.276994	-4.21661	2.48005e-05	0.000446897
SLC7A5P1	0.804908	0.191106	4.21185	2.53288e-05	0.000455263
UXS1	-0.334104	0.0793209	-4.21206	2.53054e-05	0.000455263
IGHV4-34	2.13905	0.507885	4.21168	2.53477e-05	0.000455263
ATXN7L3B	-0.207358	0.0492378	-4.21136	2.53834e-05	0.000455409
TRAF2	0.505782	0.120131	4.21026	2.55079e-05	0.000457144
ILDR2	-1.10397	0.262266	-4.20933	2.56125e-05	0.000457525
IGLV1-36	2.29699	0.545673	4.20946	2.55979e-05	0.000457525
IGLC2	2.28999	0.54398	4.2097	2.55708e-05	0.000457525
MGAT3	-0.600027	0.142579	-4.20837	2.57224e-05	0.000458746
MVB12B	-0.563893	0.134005	-4.208	2.57644e-05	0.000458746
GRK5	-0.573005	0.13617	-4.20801	2.57631e-05	0.000458746
AOAH-IT1	0.990445	0.235565	4.20455	2.616e-05	0.000464991
PDLIM4	1.00551	0.239155	4.20445	2.61717e-05	0.000464991
MSI2	0.449935	0.107064	4.20248	2.64011e-05	0.000468562
SRGAP3	0.632902	0.150615	4.20212	2.64425e-05	0.000468792
PTPRK	-0.407714	0.0970417	-4.20143	2.65228e-05	0.000469711
EGFEM1P	-1.23439	0.293859	-4.20062	2.66185e-05	0.000470537
FKBP11	0.834178	0.198588	4.20055	2.66266e-05	0.000470537
WNT10B	1.26931	0.302208	4.20012	2.66777e-05	0.000470934
STRN	-0.204378	0.0486711	-4.19916	2.67906e-05	0.000472422
LINC00968	-0.958704	0.228393	-4.1976	2.69758e-05	0.000474178
RYBP	-0.311639	0.0742407	-4.19768	2.69668e-05	0.000474178
NEO1	-0.489992	0.116732	-4.19759	2.69766e-05	0.000474178
CD247	0.7267	0.173157	4.19678	2.70739e-05	0.00047538
HIST1H3J	1.51174	0.360399	4.19462	2.73328e-05	0.000479416
PPM1L	-0.403571	0.09625	-4.19294	2.75356e-05	0.00048246
ANK1	0.951134	0.226897	4.19192	2.76605e-05	0.000484133
NNT-AS1	-0.302246	0.0721088	-4.19153	2.7708e-05	0.000484449
COBLL1	-0.434733	0.103751	-4.19015	2.78765e-05	0.000486877
FBLIM1	0.576336	0.137566	4.18952	2.79544e-05	0.000487721
RASGRF2	0.683097	0.163098	4.18826	2.81097e-05	0.000489911
LRRC57	-0.310882	0.0742876	-4.18485	2.85359e-05	0.000496399
FILIP1	-0.655066	0.156542	-4.1846	2.85672e-05	0.000496399
STK10	0.371721	0.0888329	4.1845	2.85792e-05	0.000496399
STAT1	0.976169	0.233292	4.18432	2.86025e-05	0.000496399
IGLV3-1	2.11144	0.504756	4.18308	2.87583e-05	0.000498578
YAP1	-0.388308	0.0928615	-4.18159	2.89483e-05	0.000501344
ATM	0.46657	0.111605	4.18053	2.90827e-05	0.000503143
TMEM176A	0.900723	0.21549	4.17989	2.91656e-05	0.000504048
SELL	1.19598	0.286192	4.17894	2.92866e-05	0.000505609
IGKV1-17	2.03305	0.486777	4.17655	2.95962e-05	0.000510418
PLPP5	0.530946	0.127242	4.17273	3.00966e-05	0.000518505
ITGAD	1.18713	0.284525	4.17231	3.01526e-05	0.000518927
B4GALT7	0.36591	0.0877048	4.17206	3.01852e-05	0.000518946
IGHV1-46	2.13901	0.51292	4.17027	3.04242e-05	0.00052251
FBXO38	-0.202999	0.0486818	-4.16992	3.04708e-05	0.000522764
PRICKLE2	-0.615543	0.147636	-4.16934	3.05484e-05	0.00052355
RP11-16C1.2	0.60428	0.144967	4.16839	3.06755e-05	0.000524094
SLAIN1	-0.436995	0.104835	-4.1684	3.0674e-05	0.000524094
BMPR1A	-0.400562	0.096087	-4.16874	3.06285e-05	0.000524094
CAMSAP2	-0.328216	0.0787449	-4.16809	3.07158e-05	0.000524237
ADAM12	1.99623	0.478977	4.16769	3.07697e-05	0.000524614
ITGA11	1.71284	0.411105	4.16642	3.0942e-05	0.000527005
EOGT	-0.301017	0.0722536	-4.16612	3.09828e-05	0.000527111
FMNL3	0.321156	0.0770915	4.1659	3.10121e-05	0.000527111
NFAM1	0.961044	0.230825	4.16352	3.13372e-05	0.000532086
MAPK4	-1.08436	0.26047	-4.16308	3.13984e-05	0.000532576
TSSC1	0.253422	0.0609014	4.16118	3.16611e-05	0.00053648
PCSK7	0.376147	0.0904327	4.15942	3.19061e-05	0.000540075
FEM1C	-0.27324	0.0656973	-4.15907	3.19541e-05	0.000540333
PSAT1	1.41847	0.341151	4.15791	3.21174e-05	0.000542537
TINCR	-1.18516	0.285181	-4.15582	3.24126e-05	0.000546962
EIF2AK2	-0.21367	0.05143	-4.15458	3.2589e-05	0.000549376
IFNAR2	0.401844	0.0967573	4.15312	3.27979e-05	0.000552333
WASF3	-0.577378	0.139051	-4.15228	3.29184e-05	0.000553796
CDK5RAP3	0.311241	0.0749739	4.15133	3.30544e-05	0.00055505
PLS3	-0.472904	0.113917	-4.15129	3.30604e-05	0.00055505
NINJ2	-0.525868	0.126701	-4.15047	3.31794e-05	0.000556481
URB1	0.280902	0.0677006	4.14918	3.33665e-05	0.000559051
SULF2	0.997095	0.240444	4.14688	3.37033e-05	0.000564119
CCL3	1.50176	0.362305	4.14502	3.3978e-05	0.000566988
RAB27B	-0.954968	0.230377	-4.14524	3.39464e-05	0.000566988
KIF5B	-0.224437	0.0541423	-4.14532	3.39333e-05	0.000566988
TNK2	0.549827	0.132672	4.14427	3.40901e-05	0.000567709
KCTD3	-0.41849	0.100976	-4.14445	3.40624e-05	0.000567709
BCAS4	0.878751	0.212154	4.14205	3.44221e-05	0.000572284
RASA3	0.419908	0.101379	4.14196	3.44344e-05	0.000572284
FAM167A	-1.10095	0.265834	-4.14149	3.4505e-05	0.00057288
DISC1	0.483081	0.116689	4.13988	3.4748e-05	0.000576315
IGKV2-24	2.11266	0.510345	4.13966	3.47819e-05	0.000576315
CHRM2	-1.77333	0.428459	-4.13885	3.49053e-05	0.00057763
MARVELD2	-0.825339	0.199421	-4.13868	3.49313e-05	0.00057763
ADGRL2	-0.719959	0.173973	-4.13834	3.49832e-05	0.000577907
CD55	-0.879931	0.212648	-4.13797	3.50385e-05	0.000578241
ALDH3A2	-0.469629	0.113546	-4.13601	3.53402e-05	0.000582636
ALS2CR11	-0.668443	0.161642	-4.13534	3.54434e-05	0.000583753
PODNL1	1.52239	0.368291	4.13366	3.57037e-05	0.000587452
EIF4EBP2	-0.221968	0.0537097	-4.13274	3.58465e-05	0.000589214
LPIN1	0.318228	0.0770084	4.13238	3.59019e-05	0.000589535
RASGRP1	0.743226	0.179871	4.13199	3.5964e-05	0.000589967
JSRP1	1.96552	0.47596	4.12958	3.63419e-05	0.000593801
CD40LG	0.882572	0.213719	4.12958	3.63419e-05	0.000593801
RPL3P4	0.485047	0.117453	4.1297	3.63239e-05	0.000593801
ANKRD27	-0.228708	0.0553758	-4.13011	3.62594e-05	0.000593801
ZNF276	0.307154	0.0744078	4.12798	3.65963e-05	0.000597052
PCDH9	-0.984509	0.238503	-4.12787	3.66134e-05	0.000597052
SLC2A5	2.29453	0.556124	4.12592	3.69248e-05	0.000601534
SOD2	1.21719	0.295316	4.12164	3.76185e-05	0.00061223
RP11-1149O23.3	0.982333	0.23843	4.12	3.78874e-05	0.00061539
RPLP0P6	0.551298	0.133807	4.12009	3.78718e-05	0.00061539
APBA2	0.675933	0.164163	4.11746	3.83072e-05	0.000619764
WARS2	-0.248334	0.0603112	-4.11754	3.82939e-05	0.000619764
TJP2	-0.587914	0.142766	-4.11803	3.82126e-05	0.000619764
IFI16	0.50294	0.122137	4.11783	3.82461e-05	0.000619764
UNC13A	1.26782	0.30796	4.11683	3.84112e-05	0.000620837
PCED1A	0.294142	0.0714692	4.11565	3.86098e-05	0.000623434
TCAF1	-0.318178	0.0773224	-4.11495	3.87257e-05	0.000624306
VAPA	-0.27908	0.0678222	-4.11487	3.87396e-05	0.000624306
ST7	-0.391762	0.0952268	-4.11399	3.88878e-05	0.00062547
FOLR1	-0.865567	0.210393	-4.11405	3.88784e-05	0.00062547
SPTBN1	-0.6719	0.16341	-4.11173	3.92702e-05	0.000631005
RP11-23P13.6	1.04692	0.254659	4.11108	3.9381e-05	0.000631721
JCHAIN	1.27429	0.30997	4.11102	3.93915e-05	0.000631721
RP11-356I2.4	0.689327	0.167737	4.10957	3.96391e-05	0.000635074
RINL	0.470326	0.114534	4.10643	4.01822e-05	0.000643149
LINC00623	0.400548	0.0975552	4.10586	4.02806e-05	0.000643475
CAD	0.346434	0.0843742	4.10592	4.02707e-05	0.000643475
RIMBP3C	0.66301	0.161553	4.10399	4.06086e-05	0.000647458
SYVN1	0.5551	0.135253	4.10415	4.05802e-05	0.000647458
RNF157	0.713464	0.173942	4.10173	4.1008e-05	0.000651933
GPM6A	-1.1306	0.275636	-4.10178	4.09977e-05	0.000651933
PARP1	0.34117	0.0831742	4.10188	4.09807e-05	0.000651933
DOK3	0.764729	0.186467	4.10115	4.11099e-05	0.000652922
COL5A2	1.33446	0.325494	4.09979	4.13523e-05	0.000656139
ARSJ	-0.385247	0.094004	-4.0982	4.16371e-05	0.000660022
IFFO1	0.39157	0.095554	4.09789	4.16934e-05	0.000660279
HIST1H2AI	1.20604	0.294367	4.09708	4.18402e-05	0.000661845
SGCB	-0.41145	0.10043	-4.0969	4.18727e-05	0.000661845
LIMD1	-0.375389	0.0916414	-4.09628	4.19846e-05	0.000662978
ITGB2-AS1	1.13733	0.277669	4.096	4.20352e-05	0.000663141
RFC1	-0.229391	0.0560227	-4.09461	4.22886e-05	0.000666501
CCL4L2	1.74912	0.427339	4.09304	4.25748e-05	0.000668452
OTULIN	0.232449	0.0567855	4.09346	4.24984e-05	0.000668452
KDM4C	0.184641	0.0451087	4.09325	4.25374e-05	0.000668452
CD53	0.846749	0.206852	4.09349	4.2492e-05	0.000668452
TAPT1	-0.397705	0.0971899	-4.09204	4.27597e-05	0.000670716
HTR2A	1.53745	0.375928	4.08974	4.31862e-05	0.000676761
RRAS2	-0.375685	0.0918686	-4.08937	4.32547e-05	0.000677191
PTPN22	0.57537	0.140714	4.08893	4.33367e-05	0.000677601
CHPT1	-0.378651	0.0926072	-4.08879	4.33632e-05	0.000677601
ELOVL7	-0.487182	0.119352	-4.08188	4.4673e-05	0.000697406
NUAK2	0.440535	0.107932	4.0816	4.47268e-05	0.000697585
DEPDC5	0.264099	0.0647196	4.08067	4.4906e-05	0.000699718
RIN2	-0.378559	0.0928163	-4.07858	4.53108e-05	0.000705358
ITM2C	0.836613	0.205164	4.07778	4.54675e-05	0.000707129
PYCR1	0.975769	0.239304	4.07754	4.55157e-05	0.00070721
GMIP	0.53309	0.130781	4.0762	4.5777e-05	0.0007106
SDF2L1	0.704981	0.172983	4.07542	4.59307e-05	0.0007122
IGHV5-51	2.17302	0.533224	4.07524	4.59665e-05	0.0007122
ITK	0.867879	0.213026	4.07405	4.62034e-05	0.000715198
FBXO16	0.907457	0.222812	4.07275	4.64618e-05	0.000718228
CFL2	-0.49225	0.120868	-4.07262	4.64864e-05	0.000718228
MFSD12	0.58793	0.144417	4.07105	4.68019e-05	0.000722424
DNPH1	0.556305	0.136675	4.07027	4.69592e-05	0.000723246
DHRS9	1.09829	0.269855	4.06991	4.70308e-05	0.000723246
NDFIP2	-0.451403	0.110897	-4.07047	4.69194e-05	0.000723246
HYOU1	0.443629	0.108998	4.07006	4.70009e-05	0.000723246
AFF4	-0.15454	0.0379739	-4.06963	4.70875e-05	0.000723444
RPL28	0.4025	0.098916	4.06911	4.71933e-05	0.000724393
SOWAHC	-0.54797	0.134719	-4.0675	4.75198e-05	0.000728725
STAT2	0.408598	0.100465	4.06704	4.76131e-05	0.000729477
HACD1	-0.60748	0.149387	-4.06648	4.77276e-05	0.000730552
TRG-AS1	0.589008	0.14488	4.0655	4.79306e-05	0.000732978
NUP62	0.436544	0.107397	4.06476	4.80823e-05	0.000733993
IRAK4	0.350624	0.0862634	4.06457	4.81212e-05	0.000733993
FRS2	-0.229937	0.0565727	-4.06446	4.81446e-05	0.000733993
HERPUD1	0.554552	0.136444	4.06431	4.81752e-05	0.000733993
RP11-327F22.1	1.02278	0.251685	4.06374	4.82923e-05	0.000735096
SDS	1.66754	0.410582	4.0614	4.87794e-05	0.000741298
HIST1H1B	1.17815	0.290089	4.06135	4.87897e-05	0.000741298
RP11-347C18.3	1.13703	0.280169	4.05837	4.9417e-05	0.000750137
HYAL1	-0.805832	0.198659	-4.05636	4.98434e-05	0.000755913
CD84	1.02907	0.253743	4.05557	5.00122e-05	0.000757774
RP11-474P2.6	0.539642	0.133082	4.05496	5.01421e-05	0.000758481
SGCE	-0.574499	0.141679	-4.05492	5.01509e-05	0.000758481
RASGRP2	0.51356	0.126663	4.05455	5.02311e-05	0.000758997
RHBDD1	0.355142	0.0876241	4.05301	5.0562e-05	0.000763297
PRLR	-0.782992	0.1933	-4.05066	5.10727e-05	0.000768815
CTNNBIP1	-0.479914	0.118483	-4.05047	5.11143e-05	0.000768815
RBM15	0.191594	0.0472973	4.05085	5.10314e-05	0.000768815
SEC24D	0.504283	0.124493	4.0507	5.1064e-05	0.000768815
APOE	1.42525	0.35189	4.05026	5.11616e-05	0.000768825
PNMA3	1.10178	0.27211	4.04904	5.14289e-05	0.000770731
IDO2	1.59013	0.392715	4.04908	5.14192e-05	0.000770731
RP11-566E18.1	-0.453213	0.111919	-4.04946	5.13359e-05	0.000770731
SKP1	-0.163506	0.0403838	-4.04882	5.14773e-05	0.000770755
DUSP2	1.09918	0.271511	4.04838	5.15737e-05	0.000771498
MPEG1	0.74509	0.184064	4.04799	5.166e-05	0.000772087
ZDHHC18	0.419248	0.103591	4.04715	5.18455e-05	0.000774157
LANCL1	-0.2929	0.0723917	-4.04605	5.2089e-05	0.000777088
CDH5	-0.610541	0.15093	-4.04518	5.2283e-05	0.000779277
STX3	-0.446933	0.110493	-4.04492	5.23415e-05	0.000779444
TP53	0.342845	0.0847741	4.04422	5.24982e-05	0.000781071
LCP2	0.676899	0.167593	4.03894	5.36924e-05	0.000798117
STEAP1	1.27326	0.315317	4.03804	5.38988e-05	0.000800463
DDX12P	0.647368	0.160338	4.03753	5.4018e-05	0.00080151
TTF2	0.333463	0.0826188	4.03617	5.4331e-05	0.000805429
IFIT1	-0.643384	0.159415	-4.0359	5.43941e-05	0.000805639
HIST1H2BH	1.1092	0.274867	4.03541	5.4507e-05	0.000806586
MTURN	-0.658801	0.163276	-4.03489	5.46281e-05	0.000807653
RP11-563N6.6	0.924755	0.229289	4.03315	5.50346e-05	0.000812194
CNTN6	-1.15363	0.286067	-4.03273	5.51325e-05	0.000812194
GRIA1	-0.924428	0.229226	-4.03283	5.51089e-05	0.000812194
CRYBG3	-0.244643	0.0606565	-4.03326	5.5009e-05	0.000812194
EOMES	0.888138	0.220278	4.03189	5.53292e-05	0.000814363
NELL2	0.887636	0.220203	4.03099	5.55419e-05	0.000816764
CST6	-0.996715	0.24733	-4.0299	5.58008e-05	0.000818159
HIST1H3B	1.13191	0.280854	4.03023	5.57219e-05	0.000818159
ZNF426	-0.215416	0.0534591	-4.02954	5.58852e-05	0.000818159
GAB1	-0.449512	0.11155	-4.0297	5.58477e-05	0.000818159
COL5A1	1.20359	0.298668	4.02985	5.58114e-05	0.000818159
AK1	-0.697947	0.173253	-4.02848	5.61377e-05	0.000821126
GEN1	0.54955	0.136443	4.02769	5.63271e-05	0.000823165
TNFRSF1B	0.539212	0.13391	4.02668	5.65697e-05	0.000825978
PPP2R3A	-0.383917	0.0953525	-4.02629	5.66632e-05	0.000826161
RAB5B	-0.219753	0.0545808	-4.0262	5.66843e-05	0.000826161
C1R	0.740602	0.183955	4.026	5.67327e-05	0.000826161
SREK1IP1	-0.249849	0.0620798	-4.02465	5.70605e-05	0.000828736
ARHGAP30	0.553959	0.137637	4.02477	5.70318e-05	0.000828736
SHROOM4	-0.708458	0.176013	-4.02504	5.69665e-05	0.000828736
POLM	0.319184	0.0793262	4.02369	5.72936e-05	0.000831388
RCN2	-0.25613	0.0636668	-4.02298	5.74653e-05	0.000833145
GKN2	-1.251	0.310988	-4.02265	5.75469e-05	0.000833594
COL9A3	1.22124	0.303721	4.02092	5.7971e-05	0.000838579
SLC9A7	0.708768	0.176283	4.02063	5.80437e-05	0.000838579
ABCD3	-0.338385	0.0841604	-4.02071	5.80219e-05	0.000838579
SIK2	-0.359257	0.0893584	-4.0204	5.80983e-05	0.000838632
RAB11A	-0.342538	0.0852196	-4.01947	5.83288e-05	0.000841222
SDCCAG3	0.281885	0.0701338	4.01925	5.83838e-05	0.000841278
TUFT1	-0.684018	0.170283	-4.01696	5.8955e-05	0.000848766
KIAA0930	0.628746	0.156552	4.0162	5.91435e-05	0.000850737
ENSG00000177359	1.86083	0.463527	4.01451	5.95699e-05	0.000856123
GTF3C4	-0.236093	0.0588208	-4.01377	5.97572e-05	0.000858065
C9orf139	1.18216	0.294543	4.01354	5.98151e-05	0.000858148
GPC4	-0.472133	0.11769	-4.01166	6.0292e-05	0.000864238
SFI1	0.377612	0.094163	4.0102	6.06678e-05	0.000868868
SFTA1P	-1.02866	0.256638	-4.00823	6.11747e-05	0.000875366
NEK6	0.499602	0.124659	4.00774	6.13019e-05	0.000876426
SGMS2	-0.756447	0.188812	-4.00635	6.1664e-05	0.000880838
IFI30	0.997143	0.248909	4.00605	6.17425e-05	0.000881195
NR2C1	-0.266626	0.0665812	-4.00453	6.21409e-05	0.000886114
KHDRBS3	-0.512167	0.127934	-4.00336	6.24495e-05	0.000889743
MMP11	1.81654	0.453845	4.00256	6.26602e-05	0.000891974
RGS9	-0.74893	0.187124	-4.00233	6.2723e-05	0.000892097
SFXN4	0.454229	0.11354	4.00061	6.31786e-05	0.000897027
ARHGAP42	-0.403251	0.100794	-4.00075	6.3142e-05	0.000897027
IGHV1-24	2.59911	0.649911	3.99917	6.3565e-05	0.000901736
FREM3	-1.23957	0.310136	-3.99686	6.41893e-05	0.000909808
RP11-848G14.2	0.631103	0.157918	3.99641	6.43107e-05	0.000910745
COL15A1	1.19199	0.298299	3.99594	6.44368e-05	0.000911748
TRAT1	1.03046	0.25796	3.99464	6.47936e-05	0.000915833
CD36	-0.716424	0.179354	-3.99448	6.48367e-05	0.000915833
SYNE1	-0.495057	0.123973	-3.99328	6.51651e-05	0.000919682
DNAH8	1.29662	0.324827	3.99174	6.55912e-05	0.000924904
LIMCH1	-0.803607	0.201426	-3.98959	6.61871e-05	0.000932507
XK	-0.69071	0.173153	-3.98902	6.63475e-05	0.000933968
UBAC2	0.214341	0.0537606	3.98695	6.6927e-05	0.000941322
XBP1	0.935244	0.234655	3.98561	6.73068e-05	0.000945856
DENND5B	0.727477	0.182544	3.98522	6.74175e-05	0.000946604
C1orf186	0.694301	0.174238	3.98478	6.75413e-05	0.000947534
CXCR6	1.06699	0.267794	3.98436	6.76616e-05	0.000948253
AQP4	-0.946238	0.237498	-3.9842	6.77077e-05	0.000948253
CHCHD10	0.568091	0.142609	3.98356	6.78899e-05	0.000949998
TGFBR3	-0.692337	0.173859	-3.98218	6.82857e-05	0.000954724
MAPK9	-0.16892	0.0424355	-3.98064	6.87302e-05	0.000960124
ITGAL	0.533347	0.134029	3.97935	6.91031e-05	0.000964515
SIPA1	0.353547	0.0888761	3.97798	6.95043e-05	0.000969293
TLR3	-0.43017	0.108146	-3.97768	6.95896e-05	0.000969662
LRRC36	-1.12356	0.282486	-3.97739	6.96762e-05	0.000970048
FTH1P7	0.922897	0.232099	3.97631	6.99921e-05	0.000972263
NAT10	0.183024	0.0460294	3.97624	7.00124e-05	0.000972263
EMCN	-0.754041	0.189619	-3.9766	6.9907e-05	0.000972263
AC017002.2	0.950674	0.239126	3.97561	7.01978e-05	0.000974017
TMEM56	-0.600174	0.150999	-3.97469	7.04703e-05	0.000976891
FAXDC2	-0.770696	0.19391	-3.97451	7.05236e-05	0.000976891
LRRFIP2	-0.224007	0.0563805	-3.97312	7.09359e-05	0.000981777
CA12	2.01567	0.50742	3.97239	7.11549e-05	0.000982331
EVI5	-0.221222	0.055687	-3.9726	7.1091e-05	0.000982331
DIAPH2	-0.254636	0.0640998	-3.97249	7.11257e-05	0.000982331
TGFB2	-0.887008	0.223322	-3.97187	7.13101e-05	0.000983649
RP11-511P7.6	0.526034	0.132496	3.97018	7.18176e-05	0.000989332
WIF1	-1.37743	0.346952	-3.9701	7.18422e-05	0.000989332
GADD45A	0.54913	0.138326	3.96984	7.19222e-05	0.000989606
RP11-550F7.1	-1.04554	0.263536	-3.96736	7.26746e-05	0.000998291
MELK	1.01839	0.256681	3.96752	7.26237e-05	0.000998291
SLITRK6	-1.42353	0.35894	-3.96591	7.31154e-05	0.00100351
CAB39L	-0.679894	0.171485	-3.96474	7.34753e-05	0.00100761
KANSL1L	-0.402894	0.101654	-3.96339	7.38934e-05	0.0010125
RN7SL767P	0.682858	0.172312	3.96292	7.40375e-05	0.00101363
EPCAM	-0.852174	0.215067	-3.96236	7.42126e-05	0.00101518
IL17RE	-0.687384	0.173581	-3.96003	7.494e-05	0.00102319
MPHOSPH9	0.279622	0.0706137	3.95989	7.49839e-05	0.00102319
THBS2	1.86205	0.470214	3.96001	7.49467e-05	0.00102319
CCDC154	0.740806	0.18714	3.95856	7.54036e-05	0.00102806
RHOBTB1	-0.44461	0.112355	-3.9572	7.58333e-05	0.00103221
FZD1	-0.467988	0.118257	-3.95737	7.57803e-05	0.00103221
GPR82	1.42704	0.360653	3.95682	7.59541e-05	0.0010326
NEU3	0.416681	0.10531	3.95672	7.59872e-05	0.0010326
PTPN13	-0.569657	0.144001	-3.95592	7.62391e-05	0.00103517
IGHV3-7	1.87888	0.475119	3.95455	7.66788e-05	0.00104028
SHMT2	0.53717	0.135848	3.9542	7.67926e-05	0.00104097
SP110	0.398408	0.100769	3.95368	7.69575e-05	0.00104234
MYO6	-0.52543	0.132951	-3.95205	7.74857e-05	0.00104864
HHIP-AS1	-0.792513	0.20061	-3.95052	7.79817e-05	0.00105448
PPP2R5A	-0.396399	0.100361	-3.94975	7.82339e-05	0.00105702
GRAMD1B	0.66536	0.168616	3.94601	7.94651e-05	0.00107278
KCNJ15	-0.686766	0.174151	-3.9435	8.03011e-05	0.00108318
TBX3	-0.890974	0.226048	-3.94152	8.09664e-05	0.00109126
PDE4D	-0.485717	0.12324	-3.94123	8.1066e-05	0.00109171
RAMP2	-0.713073	0.181081	-3.93788	8.2205e-05	0.00110614
LIPH	-0.993511	0.252359	-3.93689	8.2543e-05	0.00110978
HIRIP3	-0.32913	0.083612	-3.9364	8.27139e-05	0.00111117
MIR3687-2	0.916453	0.232839	3.936	8.28505e-05	0.0011121
SPAG5	0.525621	0.133624	3.93359	8.36866e-05	0.00111991
APBA3	0.390895	0.0993688	3.93378	8.36212e-05	0.00111991
GPR68	1.09078	0.277307	3.9335	8.37195e-05	0.00111991
PLTP	1.07308	0.272781	3.93386	8.3592e-05	0.00111991
AP1B1	0.433522	0.110217	3.93334	8.37722e-05	0.00111991
RP11-497H16.7	0.622918	0.158381	3.93304	8.38777e-05	0.00112041
MIR4435-2HG	0.590542	0.150195	3.93184	8.42971e-05	0.0011251
C5	-0.50216	0.127733	-3.93134	8.4475e-05	0.00112656
STIL	0.511811	0.130215	3.93051	8.47662e-05	0.00112821
GPR183	0.879872	0.223885	3.93001	8.49411e-05	0.00112821
SLC35D1	0.205546	0.0523004	3.93011	8.49077e-05	0.00112821
BAG1	-0.263546	0.0670536	-3.93037	8.48139e-05	0.00112821
ATXN3	-0.245791	0.0625384	-3.93025	8.48589e-05	0.00112821
B3GNTL1	0.448079	0.114026	3.92962	8.50818e-05	0.00112917
LGALS2	1.7034	0.433565	3.92882	8.5365e-05	0.00113121
SETDB2	0.299355	0.0761952	3.92879	8.53733e-05	0.00113121
FXYD5	0.448723	0.114233	3.92815	8.56015e-05	0.00113333
CTD-2008P7.9	-1.00251	0.255268	-3.9273	8.59042e-05	0.00113642
NUDT22	0.370923	0.0944651	3.92656	8.61706e-05	0.00113903
BEX3	-0.43453	0.110687	-3.92573	8.64654e-05	0.00114201
PARD3	-0.568428	0.144832	-3.92473	8.68256e-05	0.00114585
GRAP2	0.556046	0.141687	3.92446	8.69241e-05	0.00114623
STARD13	-0.522572	0.133177	-3.9239	8.71261e-05	0.00114797
TMEM204	-0.538115	0.137177	-3.92277	8.75378e-05	0.00115124
UBE2J1	0.500269	0.127534	3.92264	8.7584e-05	0.00115124
ARNT	-0.184227	0.0469645	-3.92268	8.75686e-05	0.00115124
CD46	-0.260933	0.0665492	-3.9209	8.82177e-05	0.00115865
CXorf57	-0.588462	0.150104	-3.92036	8.84174e-05	0.00116035
RP11-195E2.1	-0.779118	0.19875	-3.9201	8.85136e-05	0.00116068
RASEF	-0.936257	0.23888	-3.91936	8.87859e-05	0.00116333
DBT	-0.179874	0.0458999	-3.91883	8.89804e-05	0.00116403
PRX	-1.22092	0.311541	-3.91896	8.89325e-05	0.00116403
SLC36A1	0.690128	0.17621	3.9165	8.98423e-05	0.00117437
MAOA	-0.793365	0.20262	-3.91554	9.02022e-05	0.00117814
CSF1R	0.658757	0.168262	3.91506	9.03806e-05	0.0011786
COL18A1	0.628853	0.160621	3.91513	9.03566e-05	0.0011786
PGF	1.14061	0.291357	3.91482	9.04715e-05	0.00117885
MPP7	-0.616977	0.157632	-3.91403	9.07666e-05	0.00118176
SBDSP1	-0.328688	0.0839958	-3.91315	9.10995e-05	0.00118516
KIAA1324L	-0.520522	0.133107	-3.91057	9.20795e-05	0.00119657
NTN4	-0.671975	0.171841	-3.91045	9.21224e-05	0.00119657
CHST15	0.533326	0.136394	3.91018	9.22275e-05	0.00119699
RAP2B	0.499445	0.127737	3.90996	9.23128e-05	0.00119716
RAB25	-0.832359	0.212905	-3.90953	9.24772e-05	0.00119835
RAPH1	-0.556163	0.142282	-3.90889	9.27227e-05	0.00120058
ANKRD22	2.11937	0.542264	3.90838	9.29188e-05	0.00120218
RASSF7	-0.487705	0.124855	-3.90616	9.37737e-05	0.00121229
LIMK1	0.670706	0.171714	3.90594	9.38598e-05	0.00121245
KDM2B	0.275795	0.0706154	3.9056	9.39932e-05	0.00121322
CD3D	0.918396	0.23519	3.90492	9.42583e-05	0.00121569
RRAS	-0.392346	0.100487	-3.90445	9.44411e-05	0.00121686
BTN2A2	0.461453	0.118191	3.9043	9.44968e-05	0.00121686
TMEM26	-0.983876	0.252044	-3.90358	9.47788e-05	0.00121858
ZMYND11	-0.266718	0.0683252	-3.90365	9.47535e-05	0.00121858
RAB6A	-0.224617	0.0575564	-3.90256	9.51793e-05	0.00122278
CSF2RB	0.754711	0.193424	3.90185	9.54588e-05	0.00122541
SLC1A1	-0.904546	0.231871	-3.90107	9.57674e-05	0.00122842
BACE2	0.54487	0.139689	3.90061	9.59521e-05	0.00122983
ANKRD10	0.216534	0.0555501	3.898	9.69923e-05	0.00124219
ASB9	-0.549705	0.141037	-3.89759	9.71557e-05	0.00124236
IGLV1-47	1.9899	0.510534	3.89769	9.71165e-05	0.00124236
TMEM138	0.389559	0.0999752	3.89656	9.75702e-05	0.00124669
SRM	0.535772	0.137521	3.89593	9.78242e-05	0.001248
APOBEC3G	0.613206	0.157394	3.896	9.77937e-05	0.001248
SLC44A3	-0.531343	0.136408	-3.89525	9.80957e-05	0.00124953
BMPR2	-0.589287	0.151278	-3.89539	9.80398e-05	0.00124953
TPX2	0.792485	0.203473	3.89479	9.82859e-05	0.00125098
BHLHE22	1.09047	0.28006	3.8937	9.87273e-05	0.00125563
EFNB2	-0.716927	0.1842	-3.89211	9.93748e-05	0.00126289
SLC39A14	1.15395	0.296509	3.89178	9.9512e-05	0.00126366
RP11-180M15.7	0.593041	0.152414	3.89099	9.9835e-05	0.00126512
FMNL1	0.477632	0.122755	3.89094	9.98578e-05	0.00126512
YY1	-0.134122	0.0344678	-3.89123	9.97355e-05	0.00126512
ROBO2	-0.98062	0.252094	-3.8899	0.000100284	0.00126955
LINC01232	0.555897	0.142945	3.88887	0.00010071	0.00127396
PCDH12	-0.718496	0.184785	-3.88827	0.000100961	0.00127616
MATN3	-0.814721	0.209574	-3.88751	0.000101279	0.0012792
HIST1H3G	1.19679	0.307882	3.88717	0.00010142	0.00127999
ATR	0.243627	0.0626831	3.88665	0.000101637	0.00128174
IGKV2D-29	2.16328	0.556636	3.88635	0.000101762	0.00128216
ADRB2	-0.59119	0.152126	-3.8862	0.000101826	0.00128216
SAP30L	-0.224709	0.0578305	-3.88565	0.000102056	0.00128408
DUXAP8	1.12745	0.29021	3.88495	0.000102353	0.00128683
ULK2	-0.35332	0.0909558	-3.88452	0.000102531	0.00128809
ZNF219	-0.459018	0.118182	-3.88398	0.000102761	0.00128999
FAM169A	0.676604	0.174262	3.88269	0.000103309	0.00129589
TIMP1	1.30764	0.336846	3.88201	0.000103598	0.00129853
APP	-0.337074	0.0868532	-3.88097	0.000104043	0.0013031
ADIPOR2	-0.420757	0.108472	-3.87893	0.000104916	0.00131305
DUXAP9	1.10439	0.284759	3.87832	0.000105179	0.00131502
HSDL2	-0.43692	0.112661	-3.8782	0.000105234	0.00131502
UGCG	0.545697	0.140723	3.87781	0.0001054	0.0013161
FAM69A	0.73989	0.190878	3.87625	0.000106079	0.00132357
RGS10	0.702259	0.181198	3.87564	0.000106345	0.00132588
GMPPB	0.450121	0.116149	3.87537	0.000106464	0.00132637
GPSM3	0.552127	0.142483	3.87503	0.00010661	0.00132719
IGLV3-25	2.07052	0.534418	3.87434	0.000106914	0.00132996
THEMIS	0.657996	0.169915	3.87251	0.000107722	0.001339
HTRA4	1.44901	0.374322	3.87102	0.00010838	0.00134617
PRRG1	-0.386381	0.0998272	-3.8705	0.000108611	0.00134802
CACNA1I	1.05003	0.271454	3.86815	0.000109662	0.00135291
ACHE	0.778302	0.201152	3.86922	0.000109185	0.00135291
EZH2	0.523043	0.135214	3.86826	0.000109616	0.00135291
CERCAM	1.00932	0.260916	3.86835	0.000109573	0.00135291
C5orf24	-0.316829	0.081891	-3.86891	0.000109324	0.00135291
SLC4A7	0.611078	0.157929	3.86932	0.000109141	0.00135291
RNF145	-0.339075	0.0876562	-3.86824	0.000109623	0.00135291
NEBL	-0.852649	0.220406	-3.86853	0.000109492	0.00135291
ADGRB2	1.00666	0.260319	3.86703	0.00011017	0.00135653
TCP11L2	-0.424296	0.109723	-3.86695	0.000110203	0.00135653
EPB41L5	-0.843755	0.218189	-3.86709	0.000110143	0.00135653
GPI	0.447621	0.115837	3.86423	0.000111441	0.00137075
CDKN2B	-0.552006	0.142862	-3.8639	0.000111589	0.00137155
CCR5	0.857704	0.221989	3.86372	0.000111675	0.00137158
RIMKLA	-0.950865	0.246129	-3.86328	0.000111875	0.00137199
TSTD2	-0.140384	0.036337	-3.86338	0.000111827	0.00137199
CYP3A5	-1.38338	0.35812	-3.86289	0.000112052	0.00137313
CTD-2341M24.1	0.623768	0.161486	3.86267	0.000112156	0.00137339
ARPC4	0.313661	0.0812191	3.86191	0.000112506	0.00137665
RP11-889L3.1	0.678972	0.175894	3.86012	0.000113332	0.00138572
FGF10	-1.14173	0.295882	-3.85872	0.000113981	0.00139263
CILP2	2.40343	0.622898	3.85847	0.000114101	0.00139306
HIST1H2AG	1.04915	0.271978	3.8575	0.000114555	0.0013945
TYSND1	0.262458	0.0680386	3.85749	0.000114557	0.0013945
R3HDM4	0.361742	0.0937715	3.8577	0.000114459	0.0013945
CARS1	0.226047	0.058605	3.85713	0.000114727	0.0013945
RNF11	-0.319763	0.0828949	-3.85745	0.000114574	0.0013945
MMP14	0.916477	0.237599	3.85725	0.00011467	0.0013945
NFKB2	0.587388	0.152377	3.85482	0.000115813	0.00140667
CCSER2	-0.222931	0.0578375	-3.85443	0.000115999	0.00140789
DUS1L	0.25018	0.0649193	3.85371	0.00011634	0.00140975
CHMP7	0.291674	0.0756884	3.85361	0.000116389	0.00140975
JADE1	-0.339883	0.0881996	-3.85357	0.000116409	0.00140975
LINC01934	0.795317	0.206483	3.85173	0.000117288	0.00141727
ADAMTS4	1.73078	0.449352	3.85173	0.000117286	0.00141727
GPR155	0.611265	0.158697	3.85177	0.000117268	0.00141727
RP11-47I22.2	1.75519	0.455796	3.85083	0.00011772	0.00142039
CD2AP	-0.272276	0.0707028	-3.85099	0.000117641	0.00142039
SERPINF1	0.974435	0.253057	3.85065	0.000117805	0.00142039
EBI3	1.2669	0.329062	3.85005	0.000118096	0.00142208
RFX5	0.359862	0.0934707	3.85	0.000118118	0.00142208
CYBA	0.778111	0.20217	3.84879	0.000118704	0.00142809
MFSD6	-0.456136	0.118531	-3.84823	0.000118976	0.00143032
HIST1H2BO	1.05459	0.274116	3.84722	0.000119463	0.00143304
TNRC6C-AS1	0.44348	0.115266	3.84744	0.000119359	0.00143304
SLC25A4	-0.494165	0.128442	-3.84739	0.000119383	0.00143304
MAL2	-0.844898	0.219664	-3.84633	0.000119902	0.00143725
MYZAP	-1.09	0.283424	-3.84583	0.000120145	0.00143912
ADA	0.827702	0.215237	3.84553	0.000120291	0.00143982
ZNRF2	0.304739	0.0792646	3.84458	0.000120759	0.00144407
MKLN1	-0.192382	0.0500416	-3.84445	0.000120822	0.00144407
KIAA1024	1.08092	0.281204	3.84389	0.000121097	0.00144558
ARHGEF26	-0.897094	0.233385	-3.84384	0.000121124	0.00144558
SKAP1	0.610725	0.158909	3.84324	0.000121421	0.00144809
CCND1	-0.709791	0.184703	-3.84288	0.000121601	0.00144918
CCL4	1.04486	0.271958	3.84197	0.000122049	0.00145347
SYDE2	-0.877744	0.228514	-3.8411	0.000122486	0.00145761
KHDRBS2	-0.853383	0.222234	-3.84002	0.000123026	0.00146299
ACSF3	0.28967	0.0754511	3.83918	0.000123447	0.00146693
DHRS13	0.373492	0.09734	3.83699	0.000124552	0.00147793
ATL2	-0.316719	0.0825427	-3.83703	0.000124532	0.00147793
TMEM229B	0.559377	0.145879	3.83452	0.00012581	0.00149127
CD226	0.608475	0.158687	3.83443	0.000125857	0.00149127
ACACA	-0.425349	0.110937	-3.83415	0.000125998	0.00149186
RP4-568C11.4	-0.886086	0.231207	-3.83243	0.000126885	0.00150129
LOXL3	0.588146	0.153508	3.83138	0.000127429	0.00150664
PRKCI	-0.482915	0.126095	-3.82976	0.000128267	0.00151546
IGHG4	2.35201	0.61451	3.82746	0.000129475	0.00152864
HIST1H2AH	1.05127	0.274826	3.82521	0.000130659	0.00154151
MTND5P5	1.57746	0.412455	3.82457	0.000131001	0.00154444
SHISA2	-0.87191	0.228073	-3.82294	0.000131868	0.00155356
NUDT18	0.376538	0.0985172	3.82206	0.000132342	0.00155802
PSD4	0.379088	0.0992066	3.8212	0.000132804	0.00156234
TCERG1	0.144135	0.0377223	3.82095	0.000132939	0.00156282
MIR3687-1	0.882715	0.231153	3.81875	0.000134128	0.00157567
COL1A2	1.17431	0.307595	3.8177	0.000134702	0.00158129
TBC1D31	0.396351	0.103868	3.81589	0.000135691	0.00159176
ZRANB1	-0.169603	0.0444686	-3.81399	0.00013674	0.00160196
CLIC5	-1.0316	0.270481	-3.81396	0.000136755	0.00160196
GADD45G	0.600538	0.157489	3.81321	0.000137174	0.00160573
PAQR5	-0.689138	0.180736	-3.81294	0.000137321	0.00160631
CSNK2A3	-0.278796	0.0731233	-3.81269	0.000137463	0.00160682
SCAI	-0.495797	0.130056	-3.81217	0.000137753	0.00160907
FRMD3	-0.468212	0.122826	-3.81198	0.000137859	0.00160917
TACSTD2	-0.799235	0.209695	-3.81142	0.000138174	0.00161056
SUSD2	-0.874482	0.229433	-3.8115	0.000138128	0.00161056
ARHGAP29	-0.677015	0.177741	-3.80899	0.000139536	0.00162529
CDK5R1	0.923477	0.2425	3.80816	0.000140007	0.00162962
CNST	-0.184905	0.0485667	-3.80723	0.000140532	0.00163457
SMARCAL1	0.231149	0.0607222	3.80667	0.000140852	0.00163715
AC084082.3	-1.15338	0.303007	-3.80644	0.000140983	0.00163751
ZNF112	-0.404896	0.106383	-3.80603	0.000141216	0.00163906
DCLRE1C	0.272884	0.0717182	3.80495	0.000141834	0.00164507
TSPOAP1-AS1	0.615288	0.161789	3.80304	0.000142932	0.00165664
CTSK	1.24838	0.328362	3.80184	0.000143628	0.00166354
MS4A15	-1.08448	0.28535	-3.80052	0.000144394	0.00166972
RAB3IP	-0.50611	0.133166	-3.80059	0.000144349	0.00166972
TMEM125	-0.814364	0.214284	-3.8004	0.000144465	0.00166972
KBTBD8	0.728488	0.191704	3.80006	0.000144659	0.00167079
HIST1H2AL	1.11194	0.292653	3.79952	0.000144977	0.00167159
TMEM176B	1.00882	0.26552	3.79942	0.000145033	0.00167159
RPS2	0.43975	0.115735	3.79962	0.000144917	0.00167159
SH2D4A	-0.711738	0.187356	-3.79886	0.000145362	0.00167187
SNX25	-0.567698	0.149434	-3.79898	0.00014529	0.00167187
ROCK2	-0.299977	0.078961	-3.79905	0.000145253	0.00167187
DSTYK	-0.239818	0.0631497	-3.79761	0.000146097	0.00167914
GTF2IP1	-0.170156	0.0448133	-3.79699	0.000146463	0.00168218
SCIMP	0.712027	0.187574	3.79597	0.000147065	0.00168705
HTATSF1	-0.207049	0.0545475	-3.79576	0.000147194	0.00168705
OPHN1	-0.544293	0.143394	-3.7958	0.00014717	0.00168705
GPD1L	-0.576686	0.151938	-3.79553	0.000147329	0.00168742
ACSS3	-0.539242	0.14209	-3.79506	0.000147606	0.00168941
HECTD1	-0.144705	0.0381324	-3.79481	0.000147759	0.00169
PIK3AP1	0.8788	0.231607	3.79435	0.00014803	0.00169192
EPB41	0.223207	0.0588294	3.79414	0.000148156	0.00169218
KIAA0408	-1.00089	0.263835	-3.79362	0.000148464	0.00169416
CLDN18	-1.11773	0.294644	-3.79351	0.000148534	0.00169416
CBLN3	0.721228	0.190147	3.793	0.00014884	0.00169647
PATJ	-0.528714	0.139411	-3.79249	0.000149143	0.00169875
MYLIP	-0.353368	0.0932105	-3.79107	0.000149997	0.00170729
STAT5A	0.447031	0.11799	3.78871	0.000151433	0.00172244
KIF2C	0.805265	0.212576	3.78813	0.000151788	0.00172529
C12orf74	1.37223	0.362314	3.78741	0.000152224	0.00172695
RET	0.898036	0.237124	3.7872	0.000152353	0.00172695
FHDC1	-0.923901	0.24394	-3.78742	0.00015222	0.00172695
PPFIBP1	-0.496482	0.131095	-3.7872	0.000152352	0.00172695
RUNX1	0.453493	0.119765	3.78653	0.000152767	0.00173044
SLC9A3R2	-0.815537	0.215426	-3.7857	0.000153279	0.00173505
ANG	-0.538506	0.142341	-3.7832	0.000154822	0.00175102
ARFGAP1	0.286322	0.0756851	3.78308	0.000154902	0.00175102
SNX4	-0.263247	0.0696067	-3.78192	0.000155624	0.00175677
CTNND1	-0.332441	0.0878989	-3.78209	0.00015552	0.00175677
APOL2	0.443212	0.1172	3.78168	0.000155772	0.00175682
FBXW2	-0.173126	0.0457814	-3.78157	0.000155841	0.00175682
RP11-35G9.3	0.47395	0.125349	3.78104	0.000156176	0.00175938
NCALD	-0.561134	0.148437	-3.78028	0.000156655	0.00176357
LTK	-1.41828	0.375216	-3.7799	0.000156891	0.00176503
POLR3E	0.20135	0.0532772	3.7793	0.000157271	0.00176809
DMRTA1	-0.660365	0.174805	-3.77772	0.000158272	0.00177813
GNB5	0.379979	0.100599	3.77717	0.000158619	0.0017796
ZNF783	0.285544	0.0755967	3.7772	0.000158602	0.0017796
MUT	-0.25191	0.0667013	-3.77669	0.000158925	0.00178182
HVCN1	0.678708	0.179737	3.77613	0.000159286	0.00178344
CLCN7	0.48371	0.128097	3.77614	0.00015928	0.00178344
SELENOW	-0.344298	0.0911828	-3.77591	0.000159426	0.0017838
CDO1	-0.703546	0.186353	-3.77534	0.000159791	0.00178545
DNAJC21	-0.172035	0.0455677	-3.77538	0.000159766	0.00178545
MYO16	1.0892	0.288532	3.77498	0.000160021	0.00178681
CP	1.92258	0.509571	3.77293	0.000161343	0.00180035
QSOX1	-0.371086	0.0983663	-3.77249	0.000161624	0.00180227
NOS1	-1.21824	0.323024	-3.77137	0.000162355	0.0018092
COL9A2	0.565758	0.150033	3.77089	0.000162664	0.00181141
MYO1E	0.479808	0.127261	3.77026	0.00016308	0.00181481
CYB5A	-0.690762	0.183329	-3.76789	0.000164636	0.00183089
CLEC3B	-0.924112	0.245347	-3.76656	0.000165515	0.00183818
LNX2	-0.538112	0.142865	-3.76657	0.000165505	0.00183818
ETV5	-0.53185	0.141225	-3.76597	0.000165901	0.00184124
FGF18	-0.973038	0.258388	-3.76581	0.000166013	0.00184124
FZD6	-0.44816	0.11907	-3.76385	0.000167317	0.00185445
SLC15A2	-0.518442	0.137772	-3.76304	0.000167862	0.00185924
FAM8A1	-0.248585	0.0660804	-3.76186	0.000168652	0.00186673
FAM20C	0.75331	0.20026	3.76165	0.000168795	0.00186706
SLC37A3	-0.227042	0.0603728	-3.76067	0.000169461	0.00187191
ANKRD40	-0.289853	0.077073	-3.76076	0.000169397	0.00187191
VAC14	0.521026	0.138621	3.75865	0.000170835	0.00188583
HCP5	0.47957	0.127601	3.75835	0.000171037	0.00188679
FOXA2	-0.901202	0.239802	-3.75811	0.000171204	0.00188737
SLC1A3	1.32357	0.352315	3.75677	0.000172118	0.00189617
TBX2	-0.824789	0.219681	-3.75449	0.000173696	0.00191228
RP11-1D12.1	0.763372	0.203338	3.75421	0.000173889	0.00191313
LAPTM4B	-0.406462	0.108293	-3.75334	0.000174496	0.00191852
INTS6L	0.36292	0.0967273	3.75199	0.000175433	0.00192754
GZMK	1.30094	0.346807	3.7512	0.000175989	0.00193236
ZHX1	-0.255772	0.0681945	-3.75062	0.000176396	0.00193554
DCTN4	-0.137104	0.0365755	-3.74853	0.000177873	0.00195044
STEAP1B	0.973566	0.259744	3.74818	0.000178126	0.00195122
SLC7A6	0.26892	0.0717484	3.7481	0.000178181	0.00195122
ATPAF2	0.238331	0.0635925	3.74778	0.000178403	0.00195236
SIL1	0.279874	0.0747082	3.74624	0.000179508	0.00196184
IGHV1-2	2.09295	0.558663	3.74636	0.00017942	0.00196184
FMO1	1.04533	0.279082	3.74559	0.000179972	0.0019656
CCDC134	0.33069	0.0883427	3.74326	0.000181646	0.00198046
PLXNC1	0.696607	0.186092	3.74336	0.000181578	0.00198046
SECISBP2L	-0.473095	0.126388	-3.7432	0.000181693	0.00198046
CCDC6	-0.166176	0.0443992	-3.74277	0.000182001	0.00198121
ITGB2	0.883985	0.236177	3.7429	0.000181909	0.00198121
ZBED2	-1.01289	0.270712	-3.74158	0.000182865	0.00198805
KRT17	1.80926	0.4836	3.74124	0.000183113	0.00198805
SLCO4C1	-0.979594	0.261824	-3.74142	0.000182984	0.00198805
CYBRD1	-0.48244	0.128946	-3.7414	0.000182995	0.00198805
CDH13	-0.613632	0.164051	-3.7405	0.000183653	0.00198998
PON2	-0.483219	0.12918	-3.74067	0.00018353	0.00198998
ITGA1	-0.518059	0.138498	-3.74054	0.000183623	0.00198998
TMPRSS13	-0.685292	0.183243	-3.7398	0.000184168	0.00199425
MTHFD2	0.877676	0.23471	3.73941	0.00018445	0.00199586
PIK3C2A	-0.28308	0.0757048	-3.73926	0.000184559	0.00199586
FNBP1L	-0.542273	0.145041	-3.73875	0.00018494	0.00199866
XPNPEP2	1.06193	0.284049	3.73854	0.000185088	0.00199895
IGLJ3	2.0894	0.559	3.73774	0.000185681	0.00200203
AP4B1	0.231601	0.0619613	3.73784	0.00018561	0.00200203
CERK	0.373235	0.0998607	3.73755	0.000185819	0.00200203
SNX29	0.25895	0.0692874	3.73734	0.000185981	0.00200203
TJP1	-0.600084	0.160561	-3.73741	0.000185924	0.00200203
HMGN2P46	1.38677	0.371081	3.73712	0.000186141	0.00200244
PMS2CL	0.239155	0.0639997	3.73681	0.000186371	0.00200361
STXBP6	-0.957806	0.25634	-3.73646	0.00018663	0.00200478
PGM1	-0.379329	0.101524	-3.73633	0.000186723	0.00200478
AK4	1.10932	0.297044	3.73454	0.000188056	0.00201777
CMTM4	-0.4766	0.12765	-3.73365	0.000188726	0.00202364
PRKACB	0.39311	0.1053	3.73325	0.000189022	0.00202418
VEPH1	-0.952947	0.255248	-3.73341	0.000188904	0.00202418
NTNG1	-0.88189	0.236249	-3.73288	0.000189304	0.00202589
CEP128	0.699406	0.187446	3.73124	0.000190536	0.00203775
GPR39	-0.713883	0.191341	-3.73095	0.000190756	0.00203877
PDE1C	-0.884349	0.237138	-3.72926	0.000192041	0.00205118
CCDC80	1.06266	0.284992	3.72874	0.000192439	0.0020541
B3GAT3	0.331636	0.0889592	3.72796	0.000193034	0.00205884
PLS1	-0.798046	0.214078	-3.72783	0.000193133	0.00205884
MCC	-0.366716	0.098414	-3.72626	0.000194341	0.00207037
CD209	0.974648	0.261712	3.72412	0.000195998	0.00208264
SLFN12L	0.624515	0.167685	3.72434	0.000195823	0.00208264
RGMB	-0.364825	0.0979621	-3.72415	0.000195975	0.00208264
CD40	0.520754	0.139823	3.72437	0.000195801	0.00208264
RP11-705C15.2	0.481387	0.129321	3.72242	0.000197325	0.00209481
MARS	0.311787	0.0837614	3.72232	0.000197398	0.00209481
DPY19L4	-0.291883	0.0784461	-3.72081	0.000198583	0.00210603
SEC14L6	-0.890906	0.23952	-3.71955	0.000199581	0.00211525
RAVER2	-0.552785	0.148626	-3.7193	0.000199777	0.00211596
CTD-3157E16.2	-0.406715	0.109368	-3.71879	0.000200182	0.00211889
ARSD	-0.37133	0.099863	-3.71839	0.000200494	0.00212083
MBIP	-0.591886	0.159202	-3.71784	0.000200937	0.00212416
QPCTL	0.499789	0.134451	3.71725	0.000201402	0.0021277
RP11-40A7.2	-0.966004	0.259952	-3.71608	0.000202334	0.00213618
RAB11FIP2	-0.210841	0.0567408	-3.71587	0.000202507	0.00213664
PERP	-0.629156	0.169349	-3.71515	0.000203081	0.00214083
YES1	-0.373147	0.100442	-3.71505	0.000203165	0.00214083
HIST1H3C	1.09428	0.29465	3.71382	0.000204153	0.00214987
STN1	-0.244975	0.0659771	-3.71303	0.00020479	0.0021552
VSNL1	-0.82598	0.22248	-3.71261	0.000205135	0.00215608
IRX1	-0.999199	0.269131	-3.71269	0.000205068	0.00215608
PRDM15	0.311078	0.0838071	3.71184	0.00020576	0.00216127
CARMIL1	-0.380132	0.102456	-3.71021	0.000207086	0.00217381
S100A6	-0.533069	0.143728	-3.70888	0.000208178	0.00218388
IRF3	0.275247	0.0742329	3.70788	0.000208999	0.00219109
GPR141	0.879943	0.237404	3.70652	0.000210125	0.00219912
KPNA2	0.556898	0.15025	3.70647	0.000210169	0.00219912
USP13	-0.363355	0.0980368	-3.70631	0.000210298	0.00219912
C1QC	0.832571	0.224633	3.70635	0.000210264	0.00219912
PEAK1	-0.391051	0.105557	-3.70466	0.000211675	0.00221211
DOCK8	0.45552	0.122989	3.70375	0.000212438	0.00221868
EGLN3	1.27015	0.34296	3.7035	0.000212647	0.00221945
TNFAIP8L1	0.39193	0.105836	3.70317	0.000212919	0.00222089
HDAC9	0.507086	0.136971	3.70213	0.000213798	0.00222864
KITLG	-0.619087	0.167262	-3.7013	0.000214502	0.00223456
IRAK1	0.465902	0.125883	3.70107	0.00021469	0.00223511
FGD4	-0.35384	0.0956319	-3.70002	0.000215582	0.00224298
CARMIL3	0.829731	0.224306	3.6991	0.000216365	0.00224791
MYO1C	-0.46496	0.125699	-3.69898	0.000216465	0.00224791
SNORD3C	0.471872	0.127564	3.69909	0.000216377	0.00224791
STEAP3	0.82194	0.222226	3.69867	0.000216735	0.00224929
ALG3	0.38436	0.103929	3.6983	0.000217047	0.00225111
COL17A1	1.57916	0.427037	3.69795	0.000217346	0.00225279
TNIP3	0.84198	0.227708	3.69764	0.000217616	0.00225417
IDH2	0.397638	0.107555	3.69706	0.000218115	0.00225792
TCF25	0.225851	0.0610974	3.69657	0.000218528	0.00226078
TMEM139	-1.01231	0.274007	-3.69448	0.000220338	0.00227739
IGHV3-13	2.21064	0.598403	3.69424	0.000220548	0.00227739
CCDC68	-0.928886	0.251436	-3.69432	0.000220476	0.00227739
SH3YL1	-0.300344	0.0813113	-3.69375	0.000220969	0.0022803
LINC00339	0.2886	0.0781429	3.69324	0.000221414	0.00228241
TOR3A	0.593391	0.160671	3.69319	0.000221456	0.00228241
CTSB	1.1042	0.298995	3.69304	0.000221589	0.00228241
ACSL3	-0.275082	0.0745006	-3.69235	0.000222194	0.0022845
DLC1	-0.688221	0.186388	-3.69241	0.000222139	0.0022845
OGT	0.239205	0.0647844	3.69233	0.000222208	0.0022845
C1S	0.657901	0.178215	3.6916	0.000222844	0.0022896
ME2	0.29945	0.0811696	3.68919	0.000224966	0.00230997
SLC29A3	0.785739	0.213108	3.68704	0.000226876	0.00232812
LINC00944	0.953902	0.258744	3.68667	0.000227211	0.00233011
MINDY2	-0.388494	0.105391	-3.68623	0.000227604	0.00233269
CTHRC1	1.94428	0.52752	3.68569	0.000228081	0.00233613
TMEM74B	-0.791775	0.214873	-3.68485	0.000228833	0.00234181
YWHAE	-0.166747	0.0452532	-3.68476	0.00022892	0.00234181
HIST1H2BM	1.24118	0.336871	3.68442	0.000229222	0.00234344
MAMDC2	-0.841763	0.228496	-3.68393	0.000229669	0.00234656
TUSC3	-0.454091	0.123315	-3.68236	0.000231086	0.00235957
PPM1A	-0.226368	0.0614814	-3.6819	0.000231501	0.00236088
RPLP1	0.336697	0.091444	3.68201	0.000231406	0.00236088
RP11-80P20.3	-0.924257	0.251064	-3.68136	0.000231995	0.00236445
BCL2L2	-0.340958	0.0926289	-3.6809	0.000232409	0.00236721
NCAPH	0.722146	0.196205	3.68058	0.000232705	0.00236876
BDNF	-1.18632	0.322419	-3.67945	0.000233736	0.00237402
FAM177A1	-0.370416	0.100678	-3.67923	0.000233942	0.00237402
GCLC	0.501508	0.136308	3.67923	0.000233939	0.00237402
EFNB1	-0.478023	0.129921	-3.67933	0.000233852	0.00237402
FERMT3	0.681228	0.18515	3.67933	0.000233845	0.00237402
CTD-2515H24.2	-0.924884	0.251434	-3.67844	0.000234661	0.00237772
NRIP2	1.06551	0.289694	3.67804	0.000235029	0.00237772
CDCA2	0.797308	0.216771	3.67811	0.000234973	0.00237772
LINC01679	1.09425	0.29749	3.67828	0.000234816	0.00237772
DOCK9	-0.514782	0.13995	-3.67834	0.000234759	0.00237772
NUDT9	-0.34042	0.0925705	-3.67741	0.00023561	0.00238214
PLPP3	-0.327887	0.0891676	-3.6772	0.000235804	0.00238264
UCHL1	0.912548	0.248209	3.67654	0.000236422	0.00238741
MKI67	0.828138	0.225331	3.67521	0.000237656	0.00239841
HLA-DQA1	0.820312	0.223242	3.67455	0.000238269	0.00240312
CDC42SE2	0.467202	0.127154	3.67429	0.00023851	0.00240407
RP11-371A22.1	0.402999	0.109701	3.67362	0.000239136	0.00240892
USP44	-0.615278	0.167519	-3.67288	0.000239836	0.00241153
DOK4	-0.431562	0.117491	-3.67314	0.000239586	0.00241153
PPP1R9A	-0.744725	0.202759	-3.67296	0.000239758	0.00241153
SLC38A10	0.269544	0.0733936	3.67258	0.000240115	0.00241287
DCDC2	-0.802017	0.218423	-3.67185	0.000240804	0.00241519
BIN2	0.479074	0.13047	3.67192	0.000240739	0.00241519
SNX1	-0.251873	0.0685982	-3.67171	0.000240932	0.00241519
SERINC3	-0.233041	0.0634675	-3.67181	0.000240839	0.00241519
SMIM10L2A	-0.634602	0.172885	-3.67066	0.000241921	0.00242362
HPS3	0.30096	0.08202	3.66935	0.00024317	0.00243385
AFDN	-0.447015	0.121826	-3.66928	0.000243237	0.00243385
P4HA3	1.28456	0.35011	3.66903	0.000243475	0.0024347
RNF166	0.41654	0.113533	3.66888	0.000243618	0.0024347
GTF2I	-0.148293	0.0404233	-3.66851	0.000243964	0.00243668
USP25	-0.233309	0.0636086	-3.66789	0.00024456	0.00244115
ZNF385A	0.859171	0.234258	3.66763	0.000244808	0.00244215
SLIT2	-0.664113	0.181156	-3.66598	0.000246393	0.00245647
SBNO2	0.60656	0.165481	3.66543	0.000246926	0.0024603
AC093616.4	0.218162	0.0595245	3.66508	0.000247262	0.00246215
DLG3	-0.377236	0.102952	-3.66419	0.000248124	0.00246924
SNX8	0.38303	0.104548	3.66368	0.00024862	0.00247269
TNNC1	-1.03911	0.283648	-3.66337	0.000248917	0.00247414
TMEM214	0.362761	0.0990969	3.66067	0.000251557	0.00249796
RCSD1	0.429621	0.117363	3.66061	0.000251616	0.00249796
WBP4	-0.268918	0.0734661	-3.66044	0.000251782	0.0024981
SULT1A1	-0.563279	0.153935	-3.65921	0.000252994	0.00250861
SLC16A4	-0.321433	0.0878635	-3.65832	0.000253875	0.00251583
PTPRC	0.647481	0.177011	3.65787	0.000254323	0.00251876
RP11-705C15.3	0.532678	0.145649	3.65728	0.000254907	0.00252294
SULF1	1.56779	0.428693	3.65713	0.000255051	0.00252294
SPOP	-0.174536	0.047747	-3.65544	0.000256737	0.00253809
KLF16	0.4681	0.128088	3.65452	0.000257667	0.00254575
GGTLC1	-1.09351	0.299251	-3.65416	0.000258029	0.00254636
ENSA	-0.187334	0.0512661	-3.65415	0.000258037	0.00254636
WASL	-0.293194	0.0802523	-3.6534	0.000258788	0.00255223
SCARB2	-0.192045	0.0525749	-3.65278	0.00025942	0.00255694
CSPP1	-0.403696	0.110525	-3.65253	0.000259671	0.00255788
MSH5	0.619736	0.169733	3.65125	0.00026097	0.00256776
KIAA1755	0.913398	0.25017	3.65112	0.000261103	0.00256776
TACC3	0.400622	0.109727	3.65108	0.000261141	0.00256776
ELOVL2	1.46489	0.401293	3.65043	0.000261805	0.00256968
SFTA2	-0.814502	0.223119	-3.65053	0.000261698	0.00256968
SND1	0.290647	0.079619	3.65047	0.000261761	0.00256968
CTD-2626G11.2	-1.20006	0.328797	-3.64984	0.000262402	0.00257094
MIATNB	0.420437	0.11519	3.64996	0.000262285	0.00257094
WFS1	-0.54201	0.148495	-3.65002	0.000262223	0.00257094
RP11-848P1.2	0.540194	0.148053	3.64866	0.00026361	0.00258125
PELO	-0.324918	0.0890718	-3.64783	0.000264468	0.00258731
BCAP29	-0.356715	0.0977903	-3.64775	0.000264544	0.00258731
GSPT1	-0.221239	0.0606541	-3.64755	0.000264752	0.00258781
FICD	0.563286	0.154446	3.64714	0.000265176	0.00258944
MED21	-0.265611	0.0728284	-3.64708	0.000265233	0.00258944
COCH	1.49268	0.409339	3.64656	0.000265775	0.0025932
RP1-78O14.1	-0.958416	0.262893	-3.64566	0.000266712	0.00259925
SPATS2L	-0.174065	0.0477446	-3.64575	0.000266613	0.00259925
SPRED3	1.23118	0.337813	3.64456	0.000267852	0.00260882
TAOK1	-0.13077	0.035896	-3.64301	0.000269467	0.002623
CASP10	0.263396	0.0723079	3.6427	0.000269794	0.00262464
SGCG	-1.11922	0.307349	-3.64154	0.00027101	0.00263491
RP11-96H19.1	0.542598	0.149017	3.64118	0.00027139	0.00263549
GLO1	-0.352474	0.0968008	-3.64123	0.000271339	0.00263549
EMB	0.607305	0.166796	3.641	0.00027158	0.00263578
FANCG	0.325713	0.0894686	3.64053	0.000272078	0.00263781
TBX5	-0.575882	0.158188	-3.6405	0.00027211	0.00263781
TROAP	0.972087	0.267041	3.64021	0.000272414	0.00263921
GPA33	-1.25507	0.3448	-3.64	0.000272633	0.00263957
MYBBP1A	0.311512	0.0855831	3.63987	0.000272771	0.00263957
NADK	0.389507	0.107046	3.63868	0.000274036	0.00265024
RBBP8	-0.259249	0.071257	-3.63823	0.000274517	0.00265334
PREB	0.372873	0.102523	3.63697	0.000275864	0.0026648
MFAP3L	-0.582225	0.160125	-3.63608	0.00027682	0.00267246
WISP1	1.46914	0.404141	3.63522	0.000277746	0.00267983
SLC16A12	-1.14185	0.314134	-3.6349	0.000278088	0.00268157
EGFLAM	0.883098	0.243015	3.63392	0.00027915	0.00268866
MAPRE2	-0.197655	0.0543897	-3.63406	0.000278998	0.00268866
SCEL	-1.13579	0.312619	-3.63314	0.000279992	0.00269519
RP5-1007F24.1	-0.904544	0.248981	-3.63298	0.000280166	0.00269529
COL16A1	0.811839	0.22353	3.6319	0.000281346	0.00270506
RGS19	0.460295	0.12678	3.63065	0.000282705	0.00271654
TMEM86A	0.595798	0.164125	3.63015	0.000283253	0.00271945
PPP6R1	0.331163	0.0912276	3.63008	0.000283338	0.00271945
NHLRC2	-0.290573	0.0800598	-3.62945	0.000284028	0.00272448
GPER1	-0.731045	0.201578	-3.62661	0.000287163	0.00275295
CDCA7	1.03185	0.28459	3.62574	0.000288134	0.00276065
EFNA1	-0.569432	0.157065	-3.62546	0.000288452	0.0027621
THAP9	-0.324641	0.0895746	-3.62425	0.000289796	0.00277296
KCTD9	-0.224105	0.0618368	-3.62414	0.000289923	0.00277296
NOTUM	-0.819231	0.226067	-3.62385	0.000290255	0.00277452
MARCHF1	0.827264	0.22836	3.62263	0.00029162	0.00278595
SEC61A1	0.334196	0.0922566	3.62246	0.000291813	0.00278618
Mar-03	0.459871	0.126971	3.62186	0.000292489	0.00279073
ALDH1L2	0.786999	0.217299	3.62174	0.000292628	0.00279073
LGALSL	-0.58148	0.160565	-3.62147	0.000292938	0.00279207
ATP8B2	0.381666	0.105399	3.62116	0.00029329	0.00279381
SACM1L	-0.201356	0.0556103	-3.62084	0.00029365	0.00279449
MAGI3	-0.629854	0.173955	-3.62079	0.000293702	0.00279449
KRT18	-0.63515	0.175463	-3.61985	0.00029477	0.00280304
AURKB	1.09958	0.303789	3.61955	0.000295111	0.0028034
NCKAP5	-0.962165	0.265826	-3.61952	0.000295148	0.0028034
RPS2P46	0.452321	0.12498	3.61914	0.000295588	0.00280595
MILR1	0.780689	0.215735	3.61874	0.000296037	0.00280804
SESN1	-0.371246	0.102592	-3.61865	0.000296149	0.00280804
JPH1	-0.803243	0.22202	-3.61788	0.000297025	0.00281355
SLC12A2	-0.375377	0.103757	-3.61784	0.000297071	0.00281355
DCAF10	-0.136425	0.0377124	-3.61751	0.000297453	0.00281555
CHMP3	-0.277283	0.0766584	-3.61712	0.000297899	0.00281815
KLC4	-0.260491	0.072032	-3.61632	0.000298818	0.00282385
TMEM9	-0.273951	0.0757544	-3.6163	0.000298844	0.00282385
NINJ1	0.853578	0.236062	3.61591	0.000299297	0.00282651
BRE	0.204278	0.0565043	3.61526	0.000300048	0.00283197
LAMA3	-0.803239	0.222296	-3.61338	0.000302229	0.00285093
CHEK2	0.441506	0.122245	3.61164	0.000304264	0.00286847
PRRX2	1.08065	0.299317	3.61039	0.000305732	0.00288067
C19orf60	0.346725	0.0960466	3.60996	0.000306242	0.00288382
MKKS	-0.224895	0.0623035	-3.60967	0.000306588	0.00288543
RAP1A	-0.207749	0.0575563	-3.6095	0.000306787	0.00288566
LINC01238	0.78748	0.21818	3.60931	0.000307007	0.00288608
NT5DC1	-0.258849	0.0717289	-3.60872	0.000307714	0.00289044
GNG11	-0.54824	0.151925	-3.60863	0.000307822	0.00289044
PLAU	1.08256	0.300173	3.60646	0.000310401	0.002913
TOMM20	-0.192806	0.0534636	-3.6063	0.00031059	0.00291311
AVEN	0.359013	0.0995606	3.60598	0.000310981	0.00291511
ITGA10	-0.678859	0.188296	-3.60527	0.000311829	0.0029214
CD74	0.576489	0.159911	3.60506	0.000312079	0.00292208
HIP1	-0.398504	0.110579	-3.6038	0.000313602	0.00293468
LINC00996	0.508995	0.141275	3.60288	0.000314715	0.00294175
SMAP2	0.7849	0.217853	3.60289	0.000314704	0.00294175
ST8SIA4	0.523681	0.145389	3.60193	0.000315868	0.00295085
CCP110	-0.254482	0.0706652	-3.60123	0.000316713	0.00295706
ARSG	0.371401	0.103188	3.59928	0.000319105	0.00297771
NME8	0.741969	0.206169	3.59883	0.000319653	0.00298114
KCND3	0.634829	0.176437	3.59804	0.000320621	0.00298847
GZMM	0.654236	0.181862	3.59743	0.000321376	0.00299381
ASCL2	1.09569	0.304653	3.59652	0.000322498	0.00299954
APBB1	-0.325278	0.0904432	-3.59649	0.000322537	0.00299954
NEDD9	-0.513698	0.142826	-3.59666	0.000322327	0.00299954
DTX2	0.4677	0.130055	3.59617	0.000322932	0.00300152
PFKFB2	-0.497978	0.138488	-3.59581	0.00032338	0.00300399
FLT4	-0.550614	0.153149	-3.59528	0.000324048	0.00300849
LRRCC1	-0.296886	0.0825812	-3.59508	0.000324291	0.00300906
NEDD4L	-0.761005	0.211691	-3.59488	0.000324541	0.00300968
WDR46	0.330048	0.0918209	3.59448	0.000325045	0.00301266
CHMP4C	-0.661996	0.184222	-3.59346	0.000326316	0.00302011
KL	-0.721878	0.20089	-3.59339	0.000326399	0.00302011
GM2A	0.849869	0.236495	3.5936	0.000326142	0.00302011
Aug-04	-0.21737	0.0604993	-3.59294	0.000326972	0.00302371
SCN1B	0.623225	0.173502	3.59203	0.000328117	0.00303259
AARD	-1.03541	0.288298	-3.59145	0.000328847	0.00303764
CCNB1IP1	-0.243306	0.0677651	-3.59044	0.000330125	0.00304664
PABPC4	0.281469	0.0783953	3.59038	0.000330192	0.00304664
PIK3R4	-0.159355	0.0443869	-3.59014	0.000330501	0.00304779
RN7SL128P	0.623455	0.17369	3.58946	0.00033136	0.003054
CSNK1G2P1	0.618578	0.172354	3.58899	0.000331967	0.00305735
BTBD11	0.840114	0.23409	3.58886	0.000332132	0.00305735
XPO5	0.196436	0.0547367	3.58874	0.00033228	0.00305735
HSPA2	-0.458074	0.127668	-3.588	0.000333229	0.00306437
RAB21	-0.181111	0.050504	-3.58607	0.000335693	0.00308531
SPSB1	0.674155	0.188001	3.58592	0.000335896	0.00308545
TBX2-AS1	-0.800374	0.223224	-3.58552	0.000336411	0.00308845
CDC6	0.718145	0.200342	3.58459	0.000337603	0.0030932
B3GNT8	-0.519171	0.14482	-3.58494	0.000337158	0.0030932
GNAI1	-0.520623	0.145241	-3.58454	0.000337679	0.0030932
PARVG	0.581363	0.162177	3.58474	0.000337415	0.0030932
SLC35A3	-0.266861	0.0744839	-3.5828	0.000339927	0.00311063
TLE3	0.374235	0.104454	3.58278	0.000339959	0.00311063
RNF121	0.202072	0.0564092	3.58226	0.000340639	0.00311511
TBRG4	0.234958	0.0655921	3.58211	0.000340828	0.00311511
CTNNAL1	-0.688058	0.192134	-3.58113	0.000342105	0.00312505
WDR81	0.371962	0.103895	3.58016	0.000343378	0.00313494
HELLPAR	0.744715	0.208057	3.57937	0.00034442	0.00314271
RP11-325F22.2	0.856358	0.239287	3.57878	0.000345198	0.00314633
RRN3P1	0.414919	0.115938	3.57881	0.000345163	0.00314633
LY96	0.890794	0.248944	3.5783	0.000345842	0.00314729
CTD-3092A11.1	0.227975	0.0637073	3.57847	0.000345615	0.00314729
THSD1	-0.656111	0.18336	-3.57827	0.000345877	0.00314729
NR3C2	-0.497321	0.138989	-3.57812	0.000346069	0.0031473
AMIGO1	-0.46285	0.129387	-3.57724	0.000347239	0.00315529
ERBB2	-0.498101	0.139244	-3.57717	0.000347331	0.00315529
RP11-234A1.1	0.672668	0.18806	3.57687	0.000347731	0.00315544
AQP1	-0.53414	0.14933	-3.57691	0.000347674	0.00315544
KIF18B	0.908817	0.254092	3.57672	0.000347933	0.00315554
CYLD	0.293064	0.0819444	3.57637	0.000348394	0.00315798
RYK	-0.214444	0.0599723	-3.57572	0.000349266	0.00316415
GRAMD2	-1.03711	0.290055	-3.57557	0.000349464	0.00316419
LINC00891	-0.519852	0.14543	-3.57457	0.000350801	0.00317455
FAM184A	-0.807759	0.226012	-3.57397	0.000351609	0.00318012
LSP1	0.542259	0.151753	3.57329	0.000352522	0.00318663
ANO9	0.503767	0.141028	3.57212	0.000354109	0.00319921
PTPRVP	0.888235	0.248674	3.57189	0.000354418	0.00320026
C7orf43	0.342603	0.0959712	3.56985	0.00035718	0.00322342
PEX11A	-0.377676	0.105812	-3.5693	0.000357938	0.0032285
KCNMA1	0.919703	0.257711	3.56874	0.000358704	0.00323364
RECQL4	0.604035	0.169322	3.56737	0.00036058	0.00324699
PPM1D	-0.323387	0.0906507	-3.5674	0.000360538	0.00324699
FLT3	0.815228	0.228555	3.56689	0.000361247	0.00325122
CYB561	-0.291545	0.0817483	-3.56637	0.000361962	0.00325588
SLC37A2	0.922145	0.258603	3.56587	0.000362647	0.00326026
ZNRF3	-0.621633	0.174381	-3.5648	0.000364127	0.00327178
MACF1	-0.47506	0.133272	-3.56459	0.000364431	0.00327272
OR7E38P	0.362243	0.101656	3.56341	0.000366065	0.00328382
MCOLN2	0.619635	0.173884	3.5635	0.000365941	0.00328382
DTX1	0.705363	0.197958	3.5632	0.000366358	0.00328465
PRSS8	-0.772744	0.216897	-3.56272	0.000367028	0.00328887
LAGE3	0.424869	0.119274	3.56212	0.000367879	0.0032947
VMAC	0.36037	0.101219	3.5603	0.000370433	0.00331578
FCRLB	1.44858	0.40697	3.55942	0.000371673	0.0033229
R3HDM1	0.252418	0.0709159	3.5594	0.000371701	0.0033229
CCDC186	-0.237709	0.0667852	-3.55931	0.000371834	0.0033229
DENND2C	-0.398542	0.111978	-3.5591	0.000372129	0.00332373
EMILIN1	0.641704	0.18031	3.5589	0.000372408	0.00332443
BAK1	0.407002	0.114369	3.55868	0.000372723	0.00332543
TRIM27	0.216179	0.0607633	3.55772	0.000374087	0.0033358
KLRG2	-0.997612	0.28042	-3.55756	0.000374317	0.00333604
ARRB1	-0.509787	0.143328	-3.55679	0.000375421	0.00334226
RN7SL3	0.530898	0.149263	3.5568	0.000375402	0.00334226
SOGA3	-0.894764	0.251661	-3.55544	0.000377347	0.00335759
RBMS2	-0.545315	0.15339	-3.55508	0.000377863	0.00336037
TPTE2	1.57358	0.442689	3.55459	0.000378569	0.00336483
ARHGAP20	-0.573771	0.161457	-3.55372	0.000379829	0.00337299
ARFGEF3	-0.75133	0.211424	-3.55367	0.000379897	0.00337299
ADI1	-0.246257	0.069315	-3.55271	0.000381279	0.00338344
ADCY9	-0.494058	0.139086	-3.55217	0.000382071	0.00338864
ANKRD9	-0.424396	0.119481	-3.55198	0.000382347	0.00338927
CTB-63M22.1	0.458313	0.12906	3.55117	0.000383524	0.00339787
TNFAIP1	-0.331068	0.0932343	-3.55093	0.000383871	0.00339911
SLC9A9	0.485638	0.136779	3.55053	0.000384454	0.00340245
RP11-434D9.1	-1.08402	0.30541	-3.54938	0.000386146	0.00341471
TXLNB	0.598726	0.168688	3.5493	0.000386254	0.00341471
VAPB	-0.270295	0.076166	-3.54876	0.000387051	0.00341992
TMEM246	-0.628488	0.177154	-3.5477	0.000388618	0.00343192
LIG1	0.25194	0.07102	3.54745	0.000388977	0.00343326
RP1-79C4.4	0.990807	0.279381	3.54644	0.000390469	0.00344458
ZNF304	-0.202225	0.0570277	-3.54609	0.000390995	0.00344737
HIST2H3C	0.883984	0.249346	3.54521	0.000392306	0.00345532
TOR1AIP1	-0.191556	0.0540326	-3.5452	0.000392316	0.00345532
SPATS2	0.494993	0.139638	3.54484	0.000392856	0.00345823
SLC18B1	0.570684	0.161009	3.54443	0.000393469	0.00346177
SRPRB	0.487844	0.137648	3.54415	0.000393888	0.00346361
PRTG	-0.643803	0.181747	-3.5423	0.000396648	0.00348416
TNIP1	0.287253	0.0810912	3.54235	0.000396584	0.00348416
TCF3	0.409028	0.115482	3.54193	0.000397214	0.00348726
NDUFAF8	0.414025	0.116943	3.5404	0.000399518	0.00350376
DYNC2LI1	-0.404181	0.114159	-3.54053	0.000399328	0.00350376
AVPR2	-0.772967	0.21839	-3.53939	0.000401046	0.00351529
ADCK5	0.301417	0.0851753	3.53878	0.000401979	0.00352159
SDK1	0.683545	0.193189	3.53821	0.000402848	0.00352733
GABRP	1.43152	0.40464	3.53776	0.000403544	0.00352976
P3H1	0.441149	0.124698	3.53775	0.000403554	0.00352976
IL9RP3	0.791534	0.223782	3.53707	0.00040459	0.00353669
ZBTB8A	-0.404071	0.114247	-3.53681	0.000404991	0.00353669
UBE2Z	0.264577	0.0748042	3.53693	0.000404812	0.00353669
METTL8	0.312811	0.0884531	3.53646	0.000405529	0.00353951
RGS1	0.969571	0.274191	3.53612	0.000406056	0.00354224
NR3C1	-0.189324	0.0535443	-3.53583	0.000406499	0.00354422
ZHX3	-0.361155	0.102159	-3.53521	0.000407453	0.00355066
SUGT1	-0.26231	0.0742071	-3.53483	0.000408036	0.00355386
CD151	-0.401326	0.113539	-3.53469	0.000408261	0.00355394
PDE5A	-0.555779	0.15725	-3.53437	0.000408747	0.0035563
CALCRL	-0.647962	0.18338	-3.53343	0.000410204	0.00356708
PLVAP	0.685599	0.194098	3.53222	0.000412079	0.0035815
MGAT5	0.270869	0.0767227	3.53049	0.000414787	0.00360313
LINC01572	0.561249	0.158992	3.53004	0.000415496	0.00360739
PTPRM	-0.3984	0.112869	-3.52977	0.000415918	0.00360915
C3	0.589611	0.167067	3.52919	0.000416828	0.00361514
PTPRG	-0.428597	0.121451	-3.52897	0.000417175	0.00361625
GSK3B	-0.204181	0.0578824	-3.52752	0.000419468	0.00363421
USP20	0.290618	0.0823925	3.52724	0.000419914	0.00363616
FGL2	0.656929	0.18626	3.52695	0.000420382	0.0036383
TMEM30B	-0.560312	0.158917	-3.52582	0.00042218	0.00365195
RP11-757F18.5	-0.854107	0.242267	-3.52549	0.000422706	0.00365458
BDP1	-0.147142	0.0417392	-3.52527	0.000423055	0.00365568
EMBP1	0.608798	0.172706	3.52505	0.0004234	0.00365674
IGF2BP3	0.748041	0.212235	3.52459	0.000424137	0.00366118
PPAT	0.479683	0.136176	3.52252	0.000427457	0.00368791
MYO9B	0.433467	0.123102	3.52119	0.000429612	0.00370456
HOPX	-0.735148	0.208812	-3.52062	0.000430539	0.00371061
HLA-F	0.561655	0.159541	3.52045	0.000430814	0.00371104
SPP1	2.88365	0.819429	3.5191	0.000433008	0.00372799
CDA	1.12405	0.319441	3.51881	0.000433481	0.00373011
SENP2	-0.203536	0.0578487	-3.51842	0.00043412	0.00373366
RAB17	-0.794728	0.22591	-3.51789	0.000434988	0.00373917
MYO5B	-0.691048	0.196462	-3.51746	0.000435697	0.00374331
RAD21	-0.237576	0.0675472	-3.51718	0.00043615	0.00374525
RGS9BP	-0.922821	0.262483	-3.51574	0.00043853	0.00376373
TAP1	0.698963	0.198907	3.51402	0.000441381	0.00378623
PLD4	0.711289	0.202433	3.5137	0.000441908	0.00378877
CECR1	0.810408	0.230657	3.51348	0.000442284	0.00379002
NRXN2	0.900762	0.256413	3.51294	0.000443185	0.00379294
SLC25A16	-0.231737	0.0659682	-3.51286	0.000443315	0.00379294
ADAMDEC1	2.30382	0.655814	3.51291	0.000443221	0.00379294
ARHGEF4	-0.812908	0.231428	-3.51257	0.000443803	0.00379514
TRIQK	-0.373526	0.10635	-3.51221	0.000444389	0.00379817
RNF4	0.190483	0.0542392	3.51192	0.000444888	0.00380047
DCBLD2	-0.278633	0.0793514	-3.51138	0.000445792	0.00380622
MUC15	-1.14555	0.326268	-3.51108	0.000446285	0.00380846
NGLY1	0.323133	0.0920412	3.51075	0.00044685	0.0038113
PIP5K1B	-0.594253	0.169274	-3.5106	0.000447099	0.00381145
SEMA3B	-0.869817	0.247787	-3.51034	0.000447536	0.0038132
PCBP3-OT1	1.05887	0.301717	3.5095	0.000448948	0.00382325
TYRP1	-1.09658	0.312478	-3.50931	0.000449269	0.00382401
IFNG	1.21103	0.34518	3.50841	0.000450801	0.00383111
HIST2H3A	0.878048	0.25026	3.50854	0.000450579	0.00383111
PLCL2	0.411137	0.117181	3.50856	0.000450539	0.00383111
NR2F6	-0.313333	0.0893273	-3.50769	0.000452017	0.00383871
MXRA5	1.2329	0.351493	3.5076	0.000452161	0.00383871
VNN1	1.17964	0.336329	3.50741	0.000452492	0.00383954
ITIH5	-0.396649	0.113101	-3.50703	0.000453143	0.00384309
GLYCTK	0.279475	0.0796991	3.50663	0.000453816	0.00384681
ADAMTS9-AS1	-0.927428	0.264506	-3.50627	0.000454439	0.0038501
TMEM154	0.488938	0.139454	3.5061	0.000454733	0.00385062
JUP	-0.447492	0.127647	-3.50569	0.000455421	0.00385447
MT1F	1.05376	0.300621	3.50528	0.000456125	0.00385844
PPP1R26	-0.373531	0.106617	-3.50348	0.000459227	0.0038787
MYL12B	-0.313915	0.0895955	-3.50369	0.000458855	0.0038787
FMO2	-0.730519	0.208508	-3.50356	0.000459085	0.0038787
Mar-01	-0.680871	0.194463	-3.50129	0.000463007	0.00390863
SEMA3G	-1.25078	0.357327	-3.50038	0.000464599	0.00392005
PGRMC2	-0.213789	0.0610842	-3.4999	0.000465428	0.00392172
ALDH3B1	-0.577957	0.165135	-3.4999	0.000465432	0.00392172
KPNA3	-0.183345	0.0523863	-3.49986	0.000465511	0.00392172
HLA-DMB	0.728046	0.208033	3.49966	0.000465844	0.00392252
RHOT1	-0.224247	0.0640923	-3.49882	0.00046732	0.00393294
CH17-195P21.2	0.54128	0.15479	3.49685	0.000470781	0.00396004
RFC4	0.417721	0.119478	3.49621	0.000471912	0.00396745
UBTD1	-0.362903	0.103803	-3.49608	0.000472144	0.00396745
IL1RN	1.09383	0.312898	3.4958	0.000472641	0.00396912
THY1	1.19551	0.341994	3.4957	0.000472824	0.00396912
TRERF1	0.38122	0.10908	3.49488	0.000474269	0.00397192
SPRED2	-0.463036	0.132489	-3.4949	0.000474238	0.00397192
LPXN	0.5069	0.145021	3.49536	0.000473423	0.00397192
FUT8	0.62298	0.178257	3.49483	0.000474364	0.00397192
SELENBP1	-0.707619	0.202475	-3.49485	0.000474331	0.00397192
MED13	-0.0930623	0.0266349	-3.49401	0.000475832	0.00398219
C19orf24	0.391494	0.112096	3.49249	0.00047854	0.00400282
B3GNT2	-0.311755	0.0892914	-3.49144	0.000480423	0.00401654
CXCL11	1.41051	0.404044	3.49099	0.000481227	0.00402121
NDFIP1	-0.190064	0.0544471	-3.4908	0.000481581	0.00402213
EFR3B	-0.882822	0.253045	-3.4888	0.000485201	0.00405031
HLA-DOA	0.632895	0.181418	3.4886	0.000485552	0.00405118
C9orf142	0.255369	0.0732059	3.48836	0.000485995	0.00405283
GGT1	-0.455681	0.130693	-3.48666	0.000489099	0.00407459
MAP1A	0.483319	0.138618	3.4867	0.000489021	0.00407459
HLA-A	0.488008	0.140006	3.48562	0.000491002	0.00408838
SERPINB9	0.481288	0.138091	3.48529	0.000491609	0.00409136
ROR2	0.697161	0.200067	3.48464	0.000492799	0.00409919
RHOG	0.373332	0.10717	3.48356	0.000494796	0.00411372
LRRN3	-0.795116	0.228267	-3.48327	0.000495326	0.00411606
TOMM20P2	0.701929	0.201524	3.4831	0.000495642	0.0041166
CDHR1	0.844937	0.242687	3.4816	0.000498437	0.00413564
KLF13	-0.206596	0.059339	-3.48163	0.000498374	0.00413564
AZIN2	0.63007	0.180989	3.48127	0.000499051	0.00413691
GCNT2	-0.450938	0.129533	-3.48124	0.000499092	0.00413691
FAM117A	0.349326	0.100358	3.4808	0.000499916	0.00414166
COTL1	0.485634	0.139546	3.48009	0.000501242	0.00415056
RP11-519G16.3	1.21426	0.348943	3.47984	0.000501722	0.00415244
PTPN4	-0.234832	0.0675027	-3.47885	0.000503567	0.00416562
KCTD17	0.455552	0.130961	3.47854	0.000504159	0.00416842
ZNF250	-0.290052	0.083399	-3.47788	0.000505396	0.00417655
FREM2	-0.846142	0.243331	-3.47733	0.000506432	0.00418301
C3orf52	-0.711233	0.204558	-3.47693	0.000507186	0.00418715
LINC01138	0.421107	0.121121	3.47675	0.000507529	0.00418787
CDCA5	0.785669	0.226038	3.47583	0.000509274	0.00419807
EPAS1	-0.713819	0.205359	-3.47596	0.000509033	0.00419807
ACP2	0.627806	0.180635	3.47555	0.000509801	0.00420032
[truncated: 14,471 more rows]

## Sheet: Central_vs_NL
Genes	log2FoldChange	lfcSE	stat	pvalue	padj
ADAM12	2.79705	0.240291	11.6402	2.57345e-31	4.23847e-27
COL1A1	2.95118	0.278568	10.5941	3.17383e-26	2.61365e-22
IGHV1-18	3.37055	0.325516	10.3545	3.99241e-25	2.19183e-21
COL11A1	4.24795	0.41918	10.1339	3.90561e-24	1.60813e-20
IGHV1-3	3.73676	0.374868	9.9682	2.10007e-23	6.91762e-20
IGLV2-18	4.26861	0.431813	9.88531	4.82097e-23	1.32336e-19
LRP4	-1.81627	0.18597	-9.76645	1.56848e-22	3.69041e-19
THBS2	2.43521	0.251668	9.67628	3.80289e-22	7.8292e-19
IGKV1D-39	3.12002	0.323263	9.65164	4.83773e-22	7.96774e-19
IGKV1-39	3.12159	0.323313	9.65501	4.68128e-22	7.96774e-19
COL3A1	2.84586	0.295373	9.6348	5.70034e-22	8.53496e-19
ITLN2	-2.23877	0.233766	-9.57697	9.99297e-22	1.29956e-18
GREM1	3.6212	0.378222	9.57427	1.02576e-21	1.29956e-18
CCL19	3.08912	0.323168	9.55886	1.19057e-21	1.40062e-18
KIF26B	2.17216	0.22752	9.54714	1.33325e-21	1.46391e-18
SULF1	2.07585	0.21939	9.46195	3.02248e-21	3.11126e-18
LGI2	2.67392	0.283213	9.44137	3.6793e-21	3.56459e-18
IGHV6-1	3.78414	0.408136	9.27178	1.8307e-20	1.67509e-17
SLC2A5	4.00692	0.43651	9.17945	4.33287e-20	3.75592e-17
FAM167A	-2.20612	0.240538	-9.17159	4.66085e-20	3.83821e-17
AGER	-2.03376	0.223099	-9.11595	7.79863e-20	6.11635e-17
IGHV3-74	2.93447	0.324792	9.03494	1.64095e-19	1.22848e-16
IGHV4-61	3.40929	0.380067	8.97023	2.95906e-19	2.11894e-16
IGLV1-40	3.29196	0.368458	8.93442	4.09319e-19	2.80895e-16
CILP	3.1677	0.358922	8.82561	1.0886e-18	7.17173e-16
NPL	1.88837	0.215606	8.75842	1.98011e-18	1.25432e-15
CTHRC1	3.2283	0.371527	8.68929	3.64712e-18	2.22474e-15
IGHV4-34	2.84577	0.330586	8.60826	7.41789e-18	4.36331e-15
IGLV1-51	3.18817	0.372615	8.55619	1.16656e-17	6.62526e-15
VCAM1	2.28573	0.268858	8.50161	1.86972e-17	1.02648e-14
CPXM1	2.57343	0.305096	8.43481	3.31733e-17	1.76247e-14
IGHV4-55	3.29606	0.392606	8.39532	4.64636e-17	2.39142e-14
FCRL5	3.11122	0.373042	8.34013	7.42103e-17	3.70377e-14
AC233755.1	2.9305	0.351655	8.33347	7.85041e-17	3.80283e-14
SULT1C2	2.60657	0.315436	8.2634	1.41582e-16	6.66246e-14
MUC15	-2.21108	0.267995	-8.25044	1.57806e-16	7.21963e-14
CXCL10	2.75337	0.335537	8.20586	2.28939e-16	1.01909e-13
SLC1A3	2.65302	0.323787	8.1937	2.53315e-16	1.09792e-13
CTSK	2.29236	0.280497	8.17247	3.02142e-16	1.27597e-13
DERL3	3.1444	0.387218	8.12049	4.64291e-16	1.89987e-13
IGHV1-2	3.26923	0.402701	8.11825	4.7295e-16	1.89987e-13
AIM2	2.77743	0.343592	8.08351	6.29275e-16	2.46766e-13
CILP2	3.41103	0.42447	8.03598	9.28308e-16	3.55564e-13
POU2AF1	2.53863	0.316934	8.00995	1.14757e-15	4.25097e-13
EMP2	-1.79414	0.224031	-8.00847	1.16147e-15	4.25097e-13
HAPLN3	2.33726	0.292538	7.98958	1.35395e-15	4.80583e-13
IGHA2	2.28257	0.28575	7.988	1.37143e-15	4.80583e-13
IGLC7	2.97135	0.375978	7.90298	2.72303e-15	9.3434e-13
RTKN2	-1.63563	0.207866	-7.86868	3.58413e-15	1.20471e-12
CLDN18	-1.55819	0.198653	-7.84374	4.37309e-15	1.4405e-12
IGHJ4	2.93408	0.376033	7.80272	6.05866e-15	1.95659e-12
ANXA3	-1.80936	0.233919	-7.73501	1.03392e-14	3.27473e-12
SCEL	-1.95315	0.25423	-7.68262	1.55873e-14	4.84383e-12
IGHV2-26	3.49406	0.455104	7.67749	1.6223e-14	4.94803e-12
GPNMB	2.13139	0.278623	7.64971	2.01432e-14	6.03196e-12
MXRA5	1.44692	0.189343	7.64179	2.14215e-14	6.30021e-12
SOSTDC1	-2.95743	0.388592	-7.61063	2.72764e-14	7.88145e-12
ADAM28	2.23085	0.293602	7.59822	3.00242e-14	8.52583e-12
ANKRD36BP2	2.56735	0.338685	7.58034	3.44655e-14	9.62113e-12
IL4I1	3.36453	0.445677	7.54924	4.37802e-14	1.20177e-11
CLIC5	-1.85921	0.247694	-7.50609	6.09209e-14	1.64487e-11
TDO2	3.43288	0.457583	7.5022	6.2756e-14	1.66708e-11
MS4A15	-2.2209	0.296542	-7.48932	6.92327e-14	1.80994e-11
FNDC1	1.9975	0.268735	7.43297	1.06183e-13	2.73256e-11
KLK11	-2.31504	0.312426	-7.40988	1.26417e-13	3.20322e-11
IGHV4-28	3.02342	0.409443	7.38422	1.53349e-13	3.82676e-11
IGHJ5	2.88066	0.39035	7.37968	1.58671e-13	3.90047e-11
COL5A2	1.87192	0.254625	7.35166	1.95759e-13	4.74139e-11
WISP1	2.35484	0.321238	7.33052	2.29256e-13	5.47223e-11
IGHV1-46	3.01752	0.413547	7.29668	2.94952e-13	6.93979e-11
KCNK3	-1.5416	0.21265	-7.24944	4.18506e-13	9.57334e-11
CEMIP	1.56452	0.215788	7.25026	4.15986e-13	9.57334e-11
BLK	2.7658	0.383029	7.22085	5.16645e-13	1.14989e-10
LAMA3	-1.31658	0.182323	-7.22112	5.15598e-13	1.14989e-10
ANXA8L1	-1.38988	0.192571	-7.21752	5.29458e-13	1.16269e-10
SUSD2	-1.48394	0.205728	-7.21308	5.46995e-13	1.1854e-10
ANKRD22	3.63891	0.507125	7.17557	7.20056e-13	1.54017e-10
ATOH8	-1.44778	0.202125	-7.16279	7.90517e-13	1.66921e-10
SEMA3B	-1.77112	0.247473	-7.15682	8.25725e-13	1.72148e-10
ADAMTS8	-1.62319	0.227652	-7.13014	1.00268e-12	2.06427e-10
CSMD2	2.50923	0.353548	7.09727	1.2725e-12	2.55585e-10
KCNN4	2.16196	0.304559	7.09866	1.25976e-12	2.55585e-10
IFNG-AS1	2.81339	0.397482	7.07803	1.46216e-12	2.90142e-10
TFEC	1.59065	0.225062	7.06761	1.57627e-12	3.09062e-10
ITGA3	-1.40673	0.199148	-7.06377	1.62048e-12	3.13991e-10
LRRN4	-2.03868	0.289209	-7.04917	1.79985e-12	3.44692e-10
FCRL3	2.21782	0.314885	7.04326	1.87788e-12	3.55502e-10
SPRY4	-1.35176	0.192692	-7.01516	2.2969e-12	4.29887e-10
CYP27B1	3.23885	0.462265	7.00648	2.44394e-12	4.52267e-10
FAM26F	2.83449	0.405871	6.98373	2.8745e-12	5.26033e-10
PDZD2	-1.56265	0.225728	-6.9227	4.43107e-12	8.01975e-10
UPK3B	-1.87001	0.270296	-6.91839	4.56817e-12	8.17801e-10
FER1L4	2.20243	0.318554	6.91383	4.71731e-12	8.35421e-10
ADAMTS7P3	-1.98083	0.287159	-6.89802	5.27338e-12	9.23964e-10
AC233755.2	3.27351	0.474933	6.89258	5.4789e-12	9.49868e-10
IGKV1D-12	2.95646	0.429217	6.88803	5.65709e-12	9.70544e-10
IGKJ5	2.91158	0.426239	6.83086	8.44062e-12	1.43316e-09
SLC17A9	1.73967	0.254967	6.82311	8.90903e-12	1.49726e-09
FAP	2.24219	0.329122	6.81265	9.58165e-12	1.59404e-09
ANXA8	-1.30301	0.191427	-6.80684	9.97663e-12	1.64315e-09
LIPH	-1.51741	0.223003	-6.80443	1.01449e-11	1.65432e-09
ITGA11	1.81672	0.267116	6.80125	1.03714e-11	1.67468e-09
PI15	2.70042	0.397391	6.79538	1.08028e-11	1.72739e-09
FCRL2	2.59197	0.382012	6.78505	1.16047e-11	1.83778e-09
NEBL	-1.42682	0.210556	-6.77645	1.23164e-11	1.93191e-09
LAMC2	-1.07684	0.158951	-6.77467	1.24692e-11	1.93743e-09
TPPP	-2.06071	0.304296	-6.77205	1.26972e-11	1.95442e-09
GALNT13	-2.24648	0.332053	-6.76541	1.32935e-11	2.02725e-09
PRX	-2.07025	0.306264	-6.75968	1.38297e-11	2.08967e-09
IGKV3D-7	4.03955	0.597963	6.75552	1.42328e-11	2.13104e-09
FCMR	2.17154	0.321583	6.75264	1.45181e-11	2.15417e-09
FAM30A	2.45036	0.363652	6.7382	1.60357e-11	2.3581e-09
IGLJ3	3.30685	0.491192	6.73229	1.67019e-11	2.43433e-09
APOE	2.36495	0.351485	6.72844	1.71491e-11	2.47759e-09
CYP4B1	-1.50666	0.22406	-6.72437	1.76355e-11	2.52571e-09
LMO7	-1.59194	0.236796	-6.72283	1.78234e-11	2.53062e-09
IGKV2D-30	2.73192	0.406554	6.71971	1.82087e-11	2.56323e-09
RAD17P1	-2.03628	0.303228	-6.71535	1.87621e-11	2.61874e-09
MIR3687-1	1.35865	0.202608	6.70581	2.00287e-11	2.77204e-09
KIAA1683	-2.07314	0.30926	-6.70355	2.03409e-11	2.79179e-09
MIR3687-2	1.37201	0.20474	6.70123	2.06673e-11	2.81315e-09
IGHA1	2.45361	0.366791	6.68939	2.241e-11	3.02534e-09
PLA2G4F	-1.60135	0.239943	-6.67389	2.49118e-11	3.33575e-09
ARHGEF26	-1.66994	0.250502	-6.66637	2.62214e-11	3.45493e-09
RAB11FIP1	-1.25096	0.187652	-6.66637	2.6221e-11	3.45493e-09
IGLL5	2.88616	0.433033	6.66497	2.64716e-11	3.46022e-09
IGHV3-69-1	2.96356	0.446096	6.64333	3.06666e-11	3.94593e-09
SP140	1.55829	0.234526	6.64443	3.04391e-11	3.94593e-09
PAX5	2.72942	0.411037	6.64033	3.12971e-11	3.99584e-09
GPRC5A	-1.71944	0.259051	-6.63745	3.19151e-11	4.0434e-09
OCLN	-1.33384	0.201474	-6.62043	3.58148e-11	4.50283e-09
MMP11	2.83871	0.429545	6.60863	3.8788e-11	4.83969e-09
SEMA5A	-1.26023	0.190805	-6.60481	3.98018e-11	4.92883e-09
CD84	1.9018	0.288025	6.60287	4.03261e-11	4.95649e-09
NKD1	-1.70078	0.25768	-6.60037	4.10139e-11	5.00369e-09
IL2RA	2.41942	0.3674	6.58524	4.54148e-11	5.49986e-09
RASSF4	1.91143	0.290649	6.5764	4.81962e-11	5.7941e-09
CTD-2353F22.2	2.50373	0.380872	6.57368	4.9086e-11	5.847e-09
LIPA	1.27217	0.193547	6.5729	4.93463e-11	5.847e-09
IGHJ6	2.91249	0.443416	6.56829	5.08953e-11	5.98747e-09
SFRP2	2.48379	0.378261	6.56633	5.1571e-11	6.02393e-09
TIMP1	1.72284	0.26264	6.55969	5.39194e-11	6.25389e-09
KCNMA1	2.16276	0.330055	6.55272	5.64978e-11	6.50713e-09
AQP4	-1.2002	0.183374	-6.54511	5.94516e-11	6.79977e-09
SERPINF1	1.53578	0.234749	6.54221	6.06144e-11	6.88496e-09
PPARGC1A	-1.74703	0.267236	-6.53741	6.2595e-11	7.06123e-09
LTB	2.2903	0.351124	6.52277	6.90197e-11	7.73302e-09
IGKV3OR2-268	3.77637	0.579111	6.52097	6.98535e-11	7.73751e-09
IGSF6	1.80479	0.27678	6.52066	6.99993e-11	7.73751e-09
ZC3H12D	2.18761	0.336038	6.51002	7.51428e-11	8.25068e-09
NEDD4L	-1.41748	0.217851	-6.50665	7.68439e-11	8.38158e-09
CD55	-1.40802	0.216567	-6.50152	7.95144e-11	8.6158e-09
IGKJ4	3.2228	0.496672	6.48879	8.65288e-11	9.31457e-09
EFCC1	-1.47036	0.226779	-6.48366	8.95218e-11	9.57418e-09
SLC1A1	-1.58968	0.245311	-6.48028	9.15554e-11	9.69734e-09
CTSB	1.88183	0.290415	6.47979	9.1851e-11	9.69734e-09
CA12	2.32677	0.359397	6.47409	9.5383e-11	1.00061e-08
NCKAP5	-1.84423	0.285164	-6.46726	9.97935e-11	1.04025e-08
CD22	1.80108	0.278548	6.46595	1.00665e-10	1.04274e-08
TSPAN13	-1.27283	0.196906	-6.46419	1.01846e-10	1.04838e-08
TPPP3	-1.63006	0.252315	-6.46041	1.04421e-10	1.06821e-08
TNNC1	-1.84297	0.285425	-6.45695	1.06835e-10	1.08615e-08
ITGAX	1.2154	0.188279	6.45532	1.0799e-10	1.09116e-08
TRPM2	2.00516	0.310967	6.44814	1.13228e-10	1.13711e-08
BDNF	-1.99885	0.31069	-6.43359	1.24625e-10	1.24398e-08
RP11-294C11.2	2.91105	0.452956	6.42677	1.30341e-10	1.2932e-08
SLAMF8	2.19945	0.342397	6.42367	1.3303e-10	1.31198e-08
DLC1	-1.45574	0.226759	-6.41976	1.36494e-10	1.33813e-08
SPIB	2.32912	0.363126	6.41408	1.41679e-10	1.38074e-08
SULF2	1.49938	0.234456	6.39514	1.60404e-10	1.55403e-08
TLR10	2.63922	0.41277	6.39392	1.61689e-10	1.55732e-08
PLLP	-1.48847	0.233045	-6.38705	1.69119e-10	1.61942e-08
EFR3B	-1.79321	0.281289	-6.37498	1.82986e-10	1.73206e-08
SLC37A2	1.54216	0.241895	6.37533	1.82575e-10	1.73206e-08
KLHL6	1.4203	0.22338	6.35825	2.0406e-10	1.92049e-08
CACNG4	-2.46862	0.388741	-6.3503	2.14889e-10	1.98811e-08
CD180	2.33005	0.366968	6.34946	2.16073e-10	1.98811e-08
PARP15	1.32617	0.20886	6.34954	2.15957e-10	1.98811e-08
COL1A2	1.45657	0.22938	6.35001	2.15299e-10	1.98811e-08
FOXA2	-1.3865	0.21871	-6.33942	2.30635e-10	2.11031e-08
POSTN	1.8308	0.289198	6.33061	2.44199e-10	2.22208e-08
PGC	-1.35968	0.215158	-6.31943	2.62525e-10	2.37571e-08
BMPER	-1.9311	0.306018	-6.31041	2.78303e-10	2.50472e-08
IRX2	-1.33686	0.212287	-6.29743	3.02631e-10	2.70887e-08
EPB41L5	-1.3807	0.219316	-6.29548	3.06444e-10	2.72818e-08
FGFR4	-1.43277	0.227817	-6.28914	3.19228e-10	2.82671e-08
MYRF	-1.81871	0.289269	-6.28727	3.23096e-10	2.84566e-08
IRF4	2.05114	0.326474	6.2827	3.32733e-10	2.91495e-08
CECR1	1.29647	0.206543	6.27699	3.4519e-10	3.00809e-08
CTSZ	1.33031	0.212068	6.27303	3.54098e-10	3.06947e-08
IGKJ1	3.13678	0.501085	6.25997	3.85042e-10	3.30293e-08
CERCAM	1.16593	0.186244	6.26024	3.84385e-10	3.30293e-08
SLC16A12	-2.06112	0.329375	-6.25768	3.90747e-10	3.33451e-08
IGHV2-70D	3.19586	0.511735	6.24514	4.23427e-10	3.57633e-08
WWC2	-1.22982	0.196901	-6.24587	4.21451e-10	3.57633e-08
CAV1	-1.44121	0.23118	-6.23414	4.54266e-10	3.81723e-08
CPNE5	2.06293	0.330997	6.23246	4.59156e-10	3.83873e-08
GPRIN2	-1.43492	0.230324	-6.22998	4.66484e-10	3.8803e-08
GRK5	-1.02908	0.165318	-6.22483	4.82065e-10	3.98975e-08
GKN2	-1.95099	0.313503	-6.22319	4.87149e-10	4.01167e-08
GPC3	-1.63591	0.263052	-6.21894	5.00511e-10	4.1012e-08
EDNRB	-1.79333	0.289022	-6.20483	5.47565e-10	4.46455e-08
WIF1	-2.35826	0.380367	-6.19998	5.64713e-10	4.58169e-08
HLA-DMB	1.33747	0.215915	6.19443	5.8495e-10	4.72261e-08
TNFRSF17	3.00137	0.484723	6.19193	5.94307e-10	4.77475e-08
RIMKLA	-1.47882	0.23889	-6.19037	6.00247e-10	4.79906e-08
VNN1	1.8904	0.305716	6.1835	6.26939e-10	4.98825e-08
LY9	2.12073	0.343633	6.17148	6.76534e-10	5.35698e-08
CD38	2.07112	0.336058	6.16299	7.13844e-10	5.62536e-08
ADRA1A	-1.82946	0.296968	-6.16045	7.25389e-10	5.68913e-08
FOLR1	-1.2579	0.204504	-6.15098	7.70065e-10	6.01089e-08
TSPAN33	1.66785	0.27131	6.14739	7.87674e-10	6.11934e-08
BLNK	1.72235	0.280382	6.14288	8.10367e-10	6.26607e-08
TNFSF13B	1.57702	0.25763	6.12123	9.28548e-10	7.14635e-08
ITGB2	1.36727	0.223741	6.11095	9.9038e-10	7.58677e-08
AC008268.1	-1.97945	0.324184	-6.10597	1.02179e-09	7.78896e-08
PTPN21	-1.40375	0.229924	-6.10528	1.02623e-09	7.78896e-08
NFKBIE	1.33699	0.219318	6.09612	1.08675e-09	8.11591e-08
C14orf132	-1.48987	0.24441	-6.09578	1.08902e-09	8.11591e-08
IRF8	1.35586	0.22237	6.09732	1.07859e-09	8.11591e-08
PPL	-1.31231	0.215267	-6.09617	1.08641e-09	8.11591e-08
SPOCK1	1.97785	0.324621	6.0928	1.10955e-09	8.23166e-08
GPR84	2.91951	0.479559	6.08789	1.14407e-09	8.44673e-08
GRAMD2	-1.74772	0.287112	-6.08723	1.1488e-09	8.44673e-08
PADI2	1.6462	0.270605	6.08342	1.17645e-09	8.61161e-08
ATP6V0D2	2.67454	0.439929	6.0795	1.20561e-09	8.78603e-08
HSPA7	1.52343	0.250967	6.07027	1.27698e-09	9.26517e-08
RUBCNL	1.3984	0.23046	6.06788	1.29611e-09	9.36269e-08
MTHFD2	1.58771	0.261708	6.06672	1.30549e-09	9.38926e-08
RALGPS2	1.72167	0.283859	6.06521	1.3178e-09	9.43662e-08
KRT7	-1.42062	0.234335	-6.06233	1.34161e-09	9.5655e-08
COL6A3	1.06521	0.175998	6.0524	1.42704e-09	1.01308e-07
VSIG2	-1.3487	0.224146	-6.01706	1.77612e-09	1.25548e-07
SLC38A6	1.18668	0.197249	6.01618	1.78586e-09	1.25697e-07
MAPK4	-1.72124	0.286449	-6.0089	1.86791e-09	1.30913e-07
MMP9	5.15861	0.859064	6.00492	1.91425e-09	1.33592e-07
LINC00926	1.66568	0.277731	5.99746	2.00424e-09	1.39282e-07
CNR2	2.54054	0.423809	5.99454	2.04064e-09	1.41216e-07
MMP2	0.960149	0.160296	5.98984	2.10042e-09	1.44744e-07
BTLA	2.24196	0.374574	5.98537	2.15901e-09	1.48162e-07
CHIT1	3.75208	0.628053	5.97415	2.3129e-09	1.58064e-07
TNFRSF9	2.16856	0.363238	5.97009	2.37125e-09	1.61382e-07
CH17-360D5.2	-1.48534	0.249116	-5.96242	2.48537e-09	1.68453e-07
CST6	-1.88571	0.316699	-5.95426	2.61244e-09	1.7554e-07
VEPH1	-1.33185	0.223703	-5.95367	2.62191e-09	1.7554e-07
FGL2	1.35408	0.227416	5.95418	2.61376e-09	1.7554e-07
TGFB2	-1.4167	0.238074	-5.95068	2.67031e-09	1.78057e-07
PCYOX1	-1.06178	0.178607	-5.94482	2.76769e-09	1.83806e-07
CAV2	-1.35162	0.227409	-5.94358	2.78872e-09	1.84459e-07
SCUBE1	-1.72113	0.289791	-5.93922	2.86387e-09	1.87761e-07
DAPP1	1.44453	0.243191	5.93991	2.85171e-09	1.87761e-07
TYMP	1.21543	0.204662	5.9387	2.87285e-09	1.87761e-07
RAB42	1.87413	0.315647	5.93742	2.89542e-09	1.88484e-07
PVT1	1.73806	0.292762	5.93678	2.9068e-09	1.88484e-07
SLC9A3R2	-1.59888	0.269968	-5.9225	3.17083e-09	2.04798e-07
SFTA1P	-1.61675	0.273498	-5.91139	3.39239e-09	2.18253e-07
ADAMDEC1	5.85486	0.991259	5.90648	3.49487e-09	2.23971e-07
SIGLEC8	2.22233	0.37648	5.90291	3.57155e-09	2.27998e-07
CCND1	-1.18305	0.200646	-5.89621	3.71954e-09	2.36528e-07
SLITRK6	-1.72359	0.292808	-5.88641	3.94668e-09	2.50007e-07
CD27	2.33384	0.396614	5.8844	3.99493e-09	2.52094e-07
THY1	1.96332	0.333767	5.88232	4.04561e-09	2.54318e-07
PLEK	1.62375	0.276566	5.8711	4.32912e-09	2.71105e-07
HLA-DQA1	1.4973	0.25509	5.86971	4.36557e-09	2.72352e-07
HYAL1	-1.32824	0.226672	-5.85976	4.63532e-09	2.88089e-07
WFS1	-1.08311	0.185111	-5.85114	4.88212e-09	3.02288e-07
SLC19A3	-1.37261	0.234841	-5.84484	5.0705e-09	3.12776e-07
GALNT5	-1.36106	0.23302	-5.84095	5.19029e-09	3.1897e-07
LIMD2	1.30745	0.22394	5.83841	5.26999e-09	3.22665e-07
CHRM2	-2.69141	0.462397	-5.82056	5.86517e-09	3.57776e-07
P2RY6	2.04898	0.35224	5.817	5.99145e-09	3.6413e-07
SIGLEC10	2.22389	0.382607	5.81247	6.15585e-09	3.72746e-07
C1QC	1.31415	0.226171	5.81042	6.23176e-09	3.7596e-07
MISP	-1.48035	0.254838	-5.80899	6.28521e-09	3.77801e-07
TNFRSF13C	2.80809	0.483994	5.80191	6.55653e-09	3.91966e-07
CD37	1.02453	0.176594	5.8016	6.56846e-09	3.91966e-07
RP11-630A13.4	-1.7456	0.301319	-5.79319	6.90611e-09	4.10627e-07
IGDCC4	1.88361	0.325332	5.78981	7.0466e-09	4.17473e-07
FCRL1	1.61528	0.279633	5.77644	7.62977e-09	4.50402e-07
GM2A	1.54391	0.26753	5.77096	7.88206e-09	4.63634e-07
KEL	3.29052	0.570617	5.7666	8.08844e-09	4.724e-07
SNX10	1.79778	0.311754	5.76667	8.08542e-09	4.724e-07
SCN4B	-1.43993	0.249827	-5.76368	8.22986e-09	4.7896e-07
GGTLC1	-2.12796	0.369443	-5.75992	8.41537e-09	4.88032e-07
GPM6A	-1.82786	0.31743	-5.7583	8.4965e-09	4.89901e-07
MARCHF1	1.45459	0.252616	5.75809	8.50709e-09	4.89901e-07
GRIN3A	3.73558	0.649042	5.75554	8.63674e-09	4.95634e-07
ARHGAP22	1.58609	0.275882	5.74918	8.96749e-09	5.12829e-07
FPR3	1.63902	0.285322	5.74445	9.22202e-09	5.25559e-07
FAM129C	1.7431	0.303531	5.74275	9.31528e-09	5.29044e-07
IKZF3	1.60908	0.280289	5.7408	9.42281e-09	5.33312e-07
P2RX7	1.28373	0.223885	5.7339	9.81488e-09	5.53455e-07
LTBP4	-1.29286	0.225498	-5.73336	9.84592e-09	5.53455e-07
SLC2A12	-1.43665	0.251401	-5.71456	1.09987e-08	6.14259e-07
CPVL	1.54288	0.269993	5.71451	1.10022e-08	6.14259e-07
C1orf116	-1.12811	0.197578	-5.70972	1.13161e-08	6.29647e-07
CD72	2.24541	0.39334	5.70858	1.1392e-08	6.31737e-07
TMEM176B	1.5727	0.275527	5.70797	1.14334e-08	6.31908e-07
C2orf54	-1.50675	0.264142	-5.70432	1.1681e-08	6.43433e-07
CD79B	2.45978	0.431395	5.70192	1.18464e-08	6.49132e-07
MCTP1	1.14154	0.200212	5.70168	1.18633e-08	6.49132e-07
ZNF215	2.0901	0.366763	5.69879	1.20664e-08	6.58057e-07
ANOS1	-1.15307	0.202411	-5.6967	1.22149e-08	6.63959e-07
FAM189A2	-1.47345	0.258942	-5.69027	1.26836e-08	6.87165e-07
DNAH17	-1.88363	0.331095	-5.68909	1.27717e-08	6.89672e-07
TSPAN12	-1.33988	0.235547	-5.68836	1.28268e-08	6.90384e-07
HOPX	-1.30722	0.230002	-5.6835	1.31964e-08	7.07964e-07
PLEKHO1	1.34558	0.23686	5.68092	1.33974e-08	7.16415e-07
PDK1	1.67277	0.294784	5.67456	1.39049e-08	7.41146e-07
WNT7A	-1.89652	0.334316	-5.67284	1.40452e-08	7.46209e-07
ADRB1	-2.19915	0.38787	-5.66981	1.42952e-08	7.57048e-07
SPTBN1	-1.14676	0.202383	-5.66629	1.45925e-08	7.70317e-07
PRSS8	-1.11318	0.196675	-5.66001	1.51367e-08	7.96492e-07
DENND2A	-1.23765	0.218785	-5.65691	1.54119e-08	8.08389e-07
IGKV3D-15	3.52592	0.623376	5.65617	1.54785e-08	8.09304e-07
TACSTD2	-1.21208	0.21439	-5.65361	1.5711e-08	8.18863e-07
CA4	-1.82289	0.322905	-5.6453	1.64889e-08	8.56697e-07
CYP3A5	-2.18753	0.387743	-5.6417	1.68376e-08	8.72059e-07
ACAP1	1.55214	0.275221	5.63963	1.7042e-08	8.79879e-07
HTRA4	2.30586	0.409104	5.63638	1.73665e-08	8.93833e-07
P2RX5	2.48404	0.4412	5.63018	1.8002e-08	9.23656e-07
SCNN1B	-1.38116	0.245603	-5.62353	1.87093e-08	9.56966e-07
SFMBT2	1.12195	0.199633	5.62007	1.90885e-08	9.73337e-07
CHI3L1	3.41681	0.60813	5.61855	1.92568e-08	9.78887e-07
MAL2	-1.25514	0.223424	-5.61775	1.93458e-08	9.80385e-07
PEG10	-1.32518	0.235945	-5.61648	1.94883e-08	9.81852e-07
IGKV3-15	3.58984	0.639167	5.61643	1.9494e-08	9.81852e-07
IGKV2D-29	2.50794	0.446701	5.61436	1.97286e-08	9.90639e-07
RHOH	1.51215	0.2696	5.60888	2.03636e-08	1.01942e-06
NDNF	-1.1638	0.207818	-5.60011	2.14214e-08	1.06912e-06
CYTH4	1.16011	0.20719	5.59926	2.15266e-08	1.07113e-06
NCF1C	1.69439	0.30266	5.59834	2.16415e-08	1.0736e-06
EXPH5	-1.47848	0.264203	-5.596	2.19356e-08	1.08492e-06
CAPG	1.3734	0.245584	5.59238	2.23981e-08	1.10448e-06
VSIG10	-1.15709	0.207059	-5.58822	2.29409e-08	1.12787e-06
TMEM125	-1.21641	0.217838	-5.58403	2.35013e-08	1.15198e-06
TMEM156	2.16824	0.388388	5.58265	2.3688e-08	1.1539e-06
MEI1	1.73494	0.310799	5.58219	2.37506e-08	1.1539e-06
MYO7A	1.67753	0.300487	5.58271	2.36805e-08	1.1539e-06
IGHJ3P	2.74789	0.492823	5.57581	2.46386e-08	1.19352e-06
ADGRD1	-1.38313	0.248252	-5.57148	2.52591e-08	1.21999e-06
RP11-693J15.5	2.55327	0.45876	5.56558	2.61284e-08	1.2579e-06
SEMA3E	-1.98419	0.356544	-5.56507	2.62042e-08	1.2579e-06
SERPINE2	1.5759	0.2832	5.56462	2.6273e-08	1.2579e-06
FABP3	1.92088	0.345702	5.55648	2.75277e-08	1.31299e-06
NCF1	1.6661	0.299867	5.55612	2.75832e-08	1.31299e-06
EPS8L2	-1.25587	0.226204	-5.55193	2.82531e-08	1.34101e-06
ADAP2	1.11771	0.201366	5.55064	2.84626e-08	1.34706e-06
CXADR	-1.46842	0.264724	-5.54698	2.90651e-08	1.37164e-06
FYB	1.43049	0.258225	5.5397	3.02982e-08	1.42575e-06
LIMCH1	-1.33147	0.240387	-5.53888	3.04419e-08	1.42843e-06
CD48	2.03266	0.367305	5.53398	3.13036e-08	1.46469e-06
MYO5B	-1.10569	0.199864	-5.53223	3.16189e-08	1.47525e-06
AC007325.2	-1.26471	0.228753	-5.52873	3.22564e-08	1.50074e-06
TRAF5	1.13098	0.204651	5.52636	3.26947e-08	1.51685e-06
IGKV1-5	3.66233	0.662928	5.52448	3.3046e-08	1.52884e-06
RNF128	-1.62105	0.293593	-5.52141	3.36295e-08	1.55148e-06
JAK3	1.74837	0.316932	5.51655	3.4571e-08	1.59046e-06
MGAT3	-1.21685	0.220655	-5.51473	3.49317e-08	1.60258e-06
PIM2	1.91866	0.348395	5.50715	3.64698e-08	1.66849e-06
BTNL9	-1.6981	0.308756	-5.49979	3.80235e-08	1.73476e-06
PARD6B	-1.38697	0.252289	-5.49755	3.85101e-08	1.7521e-06
SYDE2	-1.3422	0.24428	-5.49452	3.9178e-08	1.77758e-06
GZMK	2.22258	0.405059	5.48705	4.08702e-08	1.8442e-06
FUT1	-1.4082	0.256635	-5.48718	4.08406e-08	1.8442e-06
TLR7	1.16115	0.211659	5.48595	4.11261e-08	1.85067e-06
RP11-212I21.2	1.89568	0.345632	5.48467	4.14245e-08	1.85902e-06
PER1	-1.10626	0.201782	-5.48247	4.19424e-08	1.87715e-06
BMP2	-1.57374	0.287143	-5.48069	4.23666e-08	1.891e-06
HECW2	-1.63061	0.297821	-5.47516	4.37128e-08	1.94581e-06
FAM65B	0.919074	0.168022	5.46997	4.50118e-08	1.99823e-06
TBX2	-1.3851	0.25332	-5.46779	4.55673e-08	2.01746e-06
WASF3	-1.12091	0.205207	-5.46237	4.69824e-08	2.07453e-06
IGHG4	4.10986	0.753358	5.45538	4.88682e-08	2.15203e-06
CNTN6	-1.60784	0.294895	-5.45224	4.974e-08	2.18458e-06
CEACAM6	-1.31062	0.240567	-5.44806	5.09232e-08	2.2306e-06
SIRPG	2.87711	0.528566	5.44323	5.2322e-08	2.28579e-06
CXCL11	2.09492	0.385239	5.43796	5.38942e-08	2.34825e-06
CCBE1	-1.56812	0.288628	-5.43301	5.54104e-08	2.40794e-06
WDFY4	1.11454	0.205228	5.43075	5.61185e-08	2.43229e-06
HSH2D	1.31141	0.241559	5.42895	5.66863e-08	2.4432e-06
AMPD3	1.57325	0.28979	5.42893	5.66932e-08	2.4432e-06
INMT	-1.34638	0.248019	-5.42855	5.68151e-08	2.4432e-06
CGN	-1.29665	0.238916	-5.42724	5.72324e-08	2.45334e-06
FRAS1	-1.22801	0.226283	-5.42688	5.73489e-08	2.45334e-06
SLC26A9	-1.55783	0.287298	-5.42235	5.88217e-08	2.50983e-06
SHROOM3	-1.18871	0.219346	-5.41937	5.98096e-08	2.54538e-06
FCGR2C	1.44328	0.266656	5.4125	6.21504e-08	2.63819e-06
ARNTL2	1.96544	0.363193	5.41156	6.24769e-08	2.64523e-06
IGLV7-46	2.27644	0.420753	5.41041	6.28809e-08	2.64874e-06
TLR6	1.48069	0.273674	5.41041	6.28815e-08	2.64874e-06
TIFAB	2.3203	0.429155	5.40668	6.42049e-08	2.69759e-06
SHANK2	-1.40818	0.260559	-5.40445	6.50081e-08	2.72438e-06
DHRS9	1.58324	0.293165	5.4005	6.64563e-08	2.77801e-06
LAMC3	-1.19244	0.220993	-5.39584	6.82019e-08	2.84376e-06
SCNN1A	-1.2506	0.231995	-5.39064	7.02063e-08	2.91995e-06
AK4	1.71476	0.318376	5.38595	7.20642e-08	2.98967e-06
FMO1	1.65817	0.30808	5.38227	7.35507e-08	3.04367e-06
TBX4	-1.3489	0.250698	-5.3806	7.42397e-08	3.05764e-06
CTSS	1.39349	0.258988	5.38055	7.42597e-08	3.05764e-06
CCDC68	-1.38616	0.258016	-5.37239	7.77002e-08	3.18743e-06
CR1	1.34323	0.250035	5.37216	7.77988e-08	3.18743e-06
SLC29A3	1.28622	0.239451	5.37156	7.80586e-08	3.19014e-06
AC093818.1	2.25082	0.420185	5.35673	8.47404e-08	3.44611e-06
COL8A2	1.14942	0.214564	5.35699	8.46184e-08	3.44611e-06
IGLV4-69	2.61665	0.488564	5.3558	8.51783e-08	3.45539e-06
GPX3	-1.04065	0.19432	-5.35535	8.53918e-08	3.45554e-06
TMEM139	-1.68656	0.315566	-5.34456	9.06384e-08	3.65886e-06
DOCK10	1.07185	0.200873	5.33596	9.50399e-08	3.82716e-06
P2RY8	1.6971	0.318118	5.33483	9.5636e-08	3.84177e-06
CXCR2P1	2.56455	0.481075	5.33086	9.77462e-08	3.91698e-06
ALDH1L2	1.18024	0.221853	5.3199	1.03823e-07	4.15039e-06
FAM159A	2.01891	0.379693	5.31722	1.05363e-07	4.20177e-06
GRIA1	-1.66395	0.313106	-5.31432	1.07057e-07	4.25902e-06
FCGR1B	1.51434	0.284993	5.31361	1.07476e-07	4.26538e-06
ITGAD	2.05942	0.387933	5.30869	1.10413e-07	4.3714e-06
IGHV4-59	3.38208	0.637169	5.30798	1.10847e-07	4.37804e-06
NUGGC	2.14299	0.404172	5.30216	1.14441e-07	4.49842e-06
NCF1B	1.64944	0.311077	5.30233	1.14331e-07	4.49842e-06
ARHGAP15	1.26914	0.239552	5.29798	1.17093e-07	4.59172e-06
MPEG1	1.20782	0.228082	5.29555	1.18656e-07	4.64194e-06
CCL18	1.87005	0.353192	5.29473	1.19193e-07	4.65192e-06
HPGD	-1.78902	0.338005	-5.29289	1.20398e-07	4.68785e-06
TNFSF8	1.37782	0.260748	5.28413	1.26302e-07	4.90611e-06
IGKV3D-20	3.42139	0.647731	5.28211	1.27704e-07	4.9489e-06
CASKIN2	-1.51419	0.286753	-5.28045	1.28865e-07	4.98219e-06
CDH13	-1.06257	0.201304	-5.27842	1.30303e-07	5.02598e-06
ASPM	1.55597	0.294826	5.27758	1.309e-07	5.03722e-06
SFTPA1	-1.20458	0.228275	-5.2769	1.31385e-07	5.04409e-06
EPCAM	-1.15837	0.219657	-5.27357	1.33795e-07	5.12466e-06
CADM1	-0.996055	0.188894	-5.27308	1.34156e-07	5.12657e-06
MIR3142HG	2.44699	0.464131	5.2722	1.34797e-07	5.12778e-06
CD53	1.30855	0.248219	5.27176	1.35122e-07	5.12778e-06
COL5A1	1.28752	0.244226	5.27184	1.35065e-07	5.12778e-06
FCGR1A	1.66185	0.315303	5.27063	1.35954e-07	5.1475e-06
LINC01314	-1.74152	0.330613	-5.26755	1.3826e-07	5.22281e-06
NR1H3	1.71453	0.325702	5.26411	1.40871e-07	5.30924e-06
CTD-2562J17.6	-1.15745	0.219931	-5.26277	1.41902e-07	5.33592e-06
IGHV3-49	3.46376	0.658783	5.25782	1.4577e-07	5.46886e-06
DUSP8	-1.80423	0.343267	-5.25606	1.47173e-07	5.49646e-06
COBL	-1.31667	0.250505	-5.25608	1.47158e-07	5.49646e-06
HIST1H1B	1.87304	0.35645	5.2547	1.48268e-07	5.52482e-06
RP11-588H23.3	1.75495	0.33408	5.25306	1.49589e-07	5.56148e-06
SUCNR1	1.53763	0.292793	5.25158	1.50801e-07	5.59391e-06
AREG	-1.74473	0.332284	-5.25072	1.51505e-07	5.6074e-06
ABCB4	2.17304	0.414066	5.24804	1.53723e-07	5.67672e-06
ERBB3	-1.08986	0.20769	-5.24755	1.54139e-07	5.67934e-06
GPR132	1.27758	0.243527	5.24618	1.55285e-07	5.70882e-06
DUXAP10	1.32822	0.25325	5.24468	1.56557e-07	5.74276e-06
SLC39A8	-1.05718	0.201982	-5.23401	1.6587e-07	6.07083e-06
EAF2	1.50891	0.288624	5.22794	1.71405e-07	6.25951e-06
MTURN	-1.1278	0.215748	-5.22742	1.71894e-07	6.26349e-06
RAP2B	0.980928	0.187706	5.22586	1.73347e-07	6.2886e-06
SPOCK2	-0.983167	0.188133	-5.22591	1.73297e-07	6.2886e-06
ST8SIA6	-1.55995	0.298781	-5.22106	1.77903e-07	6.4397e-06
SOD2	1.48648	0.284793	5.2195	1.79407e-07	6.47989e-06
ESYT3	-1.15068	0.220718	-5.21335	1.85465e-07	6.68403e-06
GPD1	-1.76155	0.337995	-5.21175	1.87069e-07	6.72711e-06
SNORD3B-1	0.894874	0.171807	5.2086	1.90266e-07	6.82719e-06
KCNS3	-1.0329	0.198438	-5.20517	1.93819e-07	6.93957e-06
LILRB4	3.50681	0.673862	5.20405	1.94989e-07	6.96632e-06
COX4I2	-1.14607	0.220449	-5.19878	2.006e-07	7.15124e-06
SFTPA2	-1.21057	0.23292	-5.19736	2.0214e-07	7.19059e-06
DNAJC5B	1.71914	0.330871	5.19579	2.03857e-07	7.22048e-06
LPL	-1.33264	0.256475	-5.19597	2.0366e-07	7.22048e-06
CCR7	1.80696	0.34784	5.1948	2.04939e-07	7.24323e-06
RP11-609N14.4	-2.00417	0.386212	-5.1893	2.11082e-07	7.44438e-06
SDS	2.14655	0.414001	5.1849	2.16127e-07	7.5898e-06
SLC39A14	1.13169	0.218261	5.18503	2.15981e-07	7.5898e-06
LRMP	1.3166	0.254084	5.18176	2.19807e-07	7.68625e-06
KIF1C	-0.822817	0.158782	-5.18206	2.19452e-07	7.68625e-06
C1QB	1.38229	0.266814	5.18074	2.21002e-07	7.71167e-06
MSC	1.95192	0.376888	5.17903	2.23039e-07	7.74991e-06
FUCA1	1.15253	0.222535	5.1791	2.22956e-07	7.74991e-06
STAC	-1.50973	0.291584	-5.17769	2.24651e-07	7.78948e-06
FHDC1	-1.34499	0.259923	-5.17457	2.28431e-07	7.90389e-06
IGHG3	3.31892	0.642093	5.16891	2.35467e-07	8.13029e-06
PHACTR3	-1.83663	0.355451	-5.16703	2.37845e-07	8.19522e-06
LAX1	1.85573	0.359263	5.16538	2.39953e-07	8.25056e-06
RIPK4	-1.31675	0.255004	-5.16364	2.42197e-07	8.31039e-06
MIR3648-1	1.00991	0.195637	5.16213	2.44156e-07	8.36019e-06
FAM46B	-1.42426	0.27603	-5.1598	2.47209e-07	8.44716e-06
IGLV3-21	3.82766	0.741903	5.15924	2.47955e-07	8.4551e-06
F11R	-0.82747	0.160432	-5.15776	2.49928e-07	8.50479e-06
CSF1R	0.954995	0.185314	5.15339	2.55813e-07	8.6871e-06
DFNA5	1.60096	0.31085	5.15026	2.6012e-07	8.81519e-06
MYH14	-1.308	0.253993	-5.14975	2.60838e-07	8.82135e-06
ALDH3B1	-0.973386	0.189054	-5.14871	2.62284e-07	8.85209e-06
SFTA3	-1.01959	0.198216	-5.14381	2.69225e-07	9.06778e-06
FAM225A	1.68994	0.328615	5.14261	2.70954e-07	9.10736e-06
SCIMP	1.17779	0.229081	5.14138	2.72728e-07	9.12975e-06
KRT18	-1.11814	0.217477	-5.14142	2.7267e-07	9.12975e-06
CAMK2N1	-1.1901	0.231584	-5.13896	2.76258e-07	9.22915e-06
CD74	0.78106	0.152205	5.13162	2.87261e-07	9.57731e-06
ZBTB16	-1.33467	0.260185	-5.12968	2.90241e-07	9.65709e-06
STAT1	1.43822	0.28055	5.12643	2.95283e-07	9.80505e-06
BASP1	1.50348	0.29337	5.12487	2.9774e-07	9.86677e-06
GPC6	1.20877	0.235991	5.1221	3.02153e-07	9.99289e-06
RAB17	-1.39426	0.27226	-5.12107	3.03812e-07	1.00276e-05
KANK3	-1.20753	0.236024	-5.11614	3.11848e-07	1.02723e-05
LAIR1	0.954518	0.186631	5.11447	3.14626e-07	1.03431e-05
ETS2	-0.969953	0.189679	-5.11364	3.16008e-07	1.03678e-05
ZBP1	1.49075	0.291599	5.11231	3.18237e-07	1.04202e-05
RFLNA	2.07326	0.405941	5.1073	3.26791e-07	1.06791e-05
STEAP1	1.78619	0.349892	5.10499	3.30813e-07	1.07887e-05
ARFGEF3	-1.33181	0.260903	-5.10462	3.31457e-07	1.07887e-05
SLCO5A1	2.01356	0.394644	5.10223	3.35682e-07	1.09047e-05
DUXAP9	1.27159	0.249395	5.0987	3.41985e-07	1.10876e-05
AGR3	-1.4138	0.277505	-5.09467	3.49349e-07	1.13041e-05
P2RY10	1.85789	0.364853	5.09216	3.53999e-07	1.14321e-05
RFX2	-1.31824	0.258937	-5.09095	3.56275e-07	1.14831e-05
WNT3A	-2.12844	0.418187	-5.08968	3.58665e-07	1.15375e-05
CDC42EP2	-1.13865	0.223762	-5.08868	3.60573e-07	1.15763e-05
MMP28	-1.06591	0.209557	-5.08649	3.64746e-07	1.16875e-05
CRB3	-1.39396	0.274216	-5.08342	3.70695e-07	1.18354e-05
KYNU	1.28907	0.253586	5.08336	3.70813e-07	1.18354e-05
MIR3648-2	1.0331	0.203246	5.083	3.71519e-07	1.18354e-05
MAGI3	-0.956407	0.188231	-5.08102	3.75408e-07	1.19362e-05
SMAD6	-1.78102	0.35061	-5.07978	3.77881e-07	1.19917e-05
FCER2	3.04416	0.599387	5.07879	3.79844e-07	1.20308e-05
CORO1A	1.2044	0.237237	5.07679	3.83856e-07	1.21346e-05
LGMN	0.913438	0.17996	5.07579	3.85893e-07	1.21756e-05
TINCR	-1.86675	0.367887	-5.07423	3.89065e-07	1.22314e-05
POU2F2	1.22768	0.241945	5.07419	3.89147e-07	1.22314e-05
MAMDC2	-1.40439	0.276836	-5.07301	3.91575e-07	1.22843e-05
IGLV1-44	3.02408	0.596156	5.07264	3.92342e-07	1.22849e-05
RGS10	1.3732	0.27078	5.07128	3.9515e-07	1.23494e-05
PCDH12	-1.26843	0.250178	-5.0701	3.97612e-07	1.24028e-05
CLEC6A	2.20614	0.435657	5.06394	4.10679e-07	1.27862e-05
DCDC2	-1.27414	0.251676	-5.06264	4.135e-07	1.28497e-05
NPNT	-1.20643	0.238367	-5.06123	4.1655e-07	1.29201e-05
COL19A1	1.88008	0.371727	5.0577	4.24352e-07	1.31374e-05
CPAMD8	-1.30536	0.258121	-5.05717	4.25515e-07	1.31487e-05
KLK10	-1.76872	0.349865	-5.05544	4.29389e-07	1.32435e-05
QPCT	2.00171	0.396049	5.05419	4.32218e-07	1.3281e-05
MARVELD2	-1.15488	0.228486	-5.05447	4.31587e-07	1.3281e-05
ARHGEF5	-1.13267	0.224154	-5.05311	4.34671e-07	1.33315e-05
TXNDC5	1.57523	0.311859	5.0511	4.39278e-07	1.34478e-05
DAPK2	-1.16686	0.231089	-5.04937	4.43258e-07	1.35445e-05
NKX2-1	-1.07583	0.213143	-5.04743	4.47786e-07	1.36575e-05
MS4A6A	1.25569	0.248873	5.04549	4.52355e-07	1.37713e-05
KCNA2	1.78906	0.354642	5.0447	4.54242e-07	1.38033e-05
HMOX1	0.971659	0.192702	5.04228	4.60025e-07	1.39532e-05
PSAP	1.07753	0.213753	5.04101	4.63087e-07	1.40203e-05
C12orf49	-0.961793	0.190841	-5.03977	4.66089e-07	1.40853e-05
DOCK2	0.961477	0.190937	5.03558	4.76404e-07	1.43706e-05
HIST1H2AH	1.83675	0.364883	5.03381	4.80824e-07	1.44775e-05
C3AR1	1.38798	0.275762	5.03324	4.82263e-07	1.44943e-05
CCDC85A	-1.38088	0.274493	-5.03065	4.88814e-07	1.46644e-05
HLA-DOA	1.01611	0.202038	5.02933	4.92194e-07	1.4739e-05
TMEM74B	-1.399	0.278212	-5.02854	4.94226e-07	1.47729e-05
MASP1	-1.58085	0.315209	-5.01526	5.29614e-07	1.58021e-05
STXBP6	-1.61271	0.321881	-5.01027	5.43537e-07	1.61882e-05
TACC2	-1.38688	0.276839	-5.00968	5.45194e-07	1.62082e-05
KIAA0930	0.920393	0.183832	5.0067	5.53698e-07	1.64018e-05
SNORD3B-2	0.852028	0.170173	5.00684	5.53308e-07	1.64018e-05
RP11-434D9.1	-1.88104	0.375825	-5.00511	5.58307e-07	1.65087e-05
ATP8B5P	-2.39045	0.477779	-5.00326	5.63692e-07	1.6638e-05
SLC9A7	1.19648	0.23918	5.00242	5.66165e-07	1.66811e-05
LRRC36	-1.40582	0.281164	-5.00002	5.73244e-07	1.68297e-05
PEBP4	-1.06297	0.212593	-5.00002	5.73252e-07	1.68297e-05
FAM225B	1.64693	0.329504	4.99819	5.78702e-07	1.69595e-05
PDCD1LG2	1.54991	0.310432	4.99275	5.95261e-07	1.74138e-05
NCALD	-0.984921	0.197331	-4.99122	5.9999e-07	1.7521e-05
GPSM1	-1.13265	0.227098	-4.98749	6.11686e-07	1.78309e-05
TEF	-0.894287	0.179363	-4.98591	6.16693e-07	1.78934e-05
PLXNA2	-1.20986	0.242639	-4.98625	6.15609e-07	1.78934e-05
PLXNC1	1.09231	0.219085	4.98579	6.17089e-07	1.78934e-05
PRODH	-1.14631	0.230064	-4.98257	6.27466e-07	1.81312e-05
TMPRSS2	-1.17896	0.236618	-4.98256	6.27492e-07	1.81312e-05
HLA-DQA2	1.55205	0.311677	4.97969	6.36877e-07	1.83702e-05
LINC00426	1.75635	0.352798	4.97834	6.41314e-07	1.84658e-05
RELB	1.06873	0.214691	4.97799	6.42488e-07	1.84673e-05
GPA33	-1.86622	0.374965	-4.97706	6.45588e-07	1.85241e-05
ABCD2	1.82903	0.367759	4.97344	6.57755e-07	1.88077e-05
NES	-1.01453	0.203982	-4.97364	6.57081e-07	1.88077e-05
RP11-519G16.3	1.44204	0.289984	4.97282	6.59859e-07	1.88351e-05
PIK3R6	1.33023	0.267967	4.96415	6.90034e-07	1.96624e-05
GCSAM	2.01532	0.406609	4.95641	7.18089e-07	2.04185e-05
TNS1	-1.07166	0.216229	-4.95615	7.1905e-07	2.04185e-05
DHCR24	-1.05058	0.212172	-4.95154	7.36278e-07	2.08718e-05
IGHV1OR15-1	2.52089	0.50947	4.94805	7.4959e-07	2.11997e-05
HVCN1	1.16288	0.235027	4.94784	7.50422e-07	2.11997e-05
ADAM8	1.36169	0.275313	4.94597	7.57671e-07	2.13679e-05
SNORD3C	0.859958	0.174206	4.93645	7.95579e-07	2.23986e-05
C1orf198	-1.13337	0.229617	-4.93592	7.97738e-07	2.24211e-05
HLA-DQB1	0.916369	0.185691	4.93492	8.0184e-07	2.2498e-05
KAZN	-1.02819	0.208542	-4.93038	8.20692e-07	2.29878e-05
FXYD3	-0.997741	0.202384	-4.92993	8.22574e-07	2.30014e-05
REPS2	-1.08339	0.21986	-4.92765	8.32239e-07	2.32322e-05
LINC00937	1.88132	0.381834	4.92706	8.34777e-07	2.32636e-05
EPB41L4B	-1.45932	0.29625	-4.92596	8.39467e-07	2.33548e-05
DISP1	-1.30857	0.265817	-4.92281	8.53115e-07	2.36944e-05
MAP4K1	1.31139	0.266587	4.91919	8.69043e-07	2.40749e-05
TBX3	-1.3707	0.278652	-4.91903	8.69738e-07	2.40749e-05
SPP1	6.39362	1.30021	4.91737	8.77155e-07	2.42395e-05
FBLN2	1.30613	0.265702	4.91577	8.84358e-07	2.43976e-05
SIT1	1.88258	0.383237	4.9123	9.00155e-07	2.47919e-05
PAPSS2	-1.03476	0.210794	-4.90888	9.15989e-07	2.51859e-05
IGHG2	3.38265	0.689357	4.90696	9.24997e-07	2.53912e-05
IGKV1-27	3.922	0.799817	4.90362	9.40861e-07	2.57587e-05
TJP2	-0.818437	0.166909	-4.90348	9.41516e-07	2.57587e-05
RAMP2	-1.14926	0.234429	-4.90236	9.46915e-07	2.58635e-05
IGHV4-39	2.92258	0.596199	4.90201	9.486e-07	2.58666e-05
PLCE1	-1.12274	0.229147	-4.89963	9.60174e-07	2.61389e-05
TENM4	1.01652	0.207496	4.89898	9.63339e-07	2.61818e-05
ITGB7	1.40279	0.286478	4.89669	9.74649e-07	2.64456e-05
HMGN2P46	2.13446	0.435944	4.89617	9.77217e-07	2.64716e-05
RP11-294C11.4	2.5143	0.513835	4.8932	9.92089e-07	2.68304e-05
ACADL	-1.18993	0.243483	-4.88713	1.02315e-06	2.76251e-05
KCNJ5	1.08452	0.222026	4.88468	1.03596e-06	2.79251e-05
CPXM2	1.83554	0.375888	4.88321	1.04373e-06	2.80886e-05
DMXL2	1.1101	0.227484	4.87992	1.0613e-06	2.85147e-05
DDR1	-0.912241	0.18696	-4.87934	1.06439e-06	2.85513e-05
IGLV3-19	3.38978	0.695484	4.87398	1.09373e-06	2.91956e-05
THBD	-1.44599	0.296667	-4.87411	1.09302e-06	2.91956e-05
MMP14	1.38485	0.284124	4.87411	1.09302e-06	2.91956e-05
DIO2	3.27881	0.67279	4.87346	1.09663e-06	2.92258e-05
IGHV3-21	3.27571	0.672238	4.87285	1.1e-06	2.92681e-05
SLCO4C1	-1.29243	0.265261	-4.87231	1.10301e-06	2.92952e-05
IGHV3-23	2.9084	0.596959	4.87203	1.10457e-06	2.92952e-05
CXCL9	3.37283	0.692379	4.87136	1.10833e-06	2.93477e-05
RHBDF2	1.09987	0.22582	4.87059	1.11267e-06	2.94153e-05
IL2RG	1.26664	0.260185	4.86822	1.12606e-06	2.95532e-05
IGHV2-5	3.16924	0.650971	4.86848	1.1246e-06	2.95532e-05
PPP1R9A	-1.02857	0.211284	-4.86819	1.12623e-06	2.95532e-05
DAB2IP	-0.946899	0.19449	-4.86862	1.12377e-06	2.95532e-05
IGHG1	3.51163	0.721357	4.86808	1.12686e-06	2.95532e-05
RP11-195E2.1	-1.06842	0.21949	-4.86775	1.12877e-06	2.95563e-05
CMTM4	-0.95063	0.195388	-4.86536	1.1425e-06	2.98208e-05
EFNB2	-1.08165	0.222317	-4.86536	1.14247e-06	2.98208e-05
IGLV2-14	3.13563	0.644832	4.86271	1.15787e-06	3.01742e-05
IGHV3-11	3.28821	0.676261	4.86235	1.16001e-06	3.01822e-05
BCL11A	1.17424	0.241674	4.85877	1.18116e-06	3.06842e-05
COL15A1	1.59724	0.328796	4.85785	1.18665e-06	3.07781e-05
CTB-134H23.3	-2.06762	0.425676	-4.85726	1.19023e-06	3.08226e-05
GRB7	-1.25335	0.258248	-4.85329	1.21431e-06	3.13966e-05
IGHV5-51	3.34817	0.690142	4.85141	1.22585e-06	3.16453e-05
SLC2A6	1.50522	0.310352	4.85004	1.23434e-06	3.18148e-05
CLNK	1.7969	0.370538	4.84944	1.23812e-06	3.18623e-05
RADIL	-1.52623	0.314776	-4.84862	1.24323e-06	3.19439e-05
TREM2	1.20049	0.24764	4.84771	1.24892e-06	3.204e-05
TMEM176A	1.28616	0.265458	4.84506	1.26573e-06	3.24208e-05
RNASE6	1.47489	0.304531	4.84315	1.27798e-06	3.26837e-05
ADAMTS14	1.85414	0.382884	4.84256	1.28176e-06	3.27296e-05
ARHGAP44	-1.19492	0.246863	-4.84041	1.29569e-06	3.30341e-05
FCGR2B	1.63566	0.338	4.83924	1.30339e-06	3.3179e-05
MCEMP1	-1.86602	0.385987	-4.83441	1.33539e-06	3.39412e-05
FABP4	-1.84876	0.382697	-4.83088	1.3593e-06	3.44955e-05
FAM107A	-1.6678	0.34543	-4.8282	1.37772e-06	3.49093e-05
IGKV4-1	3.53587	0.732439	4.82752	1.38241e-06	3.49743e-05
USP54	-1.07051	0.221805	-4.82636	1.39054e-06	3.5126e-05
HIST1H2BH	1.85897	0.385555	4.82154	1.42451e-06	3.59255e-05
ADRA2A	1.66164	0.344649	4.82126	1.42655e-06	3.59255e-05
AATK	-1.35682	0.281512	-4.81977	1.43723e-06	3.61393e-05
BANK1	1.57379	0.32656	4.81932	1.44051e-06	3.61665e-05
HHIP	-1.39694	0.289999	-4.81704	1.45706e-06	3.65264e-05
C1QTNF7	-1.35629	0.281654	-4.81547	1.46857e-06	3.67589e-05
JPH1	-1.30621	0.271275	-4.81508	1.47143e-06	3.67747e-05
IGHV3-72	1.89012	0.392828	4.81157	1.49752e-06	3.73305e-05
PLAU	1.54617	0.32135	4.81147	1.49821e-06	3.73305e-05
IL21R	1.60266	0.333431	4.80657	1.53543e-06	3.82002e-05
MZB1	2.94488	0.612954	4.8044	1.55215e-06	3.85579e-05
TNXB	-1.19954	0.249845	-4.80114	1.57768e-06	3.9133e-05
RAB25	-1.218	0.253913	-4.79691	1.61135e-06	3.99081e-05
CACNA2D2	-1.15966	0.241922	-4.79353	1.63875e-06	4.05259e-05
LINC01857	2.97882	0.621544	4.79262	1.64618e-06	4.06485e-05
EPAS1	-1.29875	0.271017	-4.79212	1.65024e-06	4.06879e-05
FAM174B	-1.07722	0.224828	-4.7913	1.65706e-06	4.0795e-05
HAVCR2	1.26956	0.265085	4.78925	1.67402e-06	4.1151e-05
APBB1IP	0.96937	0.20266	4.78323	1.72503e-06	4.22787e-05
BIRC3	1.1268	0.23557	4.7833	1.72439e-06	4.22787e-05
FOXQ1	-1.45395	0.304049	-4.78196	1.73597e-06	4.24378e-05
SLC18B1	1.00347	0.209848	4.78187	1.73668e-06	4.24378e-05
LINC01215	2.19478	0.459155	4.78005	1.75253e-06	4.27618e-05
SCNN1G	-1.42537	0.298298	-4.77836	1.76732e-06	4.30589e-05
ECEL1P2	-1.74808	0.365886	-4.77767	1.77336e-06	4.31422e-05
ENSG00000168918	1.01312	0.212178	4.77483	1.79859e-06	4.36914e-05
SEPT6	1.06391	0.222857	4.77396	1.80634e-06	4.3815e-05
NEDD9	-0.989859	0.20738	-4.77316	1.81354e-06	4.38604e-05
ADGRF5	-1.02213	0.214136	-4.7733	1.81234e-06	4.38604e-05
EPHB2	0.974942	0.204321	4.77161	1.82756e-06	4.41347e-05
IGHV3-15	3.05026	0.639458	4.77007	1.8416e-06	4.44087e-05
HPSE	1.17473	0.246333	4.76887	1.85263e-06	4.46094e-05
FBN1	0.782941	0.164355	4.76371	1.90067e-06	4.56993e-05
MSC-AS1	1.47604	0.310137	4.75933	1.94238e-06	4.66342e-05
CARMIL2	1.68194	0.35353	4.75756	1.95952e-06	4.69771e-05
COL7A1	1.79309	0.376972	4.75656	1.9692e-06	4.71407e-05
MKI67	1.29575	0.27254	4.75435	1.99087e-06	4.75903e-05
LRRTM4	-1.6872	0.35525	-4.74934	2.04078e-06	4.87124e-05
IGLV3-1	2.85396	0.601066	4.74817	2.0527e-06	4.89262e-05
SMAP2	1.06352	0.224045	4.74692	2.0654e-06	4.91201e-05
HLA-DPA1	1.02622	0.216193	4.74678	2.0668e-06	4.91201e-05
FOXF1	-1.50184	0.316433	-4.74614	2.07332e-06	4.92041e-05
VOPP1	1.07913	0.227556	4.74226	2.11352e-06	5.00859e-05
TMEM100	-1.86191	0.392893	-4.73896	2.1482e-06	5.08345e-05
LPAR3	-1.65397	0.34923	-4.73604	2.17936e-06	5.13505e-05
IGHV3-43	3.6705	0.774979	4.73626	2.17701e-06	5.13505e-05
TRAF3IP3	1.47923	0.312333	4.73607	2.17904e-06	5.13505e-05
LAP3	1.04781	0.221278	4.73529	2.18742e-06	5.14668e-05
DENND5B	0.897539	0.189609	4.73362	2.20554e-06	5.1783e-05
CASZ1	-1.40949	0.29777	-4.73347	2.20714e-06	5.1783e-05
LGI3	-1.50971	0.319139	-4.73058	2.23877e-06	5.24503e-05
CCR1	1.20993	0.256092	4.72457	2.306e-06	5.39485e-05
KNTC1	0.981657	0.207855	4.72281	2.3261e-06	5.43416e-05
CXCL14	1.83847	0.38935	4.72191	2.33642e-06	5.45054e-05
SLC2A1	1.66117	0.352108	4.71777	2.38448e-06	5.5548e-05
IGKV2-30	2.83695	0.601542	4.71613	2.40376e-06	5.5918e-05
PRRX1	1.31257	0.278395	4.71479	2.41956e-06	5.62061e-05
DOK3	1.12112	0.237924	4.71209	2.45185e-06	5.6876e-05
NPTX2	3.23859	0.687447	4.71104	2.46462e-06	5.70598e-05
PAK1	0.848288	0.180071	4.71086	2.4667e-06	5.70598e-05
SLAMF6	1.5315	0.325182	4.70966	2.48126e-06	5.7316e-05
CTD-2626G11.2	-1.84405	0.391687	-4.70798	2.50186e-06	5.77111e-05
TNFAIP8	1.18216	0.25112	4.70754	2.50729e-06	5.77553e-05
IGKV1D-33	3.52124	0.749112	4.70055	2.5946e-06	5.96831e-05
MLPH	-1.22481	0.260633	-4.69935	2.60992e-06	5.99517e-05
ADGRG5	1.48323	0.315658	4.69884	2.61645e-06	6.0018e-05
FIBIN	-1.21527	0.258936	-4.69333	2.68792e-06	6.15716e-05
GPR174	1.61402	0.343934	4.69282	2.69469e-06	6.1641e-05
TNXA	-1.14411	0.243828	-4.69227	2.70191e-06	6.17205e-05
CD14	1.31131	0.279516	4.69136	2.71392e-06	6.19089e-05
PTPRC	1.06823	0.227718	4.691	2.71873e-06	6.19329e-05
OVCH1	-1.71615	0.365872	-4.69056	2.72455e-06	6.19797e-05
ANKRD29	-1.09018	0.232464	-4.68967	2.73644e-06	6.21644e-05
GPR68	1.13611	0.242312	4.68861	2.75073e-06	6.22315e-05
TGFBR3	-1.15079	0.245438	-4.68873	2.74907e-06	6.22315e-05
IGKV1-33	3.50835	0.748203	4.68903	2.74502e-06	6.22315e-05
HLA-DRA	1.0565	0.225445	4.6863	2.78186e-06	6.28494e-05
SYK	0.94867	0.202629	4.68181	2.84359e-06	6.41561e-05
IKBKE	1.5484	0.330821	4.68048	2.86206e-06	6.44845e-05
SH2D4A	-1.08552	0.23197	-4.67955	2.87506e-06	6.46006e-05
FENDRR	-1.7972	0.384037	-4.67977	2.872e-06	6.46006e-05
AMOTL2	-0.995083	0.212669	-4.67903	2.88232e-06	6.46755e-05
PIK3AP1	1.31886	0.281915	4.67821	2.89391e-06	6.48472e-05
ADAMTS18	2.39119	0.511171	4.67786	2.89884e-06	6.48695e-05
C1QA	1.20492	0.257771	4.67438	2.94846e-06	6.58902e-05
WNT9A	-1.57038	0.336228	-4.67059	3.00329e-06	6.70246e-05
ACOXL	-1.12111	0.240142	-4.66853	3.03365e-06	6.76106e-05
MMP7	2.04684	0.43873	4.66537	3.0806e-06	6.85641e-05
C1orf54	1.30814	0.280632	4.66139	3.14075e-06	6.98087e-05
EGFLAM	1.67467	0.359451	4.65897	3.1779e-06	7.05391e-05
TRAC	1.6843	0.361618	4.65768	3.19786e-06	7.07913e-05
SELL	1.3625	0.292514	4.65789	3.19472e-06	7.07913e-05
TRBC2	1.61359	0.346555	4.65609	3.22272e-06	7.11611e-05
GBP1	1.22426	0.26294	4.65606	3.22321e-06	7.11611e-05
LIPG	1.45033	0.311533	4.65545	3.23272e-06	7.12755e-05
SPINT1	-0.799418	0.171743	-4.65473	3.24409e-06	7.14308e-05
FMO2	-1.23209	0.264748	-4.65383	3.25821e-06	7.16458e-05
CSRNP1	-1.52326	0.327388	-4.65277	3.27511e-06	7.19213e-05
PRKCZ	-1.11546	0.239835	-4.65096	3.30401e-06	7.24595e-05
IGKV3-11	3.09574	0.665791	4.64972	3.32393e-06	7.27994e-05
VMP1	1.03496	0.222616	4.64908	3.33423e-06	7.2928e-05
ITGB2-AS1	1.51118	0.325148	4.64768	3.35683e-06	7.33248e-05
HIST1H3B	1.73368	0.373166	4.64588	3.38635e-06	7.38718e-05
DGKA	1.04941	0.22594	4.64464	3.40668e-06	7.42169e-05
RP11-290F5.1	1.7575	0.378473	4.64367	3.4228e-06	7.44697e-05
ADCY9	-0.954857	0.205743	-4.64102	3.46693e-06	7.53303e-05
SEPT1	1.58723	0.34208	4.63994	3.48515e-06	7.56264e-05
ASPG	-1.68794	0.363971	-4.63757	3.52534e-06	7.63446e-05
CD28	1.67913	0.36208	4.63744	3.52752e-06	7.63446e-05
LINC01010	2.15443	0.464883	4.63436	3.5805e-06	7.70345e-05
RETN	-2.2703	0.4899	-4.63422	3.58278e-06	7.70345e-05
RNF182	-1.66092	0.358328	-4.6352	3.56584e-06	7.70345e-05
Mar-01	-1.08709	0.234545	-4.63488	3.57143e-06	7.70345e-05
MAP2	-1.35497	0.292373	-4.63439	3.57992e-06	7.70345e-05
TUFT1	-1.30295	0.281212	-4.63333	3.59834e-06	7.72681e-05
RELT	0.94482	0.203931	4.63303	3.60353e-06	7.72789e-05
GATA2	-1.28989	0.278467	-4.6321	3.61974e-06	7.75256e-05
NAPSB	1.16242	0.251089	4.62951	3.66526e-06	7.83985e-05
MYO5A	0.790851	0.170905	4.62744	3.70217e-06	7.90852e-05
PTPRF	-0.97074	0.209847	-4.62593	3.72916e-06	7.95587e-05
OLFML2A	-1.20478	0.260583	-4.62342	3.77463e-06	8.04244e-05
PRKG2	-1.29852	0.280896	-4.62278	3.78623e-06	8.05675e-05
ST6GALNAC5	-1.35246	0.292719	-4.62032	3.83142e-06	8.14166e-05
PRDM1	1.01433	0.219547	4.62007	3.83602e-06	8.14166e-05
COL4A3	-0.913089	0.19773	-4.61786	3.87718e-06	8.21842e-05
RP11-255H23.2	-1.13451	0.245759	-4.61637	3.90508e-06	8.26692e-05
NRG1	-1.11256	0.241061	-4.61526	3.9261e-06	8.30075e-05
AC006129.2	1.55913	0.33785	4.61488	3.93327e-06	8.30224e-05
ATP13A4	-1.03609	0.224519	-4.61469	3.93689e-06	8.30224e-05
MMP1	5.83953	1.26551	4.61436	3.94318e-06	8.30488e-05
HIST1H3J	2.72181	0.589968	4.61349	3.9596e-06	8.32882e-05
CPB2	-1.54073	0.334018	-4.61271	3.97454e-06	8.34958e-05
MACF1	-0.891732	0.193348	-4.61206	3.98705e-06	8.36518e-05
GEN1	0.95351	0.206779	4.61125	4.00262e-06	8.38717e-05
PTPRQ	-1.29868	0.281679	-4.6105	4.01709e-06	8.40679e-05
VAV1	1.13812	0.246916	4.60934	4.03954e-06	8.44304e-05
GALNT18	-1.04072	0.225831	-4.60841	4.05756e-06	8.46997e-05
BMP2K	1.04984	0.227871	4.60719	4.08142e-06	8.50899e-05
CKB	-1.15508	0.250751	-4.60647	4.09565e-06	8.51708e-05
CDH5	-1.03289	0.224213	-4.60672	4.09066e-06	8.51708e-05
PLCG2	0.856197	0.185883	4.6061	4.10291e-06	8.52144e-05
SULT1A1	-0.883231	0.191768	-4.60573	4.11018e-06	8.52577e-05
LNX2	-1.03462	0.22473	-4.60384	4.14764e-06	8.59266e-05
FCGR1CP	1.54164	0.335165	4.59965	4.23206e-06	8.75653e-05
GLDN	-1.28346	0.279141	-4.5979	4.26767e-06	8.81913e-05
RP1-78O14.1	-1.74257	0.379046	-4.59723	4.28135e-06	8.83632e-05
XCR1	1.83654	0.399562	4.59637	4.29907e-06	8.84813e-05
CLEC4E	1.68988	0.367648	4.59645	4.29741e-06	8.84813e-05
PVR	-0.921399	0.200471	-4.59617	4.30319e-06	8.84813e-05
FAM198B	1.37426	0.299022	4.59584	4.31004e-06	8.85118e-05
EGFR	-0.991545	0.215777	-4.59524	4.32251e-06	8.86573e-05
ATF5	1.44251	0.314095	4.5926	4.37758e-06	8.94798e-05
NHSL1	-0.837411	0.182334	-4.59273	4.3749e-06	8.94798e-05
IGKC	3.32709	0.724456	4.59254	4.37891e-06	8.94798e-05
SDPR	-1.42957	0.31137	-4.59123	4.4065e-06	8.9932e-05
IGHGP	3.36282	0.732603	4.59024	4.42732e-06	9.0245e-05
C1orf168	-1.75449	0.382301	-4.5893	4.44742e-06	9.05426e-05
PCED1B-AS1	1.1731	0.255644	4.58878	4.45836e-06	9.06534e-05
FAM160A1	-1.11521	0.243069	-4.58805	4.47401e-06	9.08594e-05
IKZF1	1.00352	0.21878	4.58691	4.49856e-06	9.12454e-05
C1S	0.950376	0.207226	4.58617	4.51446e-06	9.14554e-05
CDKL5	-0.898029	0.195856	-4.58515	4.5365e-06	9.17889e-05
SASH3	1.07571	0.234642	4.58446	4.5517e-06	9.19835e-05
IGKV2D-28	3.2865	0.716922	4.58418	4.55782e-06	9.19942e-05
CD2	1.54431	0.337094	4.58123	4.62238e-06	9.31832e-05
JSRP1	2.52991	0.552301	4.58067	4.63478e-06	9.33188e-05
HNF1B	-1.17384	0.256431	-4.57762	4.70303e-06	9.45774e-05
NDRG4	-1.7282	0.377619	-4.57656	4.72674e-06	9.49383e-05
KDR	-0.806739	0.176291	-4.57617	4.73575e-06	9.50034e-05
IGSF3	-0.917763	0.200705	-4.5727	4.81478e-06	9.64714e-05
CAPN2	-0.78133	0.171134	-4.56561	4.98032e-06	9.9667e-05
MYO1C	-0.863973	0.189312	-4.56376	5.02453e-06	0.00010043
LMTK2	-0.771822	0.16915	-4.56294	5.0443e-06	0.000100703
RP11-40A7.2	-1.77764	0.389962	-4.55848	5.15244e-06	0.000102737
SLIT2	-1.16343	0.255305	-4.55703	5.18822e-06	0.000103325
NCKAP1L	0.94715	0.207877	4.5563	5.20618e-06	0.000103558
IGHV3-13	3.2498	0.713349	4.5557	5.22118e-06	0.000103731
TLR8	1.34622	0.295575	4.55459	5.24872e-06	0.000104152
NFAM1	1.19902	0.263303	4.55376	5.26944e-06	0.000104438
RCN3	0.986966	0.216754	4.5534	5.2787e-06	0.000104495
IGKV3-20	3.33618	0.73308	4.55091	5.34147e-06	0.000105611
ARHGEF34P	-1.06571	0.234258	-4.5493	5.38252e-06	0.000106295
LINC01480	1.70265	0.374408	4.54756	5.42702e-06	0.000107046
ENTPD1	0.779896	0.171542	4.54639	5.45751e-06	0.000107518
MAFB	0.897236	0.197386	4.54559	5.4782e-06	0.000107797
HIST1H2AJ	1.97136	0.433713	4.5453	5.48562e-06	0.000107814
TNFAIP2	1.22916	0.270688	4.54088	5.60189e-06	0.000109968
HIST2H3C	1.51849	0.334446	4.54031	5.61716e-06	0.000110136
CDC42BPG	-1.19661	0.263639	-4.53882	5.65705e-06	0.000110787
MFAP2	0.986957	0.217702	4.53352	5.80092e-06	0.000113066
SLAMF7	3.05855	0.67456	4.53414	5.78387e-06	0.000113066
ABLIM1	-0.846953	0.186809	-4.53378	5.7937e-06	0.000113066
ARHGAP29	-1.02646	0.226404	-4.53373	5.795e-06	0.000113066
HIST2H3A	1.51192	0.333523	4.53319	5.80996e-06	0.000113109
KCNA4	-2.25339	0.497196	-4.5322	5.83723e-06	0.000113506
HIST1H2AI	1.87193	0.413134	4.53104	5.86931e-06	0.000113861
IGKV2-28	3.2955	0.727314	4.53106	5.86875e-06	0.000113861
ZFYVE9	-0.939533	0.207636	-4.5249	6.04228e-06	0.000117078
IRF6	-1.15508	0.255318	-4.52406	6.06648e-06	0.000117409
EML1	-0.970409	0.214553	-4.52292	6.0991e-06	0.000117902
MVB12B	-0.828713	0.183284	-4.52148	6.1409e-06	0.00011857
MAOA	-1.11091	0.245742	-4.52062	6.16598e-06	0.000118915
IGHV1-24	3.1966	0.707508	4.51811	6.23928e-06	0.000120188
C14orf80	-1.30948	0.290031	-4.51495	6.33304e-06	0.000121852
IL10RA	1.16148	0.2573	4.5141	6.35851e-06	0.000122199
MIR155HG	1.72863	0.383011	4.51325	6.38409e-06	0.000122548
CAB39L	-1.02311	0.226811	-4.51083	6.4575e-06	0.000123813
GABRB2	-1.96737	0.436225	-4.50999	6.48301e-06	0.000124013
SNX20	1.16283	0.257821	4.51023	6.47572e-06	0.000124013
RP11-29G8.3	-1.36516	0.302756	-4.50911	6.5099e-06	0.000124239
OTUD7B	-1.01484	0.225057	-4.50925	6.50579e-06	0.000124239
JUP	-0.80302	0.178118	-4.50835	6.53345e-06	0.000124544
HLA-DPB1	0.83973	0.186433	4.5042	6.66243e-06	0.000126856
APOC1	1.11003	0.246579	4.50173	6.74029e-06	0.00012819
PDE8B	-1.25204	0.278326	-4.49846	6.84468e-06	0.000130025
HCLS1	0.930312	0.20683	4.49796	6.86096e-06	0.000130184
TRBC1	1.62077	0.360409	4.49703	6.89092e-06	0.000130602
RP11-386M24.6	-1.83897	0.40924	-4.49361	7.00269e-06	0.000132568
LDLR	-1.36679	0.30423	-4.49264	7.03473e-06	0.000133022
RP4-568C11.4	-1.29445	0.288226	-4.49109	7.08583e-06	0.000133834
TCF21	-1.144	0.254832	-4.48922	7.14851e-06	0.000134864
SSR4	1.4853	0.33092	4.4884	7.17593e-06	0.000135226
SESTD1	-0.745769	0.166171	-4.48796	7.19091e-06	0.000135353
KLRG2	-1.77669	0.396012	-4.48645	7.24199e-06	0.000135899
HIST1H2AL	1.69954	0.378822	4.48637	7.24465e-06	0.000135899
KRT4	-2.04471	0.455741	-4.48656	7.2383e-06	0.000135899
NR4A1	-1.35868	0.302932	-4.48508	7.28858e-06	0.000136568
ITGAM	1.32883	0.296381	4.48352	7.34234e-06	0.000137419
LINC00968	-1.36512	0.304512	-4.48297	7.36106e-06	0.000137613
SIK2	-0.749635	0.167278	-4.48138	7.41626e-06	0.000138487
TRPC3	-1.39011	0.310384	-4.47869	7.51019e-06	0.000139924
KHDRBS2	-1.21605	0.271516	-4.47875	7.50827e-06	0.000139924
C3orf52	-1.30222	0.290799	-4.47809	7.53142e-06	0.000140161
CSF2RA	1.00256	0.223913	4.47748	7.55307e-06	0.000140405
ICAM4	-1.93585	0.432507	-4.47588	7.60956e-06	0.000141296
LAMB3	-0.90968	0.203277	-4.47507	7.63867e-06	0.000141677
PCOLCE	0.876319	0.196128	4.4681	7.89184e-06	0.000146208
IGHV3-33	3.09575	0.693314	4.46515	8.0014e-06	0.000148071
AC007743.1	-1.53234	0.343271	-4.46394	8.04663e-06	0.000148574
AMOTL1	-1.00517	0.225165	-4.46416	8.0383e-06	0.000148574
RP11-597D13.9	1.52358	0.341456	4.462	8.11988e-06	0.000149548
PTAFR	1.09251	0.244858	4.46182	8.12663e-06	0.000149548
CYP1B1	1.51825	0.340255	4.46209	8.11624e-06	0.000149548
CARD11	1.46016	0.327281	4.46148	8.13941e-06	0.000149616
VEGFA	-0.86853	0.194716	-4.46049	8.17739e-06	0.000150147
BLM	1.47174	0.330102	4.45843	8.25611e-06	0.000151423
PLEKHH2	-1.26563	0.283891	-4.45814	8.26723e-06	0.000151459
ADRB2	-1.08129	0.242722	-4.45485	8.39531e-06	0.000153464
MARCO	-0.892757	0.200398	-4.45491	8.39294e-06	0.000153464
IGKV1-12	2.96813	0.667014	4.44988	8.59169e-06	0.000156879
HLA-DMA	0.744641	0.167495	4.44576	8.75815e-06	0.000159742
BCAM	-0.853242	0.191966	-4.44477	8.79878e-06	0.000160305
LY96	1.63766	0.368494	4.4442	8.82187e-06	0.000160548
RUNX2	1.15565	0.260077	4.44348	8.85144e-06	0.000160909
IRS1	-0.870101	0.195857	-4.44254	8.89039e-06	0.000161439
BCHE	-1.46074	0.328838	-4.44211	8.90816e-06	0.000161467
PSTPIP2	1.44354	0.324981	4.44192	8.91609e-06	0.000161467
BCAT1	1.29619	0.291818	4.44179	8.92137e-06	0.000161467
SH3RF1	-0.953617	0.214738	-4.44084	8.96067e-06	0.000162
OR2A9P	-1.13995	0.256888	-4.43753	9.09988e-06	0.000164337
IGKV3D-11	3.27723	0.738786	4.43596	9.16627e-06	0.000165354
ANO1	-1.12691	0.254064	-4.43554	9.18415e-06	0.000165495
BTBD3	-0.789832	0.17808	-4.43526	9.19591e-06	0.000165526
HIST1H2BI	1.77922	0.401375	4.43282	9.30099e-06	0.000167053
CCDC80	1.30481	0.294346	4.43293	9.29626e-06	0.000167053
CD96	1.40142	0.316323	4.43034	9.4084e-06	0.000168798
IGHV1-69	3.56408	0.804715	4.42899	9.46742e-06	0.000169672
SELENBP1	-0.962624	0.217425	-4.42737	9.53873e-06	0.000170764
CLIC3	-1.12993	0.255256	-4.42666	9.57015e-06	0.00017114
RP11-81H14.2	2.50566	0.566268	4.42487	9.65002e-06	0.000172382
EVPL	-1.07318	0.242612	-4.42343	9.71456e-06	0.000173347
PNOC	2.75285	0.622907	4.41935	9.8997e-06	0.000176459
HIST1H2BO	1.63214	0.36944	4.41789	9.96708e-06	0.000177441
CCL8	2.33661	0.528921	4.41769	9.97632e-06	0.000177441
DMTN	-1.09636	0.248226	-4.41677	1.00185e-05	0.000177998
TNFRSF18	2.1876	0.4954	4.41583	1.00625e-05	0.000178587
SLC1A4	1.23801	0.28062	4.4117	1.0256e-05	0.000181824
RAPH1	-1.01746	0.23064	-4.41147	1.02669e-05	0.000181824
ANKRD1	-1.63828	0.371463	-4.41035	1.03205e-05	0.000182576
PLA2G7	3.10634	0.704404	4.40989	1.03425e-05	0.000182769
SULT1A2	-1.41315	0.320826	-4.40474	1.05912e-05	0.000186964
LGALS2	1.95167	0.443206	4.40353	1.06505e-05	0.000187808
HSPA12B	-1.18318	0.268889	-4.40026	1.08123e-05	0.000190459
KNDC1	-1.31777	0.299781	-4.39577	1.10379e-05	0.000194224
S100B	1.7434	0.396732	4.39441	1.11076e-05	0.000195243
NOS1	-1.85251	0.421654	-4.39345	1.11566e-05	0.000195894
SBSPON	-1.38203	0.314597	-4.39302	1.11787e-05	0.000196073
HIST1H2AG	1.69935	0.386877	4.39249	1.12061e-05	0.000196346
DMRT2	-1.59697	0.363739	-4.39043	1.13126e-05	0.000198
PRKACB	0.821874	0.187227	4.38972	1.13494e-05	0.000198434
HEYL	-0.900922	0.205307	-4.38817	1.14308e-05	0.000199645
CLEC3B	-1.32571	0.302288	-4.3856	1.15668e-05	0.000201807
CYBA	1.11851	0.255088	4.38481	1.16089e-05	0.000202327
ST18	2.1636	0.493867	4.38094	1.18168e-05	0.000205514
CGNL1	-0.996135	0.227377	-4.38099	1.18141e-05	0.000205514
RBMS2	-1.02959	0.235307	-4.37553	1.21139e-05	0.00021046
DNALI1	-1.18485	0.270832	-4.37485	1.21514e-05	0.000210803
PTPN7	1.45292	0.332118	4.37471	1.21593e-05	0.000210803
HIST1H3G	1.87693	0.429414	4.37092	1.23727e-05	0.000214053
CXCR4	1.46562	0.335299	4.3711	1.23625e-05	0.000214053
EVI2A	1.52472	0.349322	4.36479	1.27243e-05	0.000219905
ALCAM	-0.913335	0.209435	-4.36095	1.29497e-05	0.000223565
LMO3	-0.853716	0.195965	-4.35647	1.32175e-05	0.00022795
CTD-2516F10.2	1.14935	0.263918	4.35493	1.33109e-05	0.00022932
RNASET2	0.942517	0.216471	4.354	1.33674e-05	0.000230054
ERBB2	-0.984999	0.22629	-4.35282	1.344e-05	0.000231062
ADAMTS4	1.31841	0.302909	4.3525	1.34591e-05	0.000231149
PFKP	1.14785	0.264087	4.34647	1.38349e-05	0.000237355
PCDHA12	-1.45883	0.335678	-4.34593	1.38689e-05	0.000237691
PTPN22	0.987362	0.227275	4.34434	1.39694e-05	0.000239165
EMB	1.01392	0.2335	4.34226	1.41025e-05	0.000241192
TJP1	-1.04808	0.241395	-4.34177	1.41341e-05	0.000241482
CD3D	1.59732	0.36801	4.34042	1.42209e-05	0.000242713
TBX5-AS1	-1.08421	0.249917	-4.33828	1.436e-05	0.000244764
IGHV3-30	3.07165	0.708061	4.33812	1.43708e-05	0.000244764
COCH	1.85406	0.427494	4.33705	1.4441e-05	0.000245706
IGLV6-57	3.02836	0.698323	4.33662	1.44693e-05	0.000245933
PPIF	1.11061	0.25612	4.3363	1.44904e-05	0.000246038
TIGIT	1.57526	0.363503	4.33354	1.46729e-05	0.00024888
IGHV3-48	3.18266	0.734617	4.3324	1.4749e-05	0.000249913
IL17RE	-1.12741	0.260258	-4.33188	1.4784e-05	0.000250249
SH3GL3	-1.76175	0.40675	-4.33127	1.48252e-05	0.000250688
PAQR5	-1.12822	0.260636	-4.32872	1.49977e-05	0.000253345
GGTA1P	0.915766	0.211567	4.3285	1.50131e-05	0.000253346
IGLC3	3.0643	0.708045	4.32783	1.50583e-05	0.000253849
RSPO1	-1.30449	0.301471	-4.32708	1.51102e-05	0.000254463
AKR1B1	1.03907	0.240193	4.32598	1.51858e-05	0.000255474
LHFPL2	1.15023	0.265931	4.32529	1.52332e-05	0.00025601
COL4A4	-0.723019	0.167178	-4.32483	1.52648e-05	0.000256281
IMPA2	-0.872932	0.201942	-4.32268	1.54142e-05	0.000258145
FBXO32	0.797943	0.1846	4.32256	1.54229e-05	0.000258145
SEC24D	0.729719	0.168814	4.32261	1.54195e-05	0.000258145
HPCAL1	-0.808722	0.187124	-4.32185	1.54725e-05	0.000258713
SHROOM4	-1.1297	0.261414	-4.3215	1.54972e-05	0.000258862
PSAT1	2.16268	0.500478	4.32122	1.55167e-05	0.000258926
GBP2	1.10071	0.254774	4.32032	1.55804e-05	0.000259726
FREM2	-1.11352	0.257768	-4.31986	1.56129e-05	0.000260005
MEDAG	1.4513	0.336025	4.31902	1.56721e-05	0.000260727
RP11-96D1.11	-1.17505	0.272336	-4.31472	1.59804e-05	0.000265587
STARD5	1.1933	0.276627	4.31375	1.60508e-05	0.000266489
SNX25	-0.85939	0.199293	-4.31218	1.61651e-05	0.000268116
HLA-DOB	1.56949	0.364087	4.31075	1.62704e-05	0.000268781
DEF6	0.998739	0.231678	4.31089	1.62599e-05	0.000268781
FERMT3	0.958858	0.222422	4.31099	1.62526e-05	0.000268781
DSP	-0.819338	0.190055	-4.31107	1.62467e-05	0.000268781
B3GNT7	-1.05339	0.244377	-4.31051	1.62877e-05	0.000268795
GUCY1A2	-1.00337	0.233051	-4.30537	1.6671e-05	0.000274846
GPM6B	-1.0013	0.232598	-4.30486	1.67091e-05	0.000275198
FAM46C	1.02234	0.237572	4.30329	1.6828e-05	0.00027688
UNC13B	-0.996819	0.231718	-4.30187	1.69363e-05	0.000278385
SLC4A7	0.92231	0.214415	4.30153	1.69624e-05	0.000278535
ZDHHC11	-1.63021	0.379079	-4.30044	1.70459e-05	0.000279628
AP1M2	-1.12712	0.262123	-4.29995	1.70835e-05	0.000279809
BCL6B	-0.907166	0.210976	-4.29986	1.70909e-05	0.000279809
HIST1H2BM	1.95906	0.455728	4.29876	1.7176e-05	0.000280643
DNAH5	-1.39651	0.324849	-4.29896	1.71602e-05	0.000280643
AKR1A1	0.962022	0.223954	4.29563	1.74199e-05	0.000284347
AHNAK	-0.790406	0.184053	-4.29444	1.75136e-05	0.000285594
SFTPC	-1.28045	0.298284	-4.29271	1.76502e-05	0.000287536
MS4A1	3.02204	0.704323	4.2907	1.78108e-05	0.000289866
NOTUM	-1.73316	0.404042	-4.28956	1.79024e-05	0.000291069
STAG3	1.5636	0.364764	4.28661	1.81422e-05	0.000294677
ZNF385A	0.99917	0.233106	4.28634	1.81641e-05	0.000294742
FGFR3	-1.11135	0.259345	-4.28522	1.82556e-05	0.000295644
WIPF1	0.852378	0.198906	4.28533	1.82472e-05	0.000295644
PITPNM2	-1.21787	0.284263	-4.2843	1.83313e-05	0.000296502
VEGFD	-1.26365	0.294974	-4.28392	1.83626e-05	0.000296502
EGFL7	-0.901321	0.21039	-4.28406	1.83517e-05	0.000296502
LCK	1.50997	0.352593	4.28246	1.84842e-05	0.000298173
C1R	0.940162	0.21958	4.28163	1.85528e-05	0.000298987
TENM3	1.07321	0.250683	4.28117	1.85917e-05	0.000299321
MOXD1	0.960297	0.224344	4.28046	1.86504e-05	0.000299972
SLAMF1	1.75682	0.410457	4.28014	1.86773e-05	0.000300112
LCP2	1.00274	0.234409	4.27773	1.88805e-05	0.000303081
C2orf91	-2.51495	0.588164	-4.27593	1.90345e-05	0.000304662
IGHV3-20	3.37712	0.789783	4.27601	1.90274e-05	0.000304662
ALDH3A2	-0.767633	0.179523	-4.27597	1.90311e-05	0.000304662
SIDT1	0.974807	0.22804	4.27473	1.91371e-05	0.000306008
COL13A1	-1.14441	0.267746	-4.27424	1.91793e-05	0.000306385
SGMS2	-1.25752	0.29426	-4.27351	1.92418e-05	0.000307085
B4GALNT3	-1.1775	0.275637	-4.27194	1.93782e-05	0.000308963
CTD-2020K17.1	1.1866	0.277881	4.27015	1.95341e-05	0.000311147
WNT2B	-1.35794	0.318032	-4.26983	1.95622e-05	0.000311293
HOMER1	-1.05742	0.247703	-4.26891	1.9643e-05	0.000312278
CYTIP	1.07803	0.252774	4.2648	2.00078e-05	0.00031777
WWC1	-0.979665	0.229842	-4.26235	2.02289e-05	0.000320974
FGD2	1.04142	0.244413	4.26091	2.036e-05	0.000322742
SAMD5	-1.19976	0.28163	-4.26007	2.04364e-05	0.000323642
PRSS12	-1.26062	0.296238	-4.25542	2.08654e-05	0.000330119
LAPTM5	0.988918	0.232403	4.25518	2.0888e-05	0.000330158
LLGL2	-0.881928	0.207317	-4.25401	2.09975e-05	0.000331571
TLR1	1.10008	0.258634	4.25343	2.1052e-05	0.000332113
KIAA1024	1.75409	0.412437	4.25299	2.10936e-05	0.000332452
FOLR2	1.17444	0.276169	4.25263	2.11274e-05	0.000332666
RP11-345J4.6	1.39906	0.329028	4.25209	2.11788e-05	0.000333156
TTYH3	1.07057	0.252168	4.24547	2.18136e-05	0.000342815
KPNA2	0.983995	0.231898	4.24323	2.20329e-05	0.000345932
AVPR1A	1.79471	0.423366	4.23915	2.24369e-05	0.000351604
TMEM144	0.992442	0.234103	4.23934	2.24177e-05	0.000351604
STEAP3	1.06607	0.251524	4.23843	2.25084e-05	0.000352389
ARHGAP9	0.811764	0.191549	4.2379	2.2562e-05	0.000352894
MYO1B	-0.803197	0.189594	-4.23639	2.27139e-05	0.000354931
SGCG	-2.0958	0.494824	-4.23545	2.28093e-05	0.000356085
ADORA3	1.40157	0.330943	4.23507	2.28479e-05	0.00035635
ZNF385B	-1.0289	0.243019	-4.23385	2.29726e-05	0.000357955
HEG1	-0.985342	0.232855	-4.23157	2.32069e-05	0.000361264
TLE2	-1.01677	0.240415	-4.22923	2.34487e-05	0.000364334
LACTB	0.965817	0.22836	4.22936	2.34361e-05	0.000364334
PRKCB	0.906959	0.21446	4.22903	2.34704e-05	0.000364334
RARRES1	1.23942	0.2934	4.22433	2.39648e-05	0.000371658
BATF	1.5446	0.365877	4.22163	2.42547e-05	0.000374391
IL20RA	-1.55757	0.368896	-4.22226	2.41868e-05	0.000374391
TNFRSF19	-1.06102	0.251325	-4.22171	2.42461e-05	0.000374391
B3GNT5	-1.14687	0.271664	-4.22165	2.4252e-05	0.000374391
VCAN	1.09172	0.258591	4.2218	2.42358e-05	0.000374391
FAXDC2	-1.18879	0.281678	-4.22037	2.43906e-05	0.000375784
HLA-DRB5	0.713673	0.169095	4.22053	2.43727e-05	0.000375784
LIN7A	-0.956095	0.226572	-4.21983	2.44489e-05	0.00037633
ADCY8	-1.9632	0.465367	-4.21861	2.45815e-05	0.00037739
MAGI1	-0.962705	0.228207	-4.21856	2.45865e-05	0.00037739
CTDSPL	-0.910588	0.215836	-4.2189	2.45502e-05	0.00037739
PATJ	-0.790844	0.187487	-4.21812	2.46348e-05	0.000377779
HLF	-1.13861	0.269974	-4.21748	2.4705e-05	0.000378504
FZD5	-0.857951	0.203485	-4.21628	2.48369e-05	0.000380171
LMCD1	-0.970369	0.230388	-4.21189	2.53244e-05	0.000387272
SPRYD7	-0.895084	0.212683	-4.20854	2.57028e-05	0.000392694
CCR2	1.26841	0.301507	4.20692	2.58876e-05	0.000394444
BCL2A1	1.41548	0.336464	4.20694	2.5885e-05	0.000394444
IGLC2	3.07688	0.731388	4.20691	2.58891e-05	0.000394444
NFE2L3	1.41352	0.336055	4.2062	2.59698e-05	0.000394942
ETV1	-0.977425	0.232367	-4.20637	2.595e-05	0.000394942
FZD1	-0.716818	0.17049	-4.20447	2.61698e-05	0.000397302
KANK2	-1.00072	0.238015	-4.20444	2.61732e-05	0.000397302
CXCR6	1.65592	0.393895	4.20396	2.62288e-05	0.000397413
CYBB	1.1433	0.271951	4.20407	2.62163e-05	0.000397413
FAM105A	-0.722762	0.172069	-4.20042	2.66421e-05	0.000403305
RAC2	0.964824	0.229732	4.19978	2.67172e-05	0.00040407
RP11-689B22.2	2.19052	0.521696	4.19884	2.68288e-05	0.000405386
FAM129B	-0.671852	0.160077	-4.19705	2.70417e-05	0.000408228
ACP2	1.07905	0.257129	4.19655	2.71009e-05	0.000408747
PIGA	-1.33468	0.318213	-4.19431	2.73705e-05	0.000412435
PCDH15	-1.39912	0.333612	-4.19386	2.74252e-05	0.000412526
PTPRU	-0.817978	0.195042	-4.19384	2.74266e-05	0.000412526
EVA1A	-0.919106	0.21927	-4.19166	2.7692e-05	0.000416139
SLC6A20	-1.60271	0.382428	-4.19089	2.77858e-05	0.00041686
COL16A1	0.708585	0.169079	4.19085	2.77907e-05	0.00041686
SEC14L6	-1.30613	0.311742	-4.18978	2.7923e-05	0.000418464
C9orf139	1.88199	0.449228	4.18938	2.7972e-05	0.000418817
KIAA1462	-1.04939	0.250559	-4.18821	2.8116e-05	0.000420591
BAIAP2	-1.13198	0.270377	-4.18666	2.83094e-05	0.0004231
FTL	0.923915	0.220722	4.18588	2.84063e-05	0.000424163
CD300LG	-1.77413	0.423974	-4.18454	2.8575e-05	0.000426296
HELLPAR	1.15454	0.276009	4.18297	2.87726e-05	0.000428467
F11	-1.32303	0.316282	-4.18308	2.87587e-05	0.000428467
CLDN4	-0.998212	0.238679	-4.18223	2.88659e-05	0.00042908
IGSF10	-1.09125	0.260917	-4.18236	2.88494e-05	0.00042908
PGAP1	-0.979114	0.234146	-4.18164	2.8942e-05	0.000429824
RHOBTB2	-0.976013	0.233432	-4.18114	2.90046e-05	0.000430365
CENPF	1.11506	0.26674	4.18032	2.91094e-05	0.000431531
LINC01996	-1.99757	0.478191	-4.17734	2.94934e-05	0.000436832
P3H2	-1.12227	0.268904	-4.1735	2.99957e-05	0.000443872
HIP1	-0.800823	0.191932	-4.17244	3.0136e-05	0.000445547
TBX5	-1.09944	0.263604	-4.17079	3.03545e-05	0.000447974
ST6GAL1	0.789088	0.189191	4.17085	3.03471e-05	0.000447974
ARHGEF26-AS1	-1.80755	0.433478	-4.16988	3.04757e-05	0.000449005
KLF5	-1.01041	0.242312	-4.16986	3.04789e-05	0.000449005
KCNT2	-1.09645	0.26296	-4.16963	3.05092e-05	0.000449031
PILRA	1.08982	0.261382	4.16944	3.05352e-05	0.000449031
SUSD3	1.38356	0.331952	4.16793	3.07373e-05	0.000451599
ZNRF3	-1.0482	0.251572	-4.16661	3.0916e-05	0.000453432
ARRB1	-0.905797	0.217395	-4.1666	3.09171e-05	0.000453432
RP11-384F7.2	-1.7228	0.413624	-4.16514	3.11155e-05	0.000455936
PLTP	1.02525	0.246204	4.16424	3.12398e-05	0.000457351
TNFAIP3	0.790354	0.189904	4.16187	3.15658e-05	0.000461713
RUFY4	2.27216	0.546065	4.16096	3.16907e-05	0.000463128
SLC34A2	-0.892673	0.214553	-4.16062	3.17388e-05	0.000463421
CDH1	-0.769004	0.1849	-4.15903	3.19596e-05	0.00046623
TBX2-AS1	-1.27646	0.30693	-4.15881	3.19914e-05	0.000466281
SEL1L3	0.974336	0.23437	4.15725	3.22104e-05	0.000469059
C15orf48	3.22542	0.77614	4.15572	3.24267e-05	0.000471792
GPR155	1.05806	0.254692	4.15428	3.26317e-05	0.000474355
CD163	1.03584	0.249403	4.15328	3.27741e-05	0.000476004
CD86	1.15655	0.278611	4.15114	3.30824e-05	0.000480059
PIK3CG	1.03703	0.249894	4.14989	3.32637e-05	0.000482265
TMEM86A	0.998595	0.240657	4.14945	3.33276e-05	0.000482342
BCL2L2	-0.719911	0.173488	-4.14964	3.33e-05	0.000482342
MYO1E	0.737143	0.177662	4.14913	3.3374e-05	0.00048259
CTSD	0.820402	0.197789	4.14786	3.35597e-05	0.000484849
AOAH	1.15184	0.277751	4.14702	3.36831e-05	0.000486206
INPP5A	-0.855667	0.20642	-4.14527	3.39419e-05	0.000489512
ABCC6	-0.841818	0.203099	-4.14487	3.40003e-05	0.000489925
TAGAP	1.03473	0.249775	4.14263	3.43347e-05	0.000494312
FKBP10	0.699586	0.168892	4.14221	3.43978e-05	0.000494788
RASIP1	-1.12974	0.272807	-4.14119	3.45507e-05	0.000496554
SLC44A2	-0.804804	0.194352	-4.14096	3.4585e-05	0.000496613
C5orf49	-2.46167	0.594681	-4.13948	3.48096e-05	0.000499403
COL14A1	1.19336	0.28833	4.13887	3.49015e-05	0.000500286
IL12RB2	1.64415	0.397357	4.13771	3.50792e-05	0.000502395
ESAM	-0.918088	0.22194	-4.13665	3.52412e-05	0.000504277
TEAD1	-0.847896	0.205115	-4.13376	3.56882e-05	0.00051023
KIAA1211L	-0.912759	0.221062	-4.12898	3.64378e-05	0.000520495
SEC14L4	-1.35244	0.327564	-4.12877	3.64705e-05	0.000520511
NT5DC4	2.65525	0.643459	4.12652	3.68292e-05	0.000525176
BHLHA15	1.90218	0.461082	4.12547	3.69978e-05	0.00052667
CDKL2	-0.982971	0.238279	-4.1253	3.70255e-05	0.00052667
ESRP1	-0.86806	0.210425	-4.12527	3.703e-05	0.00052667
PRKCE	-1.01766	0.246719	-4.12478	3.71085e-05	0.000526877
SNORD3A	0.825315	0.20008	4.12493	3.70842e-05	0.000526877
MMP16	1.28421	0.311562	4.12186	3.75829e-05	0.000533152
KIAA0895	-1.20062	0.29132	-4.12132	3.76711e-05	0.000533945
SLC9A9	0.851572	0.206661	4.12062	3.77849e-05	0.000535096
CSTB	0.901868	0.218981	4.11848	3.81382e-05	0.000539635
DENND2D	0.91118	0.221338	4.11669	3.84361e-05	0.000543384
MYZAP	-1.85061	0.449623	-4.11591	3.8565e-05	0.000544739
IGLV1-36	3.28554	0.798329	4.11552	3.86304e-05	0.000545196
ITPR2	0.74577	0.181231	4.11503	3.87124e-05	0.000545884
RP11-349F21.2	-2.14994	0.522646	-4.11357	3.89593e-05	0.000548896
AHCYL2	-0.684962	0.166602	-4.11136	3.93339e-05	0.0005537
ICAM5	-1.30622	0.317782	-4.11043	3.94931e-05	0.000555466
HIF3A	-1.4367	0.349767	-4.10759	3.99814e-05	0.000561855
RP11-33E12.2	-1.5325	0.373113	-4.10733	4.00267e-05	0.000562011
LOXL2	0.933737	0.227448	4.10527	4.03846e-05	0.000566554
KLF15	-1.03572	0.252331	-4.10462	4.04981e-05	0.000567663
PKDCC	-1.18701	0.289583	-4.09901	4.14918e-05	0.000581097
DACH1	-1.19375	0.291274	-4.09837	4.16076e-05	0.000582223
P2RY13	1.04739	0.255781	4.09486	4.22432e-05	0.000590616
LRRC2	-1.13396	0.277008	-4.09358	4.24772e-05	0.000593113
ATM	0.735409	0.179653	4.09348	4.24938e-05	0.000593113
CCDC173	-2.77744	0.678623	-4.09276	4.26266e-05	0.000593959
ALPK3	-1.17474	0.287017	-4.09293	4.2596e-05	0.000593959
TCN2	1.0255	0.250638	4.09154	4.28521e-05	0.000596596
SH3PXD2B	0.849964	0.20778	4.09069	4.30088e-05	0.000598272
FGFR2	-1.01461	0.248135	-4.08897	4.333e-05	0.000602232
ASCL2	1.81972	0.445136	4.088	4.35105e-05	0.000604231
IGHV1-69D	3.35822	0.82162	4.08731	4.36398e-05	0.000605516
SFTA2	-1.16208	0.284479	-4.08492	4.40912e-05	0.000611265
ADAM23	1.37843	0.337468	4.08463	4.41462e-05	0.000611512
HLA-DRB1	0.773696	0.189432	4.0843	4.42097e-05	0.000611877
KITLG	-0.898767	0.220118	-4.08312	4.44359e-05	0.000614491
CYS1	-1.22464	0.300023	-4.08182	4.46841e-05	0.000617406
HBEGF	-1.1547	0.282921	-4.08134	4.47764e-05	0.000618162
PGF	1.22013	0.298995	4.08077	4.48862e-05	0.000619102
MILR1	1.22907	0.301232	4.08015	4.50062e-05	0.000619102
PEAR1	-0.87079	0.213413	-4.08031	4.49755e-05	0.000619102
LRRK1	0.743253	0.182169	4.08002	4.50324e-05	0.000619102
DPYSL2	-0.706955	0.173259	-4.08034	4.49695e-05	0.000619102
PCDHGC3	-0.817392	0.200401	-4.07879	4.52703e-05	0.000621853
LINC02024	-1.89354	0.464358	-4.07776	4.54711e-05	0.00062409
KRT8	-0.938161	0.230105	-4.0771	4.5601e-05	0.000625353
KL	-1.08228	0.265508	-4.07629	4.57606e-05	0.000627019
CD300A	1.13419	0.278268	4.07591	4.58346e-05	0.000627511
FGF14	-1.47728	0.362539	-4.07482	4.60507e-05	0.000629946
SHROOM2	-1.05313	0.258486	-4.07424	4.61653e-05	0.000630467
CDKN2B	-0.806272	0.197888	-4.07439	4.61361e-05	0.000630467
WI2-1896O14.1	1.24018	0.304468	4.07329	4.63544e-05	0.000632
CYP2B7P	-1.12565	0.276342	-4.07338	4.63358e-05	0.000632
IGLV3-25	3.24643	0.797176	4.07241	4.65292e-05	0.000633859
MSLN	-0.759321	0.186523	-4.07093	4.68264e-05	0.000637381
ADGRB3	-0.96805	0.238009	-4.06729	4.75628e-05	0.00064687
IRF5	0.919084	0.22601	4.06656	4.77116e-05	0.000648358
ALS2CL	-1.19419	0.293707	-4.06593	4.78417e-05	0.00064959
ZNF704	-0.942232	0.232119	-4.05926	4.92276e-05	0.000667857
TMEM246	-1.20568	0.297088	-4.05834	4.94231e-05	0.000669407
IRS2	-0.779969	0.192184	-4.05845	4.94003e-05	0.000669407
DNASE2	0.951691	0.234565	4.05725	4.96533e-05	0.000671971
CPNE7	1.43193	0.352977	4.05673	4.97638e-05	0.000672915
ENSG00000177706	0.832147	0.205323	4.05288	5.0592e-05	0.000683552
EZR	-0.811875	0.200331	-4.05267	5.0636e-05	0.000683586
TNS2	-0.902353	0.222698	-4.05192	5.08e-05	0.000685238
ACVRL1	-0.76716	0.189387	-4.05075	5.1054e-05	0.000688101
FAM69A	1.11846	0.276226	4.04908	5.142e-05	0.000692468
SLC7A5	1.17164	0.289448	4.04783	5.16938e-05	0.000695586
S100A14	-0.931169	0.230129	-4.04629	5.20367e-05	0.000699629
TRAT1	1.5212	0.376085	4.04483	5.23615e-05	0.000703421
DUXAP8	1.14276	0.282563	4.04425	5.24905e-05	0.000704463
GBP5	2.35318	0.58188	4.0441	5.25246e-05	0.000704463
DENND1C	0.920552	0.227652	4.04368	5.26186e-05	0.00070515
TTLL7	-1.36799	0.338611	-4.03999	5.34532e-05	0.00071438
STARD13	-0.726818	0.17991	-4.03991	5.34725e-05	0.00071438
SCPEP1	0.986001	0.244066	4.0399	5.34747e-05	0.00071438
LCP1	0.885895	0.219288	4.03987	5.34809e-05	0.00071438
ENSG00000181126	-1.29035	0.319463	-4.03911	5.3654e-05	0.000716111
KLRB1	1.19429	0.295735	4.03839	5.38187e-05	0.000717728
LZTS3	-1.02244	0.253219	-4.03776	5.39644e-05	0.000719088
ADARB1	-0.8876	0.219972	-4.03505	5.45903e-05	0.000726841
TMEM204	-0.826113	0.204796	-4.03384	5.4873e-05	0.000730015
IGHV3-7	2.79576	0.693201	4.03312	5.50409e-05	0.000731658
SLC36A1	1.08909	0.270136	4.03164	5.53881e-05	0.000735679
RP11-243M5.2	-2.18324	0.541617	-4.03096	5.55483e-05	0.000737145
FILIP1	-0.873026	0.216589	-4.0308	5.5588e-05	0.000737145
AK1	-0.992915	0.246534	-4.0275	5.63731e-05	0.000746954
PLEKHA1	-0.76163	0.189117	-4.02729	5.64243e-05	0.000747033
TIMP3	-1.10817	0.275187	-4.02698	5.64971e-05	0.000747395
PARD3	-0.910841	0.226226	-4.02624	5.66755e-05	0.000749154
RASSF8	-0.861188	0.213952	-4.02515	5.69386e-05	0.000752027
TAF4B	0.961542	0.239011	4.023	5.74616e-05	0.000758327
PROSER2	-1.1125	0.276632	-4.0216	5.78045e-05	0.000761023
TMC5	-1.06894	0.265799	-4.0216	5.78029e-05	0.000761023
NDST1	-0.744517	0.185116	-4.0219	5.77309e-05	0.000761023
PRCP	0.856061	0.212915	4.02067	5.80317e-05	0.000763404
LPAR5	1.31667	0.327529	4.02	5.81991e-05	0.000764272
FLT3	1.33725	0.332678	4.01966	5.82833e-05	0.000764272
MATN3	-1.32164	0.328764	-4.02003	5.81915e-05	0.000764272
CD163L1	0.908278	0.22595	4.01981	5.82446e-05	0.000764272
CLEC11A	1.11841	0.278382	4.01753	5.8811e-05	0.000770579
ENSG00000041515	1.61944	0.403409	4.01439	5.96009e-05	0.000780307
ARHGAP23	-0.931409	0.232134	-4.01238	6.01093e-05	0.000786339
FCER1G	1.02649	0.255881	4.01158	6.03142e-05	0.000788392
RARA	-0.820659	0.204587	-4.01129	6.03867e-05	0.000788715
F5	1.28351	0.320009	4.01086	6.04972e-05	0.000789531
ESR2	1.64218	0.409531	4.0099	6.07455e-05	0.000792145
CES1	-0.901488	0.224846	-4.00936	6.08845e-05	0.000793329
ERMN	1.44239	0.359836	4.00848	6.11117e-05	0.000795659
MYH10	-0.954454	0.238141	-4.00793	6.12526e-05	0.000796865
MEOX1	2.02903	0.50646	4.0063	6.16772e-05	0.000801755
SYNM	-1.09777	0.274154	-4.00422	6.22236e-05	0.00080822
CDS1	-0.851598	0.212939	-3.99925	6.35432e-05	0.000824709
RASEF	-1.11724	0.279405	-3.99865	6.37055e-05	0.000826165
FAM184A	-1.0362	0.259192	-3.99779	6.39364e-05	0.000828507
CCR5	1.54375	0.3866	3.99315	6.52016e-05	0.000844238
MPP1	0.938926	0.235292	3.99048	6.59401e-05	0.000853129
PDK4	-1.0716	0.268583	-3.98982	6.61222e-05	0.000854814
RAPGEF5	-0.846776	0.21265	-3.98201	6.83352e-05	0.00088273
DPEP1	2.31421	0.581197	3.9818	6.83946e-05	0.000882805
NRK	1.64693	0.413935	3.97872	6.92862e-05	0.000893613
GRHL2	-0.981869	0.246808	-3.97827	6.94177e-05	0.000894609
SLC41A2	0.90371	0.227181	3.97793	6.95185e-05	0.000895207
OBSCN	-1.14675	0.288406	-3.97615	7.00391e-05	0.000901206
FOXF2	-0.959807	0.241415	-3.97576	7.01561e-05	0.000902007
TRPC6	-0.945372	0.237823	-3.97511	7.0348e-05	0.000903769
TIFA	0.829668	0.208819	3.97314	7.09312e-05	0.000910551
PCSK9	-1.53039	0.385246	-3.9725	7.1122e-05	0.00091229
DCLK1	1.07387	0.270358	3.97202	7.12655e-05	0.000913419
PAK4	-1.26451	0.318472	-3.97055	7.17083e-05	0.000917666
SEMA4D	1.10365	0.277949	3.9707	7.16615e-05	0.000917666
STAP1	1.57231	0.396246	3.96802	7.24714e-05	0.000926712
ATP11A	-0.83111	0.209465	-3.96778	7.25445e-05	0.000926926
GPC5	-1.25296	0.315933	-3.96591	7.31151e-05	0.000933493
LPXN	0.807069	0.203819	3.95974	7.50329e-05	0.000957236
NPR3	-1.0159	0.256744	-3.95685	7.59448e-05	0.00096812
GATA6	-0.976218	0.246773	-3.95593	7.62385e-05	0.000971113
AJUBA	-0.993111	0.251086	-3.95526	7.64508e-05	0.000973064
XKRX	-1.77404	0.448548	-3.95507	7.65114e-05	0.000973084
DOK6	-1.09707	0.277405	-3.95475	7.66145e-05	0.000973643
WDR17	-0.987215	0.249667	-3.95412	7.68174e-05	0.000975469
ETV5	-0.821808	0.207872	-3.95344	7.70361e-05	0.000977492
FOXP3	1.99004	0.503479	3.95257	7.7317e-05	0.000979547
DUOXA1	-1.12439	0.284468	-3.95261	7.73043e-05	0.000979547
RPS2P36	1.69146	0.427963	3.95234	7.73899e-05	0.000979717
TEX41	1.32285	0.33483	3.95082	7.78837e-05	0.00098521
TNC	0.987768	0.250282	3.94663	7.92601e-05	0.00100185
RP5-1198O20.4	-1.34257	0.340228	-3.9461	7.94345e-05	0.00100329
EFNA1	-0.806269	0.20433	-3.94592	7.94955e-05	0.00100329
PMM1	-0.87224	0.221092	-3.94514	7.97521e-05	0.00100501
MFSD2A	-0.939337	0.2381	-3.94514	7.97543e-05	0.00100501
SLC4A4	-0.90128	0.22847	-3.94485	7.985e-05	0.00100545
DSG2	-0.806697	0.204547	-3.94383	8.01914e-05	0.00100898
ENSG00000160932	-0.650657	0.165017	-3.94298	8.04763e-05	0.00101179
MGC27382	-0.921826	0.233827	-3.94234	8.06897e-05	0.00101294
ROBO2	-1.19678	0.303572	-3.94234	8.06911e-05	0.00101294
LINC00472	-1.27921	0.324596	-3.94094	8.11628e-05	0.00101809
PLA2G4E	1.82654	0.463514	3.94063	8.12665e-05	0.00101861
TNFAIP1	-0.724224	0.183817	-3.93991	8.15124e-05	0.00102092
LINC00622	-1.1934	0.302917	-3.93968	8.1591e-05	0.00102113
ADA	1.13831	0.288979	3.93909	8.17924e-05	0.00102287
DISC1	0.785544	0.199456	3.93843	8.20149e-05	0.00102488
LHFPL3-AS2	-1.01566	0.257921	-3.93787	8.22071e-05	0.0010265
SH3BP1	0.894672	0.227237	3.93718	8.24447e-05	0.00102869
CLDN7	-0.934032	0.237248	-3.93695	8.2524e-05	0.0010289
GGT5	1.25971	0.320186	3.93431	8.34349e-05	0.00103946
RN7SL752P	1.65042	0.419647	3.93288	8.39343e-05	0.0010449
ENSG00000104972	1.08144	0.27503	3.93209	8.42092e-05	0.00104753
PRELP	-1.09791	0.279428	-3.92913	8.52544e-05	0.0010596
MYO10	-0.852013	0.216854	-3.92898	8.53082e-05	0.0010596
SCAI	-0.744581	0.189528	-3.92861	8.54394e-05	0.00106043
IFT57	-0.75342	0.191796	-3.92824	8.55682e-05	0.00106123
CHST11	0.895307	0.227952	3.92761	8.57936e-05	0.00106322
GCOM1	-1.91705	0.488136	-3.9273	8.59055e-05	0.00106381
IGLV3-9	3.17243	0.807841	3.92704	8.59961e-05	0.00106413
PKNOX2	-0.991255	0.252449	-3.92656	8.61685e-05	0.00106546
ZSCAN31	-0.908424	0.231418	-3.92547	8.65598e-05	0.00106899
IFI16	0.697719	0.177745	3.9254	8.6584e-05	0.00106899
SPAG4	1.92813	0.491538	3.92266	8.75783e-05	0.00108046
ZNF219	-0.774758	0.197632	-3.9202	8.84753e-05	0.00109071
SEMA6A	-1.36114	0.347291	-3.91933	8.87968e-05	0.00109385
TPX2	1.30386	0.332999	3.91551	9.02143e-05	0.00111049
CREB5	-0.846268	0.216166	-3.9149	9.04427e-05	0.00111247
RP3-331H24.7	-1.29298	0.330334	-3.91415	9.0725e-05	0.00111472
ADIRF	-1.25257	0.320019	-3.91405	9.07617e-05	0.00111472
PDLIM4	1.25772	0.321767	3.90877	9.27668e-05	0.0011385
AGAP2	1.07182	0.274277	3.90779	9.31446e-05	0.00114229
MLF1	-1.27641	0.326647	-3.9076	9.32177e-05	0.00114233
RASGRP3	0.761079	0.194871	3.90555	9.40109e-05	0.0011512
OSBPL3	0.713639	0.182804	3.90385	9.46742e-05	0.00115846
MYBL2	1.80782	0.463153	3.90329	9.48925e-05	0.00116027
SSFA2	-0.698733	0.179029	-3.90291	9.50439e-05	0.00116126
RAP1GAP	-0.97887	0.250821	-3.90267	9.51373e-05	0.00116154
ENSG00000181031	-0.956493	0.245361	-3.8983	9.68684e-05	0.00118179
GIPC3	-1.45766	0.374133	-3.89611	9.77486e-05	0.00119165
Sep-10	-0.715088	0.183573	-3.89538	9.80446e-05	0.00119437
MPP5	-0.698507	0.179399	-3.8936	9.87685e-05	0.0012023
SMOC2	1.12277	0.288379	3.89336	9.88638e-05	0.00120258
SYNE1	-0.893989	0.229661	-3.89265	9.91543e-05	0.00120522
GNA11	-0.768187	0.197367	-3.89218	9.93491e-05	0.0012067
IL5RA	-1.18435	0.304356	-3.89134	9.96928e-05	0.00120998
DNAH7	-1.68273	0.432474	-3.89093	9.98603e-05	0.00121112
LILRA4	1.93885	0.498382	3.89028	0.000100129	0.00121348
MGAM	-1.2111	0.311349	-3.88986	0.000100303	0.0012147
TMEM108	-1.02545	0.263686	-3.8889	0.000100698	0.00121859
SH3GL2	-1.9995	0.514246	-3.88822	0.000100983	0.00122113
NOVA2	-1.18864	0.305739	-3.88777	0.000101171	0.00122161
APLP2	-0.667061	0.171576	-3.88785	0.000101136	0.00122161
AOC3	-0.968709	0.249197	-3.88732	0.000101356	0.00122295
EFNB1	-0.867782	0.223254	-3.88697	0.000101503	0.00122383
RP11-705C15.2	0.857084	0.220555	3.88603	0.000101898	0.0012277
FANCD2	0.886511	0.228271	3.88358	0.000102928	0.0012383
ID1	-1.07355	0.276429	-3.88362	0.000102913	0.0012383
SMCO4	1.08026	0.278335	3.88114	0.000103968	0.00124989
CTA-363E6.2	-1.9167	0.494125	-3.87897	0.000104898	0.00125924
CSF2RB	1.02965	0.265442	3.87902	0.00010488	0.00125924
SOX7	-1.28423	0.331125	-3.87837	0.000105157	0.00126142
CACNA1D	-1.2358	0.318673	-3.87798	0.000105329	0.00126257
ABCA3	-0.926524	0.239044	-3.87595	0.000106211	0.00127221
GPR141	1.36433	0.352124	3.87456	0.000106816	0.00127761
WFDC1	-1.31034	0.338188	-3.87458	0.000106807	0.00127761
GPR82	1.98149	0.511628	3.8729	0.000107546	0.0012854
HIST1H2AB	1.8735	0.483851	3.87206	0.000107919	0.00128893
IGLV2-8	2.74925	0.710058	3.87187	0.000108004	0.00128901
KCNE4	1.14981	0.297076	3.87043	0.000108645	0.00129572
CCR4	1.45955	0.377168	3.86976	0.000108941	0.00129831
COLGALT2	-1.04618	0.270584	-3.8664	0.000110455	0.00131539
RP1-79C4.4	1.59818	0.413516	3.86485	0.000111156	0.00132184
DOCK9	-0.826419	0.213826	-3.86491	0.000111132	0.00132184
FUT8	0.84838	0.219627	3.86282	0.000112085	0.00133192
ST8SIA4	0.997391	0.258227	3.86246	0.000112253	0.00133295
ADAMTSL3	-1.08635	0.281274	-3.86225	0.000112347	0.00133311
LOXL1	0.807702	0.20916	3.86165	0.000112623	0.00133542
CECR7	1.82622	0.472951	3.86133	0.000112773	0.00133624
NRIP3	1.61893	0.419327	3.86079	0.000113019	0.00133816
TEK	-0.929606	0.240792	-3.86062	0.000113097	0.00133816
WWC3	-0.728633	0.188831	-3.85865	0.000114017	0.00134807
MMP24	-1.06834	0.277084	-3.85564	0.000115426	0.00136375
ENSG00000168394	0.970342	0.251741	3.85453	0.000115952	0.00136898
E2F3	0.862134	0.223752	3.85308	0.00011664	0.00137612
UCHL1	1.40304	0.364257	3.85178	0.000117261	0.00138245
LINC01290	-2.10857	0.547506	-3.85123	0.000117525	0.00138458
TRHDE	-1.07493	0.279247	-3.84938	0.000118418	0.0013941
ENSG00000155380	0.823899	0.21422	3.84604	0.000120041	0.00141219
CRIP2	-0.784262	0.203929	-3.84576	0.000120178	0.0014128
KCNMB4	-1.11807	0.290756	-3.8454	0.000120355	0.00141385
ANKRD9	-0.804928	0.209331	-3.84523	0.000120439	0.00141385
CCL4L2	1.85372	0.482289	3.84358	0.000121252	0.00142238
ENSG00000105609	0.836808	0.217851	3.8412	0.000122434	0.00143522
RAB39A	1.53649	0.400075	3.84051	0.00012278	0.00143826
HIST1H3C	1.61108	0.419554	3.83999	0.000123041	0.00144029
FMO5	-1.04578	0.272407	-3.83903	0.000123523	0.0014449
CDR2L	-0.976887	0.254615	-3.83673	0.000124686	0.00145747
PRG4	-1.58374	0.412988	-3.83483	0.000125651	0.00146771
HLA-DQB2	0.864412	0.225422	3.83464	0.000125749	0.00146781
MAP3K21	-0.803221	0.209506	-3.83389	0.000126133	0.00147125
ATP8B4	0.798716	0.208453	3.83163	0.000127298	0.00148065
C1orf21	-0.799736	0.208717	-3.83168	0.000127274	0.00148065
ENSG00000159128	0.884258	0.230772	3.83173	0.000127246	0.00148065
NOTCH4	-1.13124	0.295219	-3.83187	0.000127173	0.00148065
HLA-F	0.781598	0.203999	3.83139	0.000127424	0.00148106
GZMA	1.42464	0.371999	3.82968	0.00012831	0.00149032
HIGD1B	-0.993998	0.259648	-3.82826	0.000129053	0.00149765
HLA-L	0.921683	0.240766	3.82813	0.000129123	0.00149765
HDAC9	0.850553	0.22222	3.82752	0.00012944	0.00150026
UBE2D1	0.839565	0.21936	3.82733	0.000129539	0.00150035
BEND7	-0.964417	0.252095	-3.82561	0.000130451	0.00150986
IGLV7-43	3.0556	0.799304	3.82282	0.000131933	0.00152594
ARHGEF4	-1.34328	0.351446	-3.82215	0.000132292	0.00152902
TTC39A	-0.950861	0.248869	-3.82072	0.000133061	0.00153682
FAAH	-0.830076	0.217455	-3.81723	0.000134961	0.00155768
LMNB1	0.955865	0.250428	3.81692	0.000135126	0.00155849
GPD1L	-0.767811	0.201189	-3.81636	0.000135437	0.00156098
SCD5	-0.781461	0.204826	-3.81524	0.000136051	0.00156696
TCF7	1.14255	0.299625	3.81326	0.000137143	0.00157515
ENSG00000165323	-1.18874	0.311735	-3.8133	0.000137125	0.00157515
IQGAP2	0.905584	0.237483	3.81326	0.000137144	0.00157515
TGFBI	0.808633	0.212053	3.81335	0.000137094	0.00157515
RPS6KA2	-0.805389	0.21124	-3.81266	0.000137477	0.00157787
ATP2C2	-1.08253	0.284002	-3.8117	0.000138014	0.00158293
ATP8A2	-1.18188	0.310349	-3.80824	0.00013996	0.00160413
STAB1	0.640704	0.168373	3.80526	0.000141655	0.00162244
ENSG00000181085	-2.05211	0.539349	-3.80478	0.000141929	0.00162444
LY86	1.10517	0.290608	3.80297	0.000142973	0.00163526
BMPR1B	-1.51874	0.399405	-3.80252	0.000143234	0.00163597
CTSE	0.891376	0.234417	3.80252	0.00014323	0.00163597
ENSG00000129757	-0.902897	0.237472	-3.80212	0.000143463	0.00163745
KLF6	-0.942935	0.248077	-3.80098	0.000144125	0.00164386
EGFEM1P	-1.45703	0.383371	-3.80057	0.000144363	0.0016443
TRIL	-0.968294	0.254766	-3.80072	0.000144275	0.0016443
PDGFA	-0.691733	0.182023	-3.80025	0.000144548	0.00164526
ESRP2	-0.973413	0.256192	-3.79955	0.000144962	0.00164884
MANF	1.00411	0.264385	3.7979	0.000145926	0.00165866
MFSD1	0.82888	0.218266	3.79756	0.000146127	0.0016598
ZHX3	-0.674546	0.177635	-3.79737	0.000146237	0.00165991
TRIM59	1.14306	0.301093	3.79635	0.000146842	0.00166563
BACE2	0.650079	0.17127	3.79563	0.000147272	0.00166935
ZNF267	0.922645	0.243131	3.79484	0.000147739	0.00167349
KMO	1.0121	0.266768	3.79393	0.000148281	0.00167848
CRY2	-0.792021	0.208773	-3.7937	0.000148422	0.00167892
BMPR2	-0.851832	0.224631	-3.79213	0.000149359	0.00168837
ZFP92	-0.993971	0.262192	-3.791	0.000150039	0.00169464
CECR2	-1.14791	0.302823	-3.7907	0.000150223	0.00169464
CTNNBIP1	-0.777837	0.20519	-3.79082	0.000150153	0.00169464
ENSG00000185561	-1.12483	0.296795	-3.78991	0.0001507	0.00169885
ENSG00000133195	0.946705	0.249818	3.78957	0.000150906	0.00170002
ZNF204P	-0.889674	0.234848	-3.7883	0.000151684	0.00170761
THSD1	-0.878959	0.232145	-3.78625	0.000152935	0.00172052
TAL1	-1.26103	0.333125	-3.78547	0.00015342	0.001724
ITM2C	1.0819	0.285821	3.78524	0.000153558	0.001724
CP	2.60774	0.688906	3.78534	0.000153499	0.001724
PDE4D	-0.766286	0.202488	-3.78436	0.000154104	0.00172895
FCGR3A	0.896782	0.236999	3.7839	0.000154388	0.00173095
AIF1	0.931303	0.246193	3.78282	0.000155063	0.00173616
SYNPO	-0.838914	0.221764	-3.78291	0.000155007	0.00173616
ROR1	-0.905034	0.239351	-3.7812	0.000156073	0.00174391
FNBP1L	-0.826759	0.218639	-3.78138	0.000155961	0.00174391
RGCC	-1.10953	0.293423	-3.78132	0.000156002	0.00174391
IDO2	2.05564	0.543769	3.78035	0.000156611	0.00174873
LIMS2	-1.13005	0.299035	-3.779	0.000157459	0.00175702
GPR137B	0.780967	0.206703	3.77821	0.000157957	0.00176137
RP3-331H24.6	-1.38051	0.365414	-3.77792	0.000158144	0.00176227
AQP1	-0.81346	0.215338	-3.7776	0.000158345	0.00176332
PCDH9	-1.30761	0.346212	-3.7769	0.000158794	0.00176712
MALL	-0.928238	0.245788	-3.77658	0.000158995	0.00176816
EPHA2	-1.02656	0.27191	-3.77539	0.00015976	0.00177547
HLA-A	0.835478	0.221347	3.77452	0.000160316	0.00178045
CXorf21	1.05577	0.279745	3.77404	0.000160625	0.00178268
RAB3IP	-0.709248	0.187963	-3.77334	0.000161075	0.00178647
CTD-2530N21.5	-1.25067	0.331551	-3.77218	0.000161824	0.00179357
LONRF3	-0.970948	0.257477	-3.77101	0.000162587	0.00180082
RP11-314B1.2	-1.45291	0.38544	-3.76949	0.000163581	0.0018106
OR2A20P	-1.24366	0.33002	-3.76845	0.000164265	0.00181573
MACC1	-0.886154	0.235146	-3.76853	0.000164209	0.00181573
KRT19	-0.82425	0.218755	-3.76791	0.000164617	0.00181841
ALPL	-0.845415	0.2245	-3.76576	0.00016604	0.00183289
HIST1H4K	1.15608	0.307144	3.76395	0.000167248	0.00184499
NPR1	-0.894298	0.237785	-3.76095	0.00016927	0.00186605
CD209	1.45221	0.386159	3.76066	0.000169469	0.00186699
AC079584.3	1.41065	0.375174	3.75999	0.000169922	0.00187073
FBLN5	-0.810751	0.21574	-3.75799	0.000171282	0.00188445
MINDY4	-1.22483	0.325967	-3.75754	0.000171592	0.0018866
MAK	-2.00232	0.533141	-3.75571	0.000172851	0.00189917
IGLV3-10	2.82038	0.751006	3.75547	0.000173016	0.00189971
CEP128	0.946828	0.252148	3.75504	0.000173312	0.00190036
SPRY2	-0.891157	0.237321	-3.75507	0.000173291	0.00190036
B3GALNT1	-1.05941	0.282141	-3.75489	0.000173421	0.00190036
POLQ	1.24502	0.331637	3.75416	0.000173926	0.00190463
PRICKLE2	-0.983735	0.26206	-3.75386	0.000174134	0.00190564
TRIP10	-0.709147	0.188973	-3.75263	0.000174986	0.00191369
CCL4	1.19143	0.317645	3.75083	0.000176251	0.00192624
DOCK6	-1.00266	0.267364	-3.75017	0.000176717	0.00193006
PRDM11	-0.860999	0.229658	-3.74905	0.000177508	0.00193742
TTK	1.82878	0.488217	3.74584	0.000179794	0.00195976
AMIGO1	-0.815911	0.217815	-3.74588	0.00017976	0.00195976
ARHGEF12	-0.669162	0.178654	-3.74558	0.000179975	0.00196045
ADAM19	0.941351	0.251406	3.74435	0.000180861	0.00196879
EMILIN1	0.672726	0.179704	3.74352	0.000181458	0.00197399
ROR2	0.85041	0.227366	3.74026	0.000183829	0.001996
GGT1	-0.763309	0.20408	-3.74024	0.000183845	0.001996
GAPDH	1.00285	0.268109	3.74043	0.000183704	0.001996
ERAP2	0.84214	0.225189	3.7397	0.000184241	0.00199897
BAIAP2-AS1	-0.688878	0.184237	-3.73909	0.000184688	0.00200251
HIST1H3F	1.48951	0.398434	3.73841	0.000185189	0.00200662
AGRN	-0.76857	0.2057	-3.73635	0.000186708	0.00202174
CEACAM19	-1.5489	0.414593	-3.73596	0.000187	0.00202358
PRR15L	-0.787364	0.210788	-3.73534	0.000187465	0.00202728
FLRT3	-1.16533	0.312092	-3.73393	0.000188512	0.00203727
RPL13AP17	-1.86824	0.500573	-3.7322	0.000189812	0.00204997
RP11-80P20.3	-1.29681	0.347577	-3.731	0.000190719	0.00205841
HIST1H4J	1.15231	0.308865	3.73078	0.000190889	0.0020589
PIP5K1B	-0.722711	0.19376	-3.72993	0.00019153	0.00206312
CXCL12	0.968807	0.259732	3.73002	0.000191463	0.00206312
CLEC10A	1.13189	0.303515	3.72928	0.00019203	0.00206714
RGS9BP	-1.57551	0.422496	-3.72905	0.000192205	0.00206768
MGME1	0.782064	0.209787	3.72789	0.000193087	0.0020731
BIN2	0.763166	0.204709	3.72804	0.000192973	0.0020731
IGHM	2.38524	0.639816	3.72801	0.000193	0.0020731
EDA	-1.26785	0.340117	-3.72768	0.00019325	0.00207351
STARD8	-0.839001	0.225121	-3.72688	0.000193862	0.00207871
ENSG00000177359	2.27213	0.609744	3.72636	0.000194266	0.00208169
PDE1C	-1.27975	0.343473	-3.72591	0.000194615	0.00208408
HIST1H2BL	1.46718	0.394017	3.72365	0.000196362	0.00210066
TOB1	-0.863567	0.231919	-3.72358	0.000196419	0.00210066
MAP3K6	-0.877303	0.235699	-3.72212	0.000197554	0.00211006
ADGRL2	-0.952914	0.256012	-3.72214	0.000197541	0.00211006
NAPSA	-0.825151	0.221721	-3.72157	0.000197988	0.00211333
RP11-768G7.1	-1.53691	0.412996	-3.72135	0.000198158	0.00211377
EMCN	-1.04349	0.280448	-3.72081	0.000198586	0.00211697
STEAP2	0.945019	0.254012	3.72038	0.000198925	0.00211921
PCDH1	-0.977244	0.262736	-3.71949	0.000199626	0.00212531
BHLHE41	0.726436	0.195373	3.71821	0.000200643	0.00213475
GPX1	0.891381	0.23979	3.71733	0.000201337	0.00214075
USP43	-1.12006	0.301388	-3.71634	0.000202132	0.00214781
IGLV5-45	3.20971	0.863754	3.716	0.000202401	0.00214929
GRASP	-0.926623	0.249486	-3.71413	0.000203906	0.00216388
LURAP1L	-0.81311	0.21895	-3.71368	0.000204271	0.00216635
UBXN10	-1.39005	0.374505	-3.7117	0.000205873	0.00218053
PAPLN	0.813822	0.219258	3.71171	0.000205867	0.00218053
SSTR2	1.55632	0.419344	3.71133	0.000206173	0.00218231
FASN	-0.922491	0.248612	-3.71056	0.000206804	0.00218758
CTSC	0.928787	0.25034	3.7101	0.00020718	0.00219015
SOWAHC	-0.809911	0.218332	-3.70954	0.000207632	0.00219352
PRDX4	1.2318	0.332097	3.70916	0.000207948	0.00219545
GLA	1.07887	0.290891	3.70886	0.000208196	0.00219666
TMOD1	-1.17245	0.316237	-3.70749	0.000209326	0.00220716
ANKS1A	-0.854361	0.230606	-3.70486	0.000211511	0.00222878
SPHK1	0.982447	0.265286	3.70335	0.000212768	0.00223773
IGKV1-16	2.49473	0.673615	3.70349	0.000212653	0.00223773
TBC1D10C	0.922158	0.248999	3.70347	0.000212674	0.00223773
FTH1P10	0.747395	0.201849	3.70275	0.000213273	0.00224162
SEMA6D	-0.834319	0.225366	-3.70206	0.000213855	0.00224629
RP11-16E12.2	2.31897	0.626631	3.7007	0.000215006	0.00225695
RP11-153M7.3	1.73818	0.469964	3.69853	0.00021685	0.00227341
P2RY1	-0.826843	0.223551	-3.69868	0.000216723	0.00227341
SPAAR	-1.59994	0.432685	-3.69769	0.000217569	0.00227949
PYHIN1	1.28907	0.348754	3.69621	0.00021884	0.00229135
PLCH1	-0.72079	0.19503	-3.69578	0.000219212	0.00229379
DOCK8	0.628262	0.170003	3.69559	0.000219378	0.00229407
PODXL	-0.794803	0.215084	-3.69532	0.000219608	0.00229502
ENSG00000162078	2.19329	0.593584	3.695	0.000219886	0.00229646
KLF9	-0.803329	0.217499	-3.69348	0.000221202	0.00230875
TESPA1	1.02635	0.278043	3.69134	0.00022308	0.00232687
FBXO41	1.12402	0.304567	3.69056	0.000223762	0.00233103
RP11-1223D19.3	-0.98937	0.268071	-3.69069	0.000223644	0.00233103
IRX1	-1.29671	0.351533	-3.68874	0.000225369	0.00234332
RP11-757F18.5	-1.24637	0.337883	-3.68876	0.000225347	0.00234332
AGTR1	-1.09086	0.295705	-3.68901	0.000225128	0.00234332
PLD3	0.785682	0.213058	3.68764	0.000226344	0.00235198
OLFML2B	1.08474	0.294197	3.68713	0.000226801	0.00235376
S100A10	-0.785599	0.213061	-3.6872	0.000226732	0.00235376
MCUB	0.988107	0.268026	3.68661	0.000227263	0.00235706
LRRC32	-1.12276	0.304852	-3.68295	0.000230548	0.00238963
IGKV1-9	2.96827	0.806232	3.68165	0.000231728	0.00240036
ATP10A	-0.954776	0.259385	-3.68092	0.000232396	0.00240576
CD151	-0.619651	0.16836	-3.68051	0.000232771	0.00240662
PHACTR2	-0.664484	0.180536	-3.68061	0.000232679	0.00240662
STXBP1	-0.973019	0.264472	-3.6791	0.000234057	0.00241839
USHBP1	-1.05515	0.286976	-3.67679	0.000236187	0.00243734
PPP1R15A	-0.89447	0.243267	-3.67691	0.00023608	0.00243734
DUOX1	-1.03138	0.280567	-3.67604	0.00023688	0.00244296
IGKV1-17	2.91851	0.793981	3.6758	0.000237108	0.00244379
IGF1	0.994019	0.270455	3.67536	0.000237512	0.00244642
RHOXF1-AS1	-1.54817	0.421287	-3.67486	0.000237982	0.00244972
MKNK2	-0.653343	0.177795	-3.67469	0.000238135	0.00244978
PGM1	-0.623618	0.169733	-3.67412	0.000238674	0.00245378
ENSG00000104059	-1.74122	0.474112	-3.67259	0.000240104	0.00246695
MFSD6	-0.722482	0.196732	-3.67241	0.000240274	0.00246716
LY75	1.03888	0.282925	3.67195	0.00024071	0.00247009
RP11-392P7.6	-1.40783	0.383499	-3.671	0.000241599	0.00247619
STARD9	-0.993061	0.270515	-3.671	0.000241605	0.00247619
SIGLEC9	0.902635	0.245952	3.66996	0.000242589	0.00248473
APOL4	0.939067	0.255932	3.66921	0.000243301	0.00249047
NINJ1	1.04818	0.285782	3.66778	0.000244665	0.00250287
SASH1	-0.845644	0.230674	-3.66597	0.000246403	0.00251909
ABLIM3	-0.964474	0.263107	-3.66571	0.000246656	0.00252011
GPR183	1.26386	0.344799	3.6655	0.000246852	0.00252055
ZDHHC11B	-1.52434	0.415949	-3.66471	0.000247615	0.00252678
SAMD12	-0.813311	0.221952	-3.66436	0.000247954	0.00252867
ABI2	-0.70554	0.19257	-3.66382	0.000248481	0.00253247
CLSTN3	0.654904	0.178779	3.66321	0.000249077	0.00253698
WAS	0.767491	0.209524	3.66301	0.000249266	0.00253733
ARAP3	-0.948327	0.258908	-3.6628	0.000249474	0.00253788
DCHS2	-1.61189	0.440342	-3.66054	0.000251682	0.00255877
CABLES1	-0.906233	0.247628	-3.65965	0.000252556	0.00256607
CARHSP1	-0.688652	0.188269	-3.65781	0.000254377	0.00258298
LIMK1	0.871469	0.238331	3.65655	0.000255636	0.00259416
NUP210	0.792809	0.216877	3.65557	0.000256608	0.00260242
CRIP1	-1.16668	0.319192	-3.65511	0.000257074	0.00260394
EVI2B	0.862502	0.235971	3.65511	0.000257069	0.00260394
RP4-564M11.2	-1.42354	0.389557	-3.65425	0.000257936	0.00260823
CXCR3	1.5739	0.430691	3.65437	0.000257817	0.00260823
TRAF3	0.831937	0.227665	3.65421	0.000257972	0.00260823
SH3D19	-0.874238	0.239258	-3.65396	0.000258229	0.00260922
LIMD1	-0.583222	0.159634	-3.65351	0.000258682	0.00261219
AC092066.1	-1.19571	0.327301	-3.65325	0.000258944	0.00261324
CTLA4	1.56838	0.429547	3.65125	0.000260966	0.00263043
CTB-133G6.1	0.915231	0.250657	3.65133	0.000260887	0.00263043
SLC44A3	-0.905662	0.248156	-3.64957	0.00026268	0.00264446
HSD3B7	0.894907	0.245205	3.64963	0.000262615	0.00264446
HMGA1	0.782578	0.21446	3.64906	0.000263205	0.00264813
ANKRD20A3	-1.67157	0.458135	-3.64864	0.000263635	0.00265084
AFF2	-0.832944	0.228362	-3.64748	0.000264827	0.0026612
SCARB1	0.762098	0.208954	3.6472	0.000265114	0.00266246
SULT2B1	-1.60923	0.441274	-3.64679	0.000265539	0.00266347
DDAH1	-0.813865	0.223166	-3.6469	0.000265421	0.00266347
RN7SL396P	1.35009	0.370531	3.64366	0.00026879	0.00269444
RXFP1	-1.10952	0.304594	-3.64262	0.000269875	0.00270367
RGS9	-1.07697	0.295728	-3.64177	0.000270769	0.00271098
PPFIBP1	-0.84385	0.231728	-3.64155	0.000271004	0.00271168
IGKV1D-16	3.21196	0.8822	3.64085	0.000271742	0.00271742
P4HA2	-0.600467	0.165061	-3.63784	0.000274934	0.00274546
ALPK1	0.657536	0.180754	3.63773	0.000275046	0.00274546
MAN2B1	0.83808	0.230367	3.63802	0.000274739	0.00274546
PLXNB1	-0.886221	0.243717	-3.63627	0.000276615	0.00275945
CCM2L	-0.95315	0.262142	-3.636	0.000276904	0.00276066
SATB1-AS1	1.51426	0.416495	3.63573	0.000277193	0.00276187
ADGRV1	-0.86864	0.238933	-3.6355	0.000277442	0.00276268
BUB1	1.21042	0.333008	3.63482	0.00027818	0.00276835
TRPS1	0.707702	0.19474	3.63409	0.00027896	0.00277444
GPR39	-1.00754	0.277324	-3.63308	0.00028006	0.0027837
CALCRL	-0.846474	0.233024	-3.63256	0.000280619	0.00278757
RIMS1	-1.05986	0.291814	-3.63197	0.000281267	0.00279233
COBLL1	-0.689693	0.189915	-3.63159	0.000281676	0.0027947
EXOC3L1	-0.892847	0.245886	-3.63114	0.00028217	0.00279792
HLA-G	0.834896	0.229939	3.63095	0.000282379	0.0027983
GPR18	1.78917	0.492792	3.63068	0.00028267	0.00279935
TRIM71	-1.03516	0.285125	-3.63054	0.000282824	0.00279935
RBP5	1.21618	0.335157	3.62869	0.000284868	0.00281788
ALDH1A3	0.999128	0.275356	3.62849	0.000285084	0.00281833
INSC	-1.56346	0.430969	-3.62778	0.000285864	0.00282265
SPTSSA	-0.806873	0.22241	-3.62785	0.000285786	0.00282265
PHLDB1	-0.98234	0.270819	-3.6273	0.000286402	0.00282627
CYB5A	-0.628498	0.173298	-3.6267	0.000287068	0.00283114
RAD51AP1	1.19218	0.328797	3.62589	0.00028797	0.00283834
TMEM30B	-0.97437	0.268781	-3.62514	0.0002888	0.00284357
PSME2	0.928494	0.256129	3.6251	0.000288845	0.00284357
OTOA	1.53656	0.424043	3.6236	0.000290527	0.00285722
IL12RB1	1.13354	0.312824	3.62356	0.00029058	0.00285722
ARHGAP6	-1.09382	0.30188	-3.62337	0.000290788	0.00285757
AP1B1	0.616627	0.170247	3.62196	0.000292383	0.00287152
IDH1	0.748297	0.206626	3.62151	0.000292889	0.00287478
PCDH17	-0.641227	0.177078	-3.62115	0.000293294	0.00287704
NLN	0.693329	0.191537	3.61982	0.000294805	0.00289014
MPP7	-0.657791	0.18175	-3.61921	0.000295498	0.00289522
AR	-0.988248	0.273138	-3.61813	0.000296735	0.00290561
PARVG	0.797055	0.220456	3.61549	0.000299781	0.00293194
HCK	0.837281	0.231576	3.61559	0.00029967	0.00293194
DAG1	-0.655043	0.181271	-3.61361	0.000301967	0.00295157
CNTN1	-1.02867	0.284784	-3.61211	0.000303716	0.00296691
MYO5C	-0.777077	0.215286	-3.60951	0.00030678	0.00299328
MYO6	-0.727243	0.201476	-3.60957	0.000306705	0.00299328
SMAGP	-0.954332	0.264478	-3.60837	0.000308129	0.00300467
SIRPB2	0.980929	0.271917	3.60746	0.000309215	0.00301347
PPP1R26	-0.709151	0.196673	-3.60573	0.000311278	0.00303179
CD79A	2.84312	0.78909	3.60304	0.000314523	0.00305742
SLC16A3	0.736989	0.204553	3.60293	0.000314653	0.00305742
MFAP4	-0.921788	0.255822	-3.60324	0.000314281	0.00305742
ENSG00000166710	0.802958	0.22285	3.60313	0.000314404	0.00305742
ENSG00000100365	0.916139	0.254339	3.60203	0.000315736	0.00306614
ICAM3	1.0236	0.284224	3.60137	0.000316547	0.0030722
C4orf50	2.05982	0.572244	3.59955	0.000318773	0.00309198
RP11-1036E20.7	1.39596	0.387842	3.5993	0.00031908	0.00309315
AMIGO2	-0.798151	0.221846	-3.59776	0.000320967	0.0031096
GALNT6	0.851875	0.236834	3.59693	0.000321996	0.00311773
FHL1	-1.02691	0.285528	-3.59653	0.000322484	0.00312063
GLMP	0.78488	0.218403	3.59372	0.000325988	0.00315269
PTPN3	-0.829587	0.23091	-3.59269	0.000327286	0.00316338
PKP3	-1.01548	0.282709	-3.59196	0.000328198	0.00317033
ITK	1.07616	0.299658	3.59129	0.000329048	0.00317668
CD226	1.03012	0.286944	3.58998	0.00033071	0.00319085
CYTOR	1.05996	0.295523	3.58672	0.000334866	0.00322906
XK	-1.2329	0.343822	-3.58586	0.000335969	0.00323402
IL18	0.993955	0.277182	3.58593	0.000335874	0.00323402
SLC20A1	0.819853	0.228616	3.58616	0.000335584	0.00323402
HLA-B	0.699955	0.195305	3.58391	0.000338495	0.00325643
TM7SF2	-0.896446	0.250308	-3.58137	0.000341802	0.00328632
HLA-H	0.767244	0.214252	3.58103	0.00034224	0.00328862
CCDC85C	-0.773175	0.216012	-3.57931	0.000344498	0.00330838
PTPN14	-0.748585	0.209182	-3.57863	0.000345398	0.00331509
BAIAP2L1	-0.869714	0.243208	-3.57601	0.000348879	0.00334656
RASL12	-0.78663	0.220064	-3.57456	0.00035082	0.00336322
LOXL3	0.838733	0.234751	3.57286	0.00035311	0.0033832
FTLP3	0.85989	0.240685	3.57268	0.000353351	0.00338354
PON3	-0.798956	0.22365	-3.57235	0.000353787	0.00338575
NEK6	0.643527	0.180186	3.57146	0.000354997	0.00339536
SLC16A5	-0.863602	0.241845	-3.57089	0.000355766	0.00340074
HIST1H4L	1.82202	0.510437	3.56953	0.000357625	0.00341652
MAD2L1	1.32348	0.370876	3.56853	0.000358994	0.0034248
CDH19	-1.13045	0.316791	-3.56844	0.000359115	0.0034248
NDRG2	-0.793379	0.222321	-3.56862	0.00035887	0.0034248
AFF3	-0.878838	0.246385	-3.56693	0.00036119	0.00344259
ENSG00000172673	1.26036	0.353406	3.56631	0.000362037	0.00344867
RP11-154D6.1	-1.26092	0.353611	-3.56585	0.000362673	0.00345165
ENSG00000112137	-0.68994	0.193489	-3.56579	0.000362769	0.00345165
LRRC10B	-2.24482	0.62973	-3.56473	0.000364232	0.00346357
IRAK2	0.971358	0.272577	3.56361	0.000365786	0.00347634
bP-21264C1.1	-1.17785	0.33055	-3.5633	0.000366221	0.00347682
SLC15A2	-0.615148	0.172636	-3.56327	0.000366258	0.00347682
PTPN13	-0.724029	0.203229	-3.56263	0.000367154	0.00348331
SH2D1A	1.4506	0.40746	3.56009	0.000370726	0.00351387
RRAS	-0.724413	0.203485	-3.56004	0.000370802	0.00351387
EOMES	1.41772	0.398326	3.55919	0.000371994	0.00352256
KIF26A	-0.775773	0.21797	-3.55909	0.000372146	0.00352256
LTK	-1.67881	0.471758	-3.55863	0.000372799	0.00352671
RP11-747H7.3	-1.07653	0.302663	-3.55686	0.000375313	0.00354845
BTN2A2	0.728596	0.204859	3.55657	0.000375729	0.00355035
HLA-DRB6	0.812081	0.228486	3.55418	0.000379159	0.0035807
PARPBP	1.16007	0.326518	3.55286	0.000381071	0.0035967
CRMP1	-1.18631	0.334098	-3.55079	0.000384083	0.00362305
LYVE1	-0.85386	0.240569	-3.54933	0.000386207	0.003641
RAB27B	-0.701727	0.197779	-3.54804	0.000388103	0.00365678
CD274	0.731708	0.206337	3.54618	0.000390863	0.00368068
CCNJL	-0.972522	0.274309	-3.54536	0.000392083	0.00369006
NPM1P25	1.57308	0.443739	3.54505	0.000392534	0.0036922
IGLV8-61	2.61451	0.738013	3.54263	0.00039616	0.00372417
MTUS1	-0.732886	0.206982	-3.54082	0.000398888	0.00374768
EPPK1	-0.866047	0.244611	-3.5405	0.000399366	0.00375003
GATA2-AS1	-1.57017	0.443669	-3.53905	0.000401566	0.00376854
FAM212B	-0.833963	0.235696	-3.5383	0.000402709	0.00377711
PTGES	1.48927	0.421077	3.53681	0.000404984	0.00379629
RFX5	0.653795	0.184872	3.53647	0.000405508	0.00379905
SPRED2	-0.812172	0.229739	-3.5352	0.000407466	0.00381089
SMAD7	-0.60944	0.172389	-3.53527	0.000407365	0.00381089
NBEAL1	-0.638017	0.180472	-3.53527	0.000407352	0.00381089
TMEM2	-0.841288	0.23805	-3.53407	0.000409208	0.003825
SLC7A11	0.879963	0.24903	3.53356	0.000410007	0.0038303
CHST3	-0.784535	0.222062	-3.53295	0.000410944	0.00383687
ST6GALNAC2	-1.33471	0.377897	-3.53196	0.000412497	0.0038441
PLS1	-0.899621	0.254722	-3.53178	0.000412772	0.0038441
FRMD6	0.751037	0.212631	3.53211	0.000412266	0.0038441
EPN2	-0.804453	0.22778	-3.53171	0.000412884	0.0038441
KIAA1551	0.693644	0.196399	3.53181	0.000412728	0.0038441
BMP3	-0.937396	0.26544	-3.53147	0.000413254	0.00384536
bP-2189O9.2	-1.07579	0.304648	-3.53124	0.000413622	0.00384661
GDF10	-0.956247	0.270815	-3.531	0.000413994	0.0038479
PCDHGA2	-1.15558	0.327283	-3.53081	0.000414282	0.00384841
AIM1	0.728468	0.206374	3.52983	0.000415819	0.00386051
RAB3C	1.49619	0.423927	3.52936	0.000416572	0.00386376
TNKS1BP1	-0.760835	0.215585	-3.52916	0.000416874	0.00386376
SCN7A	-1.08526	0.3075	-3.52929	0.000416671	0.00386376
KANK4	-1.24792	0.353648	-3.52871	0.000417592	0.00386825
SFTPB	-0.828419	0.234845	-3.52752	0.000419472	0.00388348
MCOLN3	-1.05965	0.30054	-3.52583	0.00042216	0.00390617
CRABP2	1.6524	0.468798	3.52475	0.000423876	0.00391984
IGKV1OR2-108	2.20734	0.626412	3.52378	0.000425436	0.00392765
PERP	-0.870753	0.247097	-3.52393	0.000425201	0.00392765
CH507-42P11.8	-0.960112	0.272452	-3.52397	0.000425128	0.00392765
TAS1R3	1.74916	0.496414	3.52358	0.000425756	0.00392841
EPSTI1	0.806326	0.228897	3.52267	0.000427231	0.0039398
HCP5	0.679829	0.192996	3.52249	0.000427506	0.00394013
CCL5	1.16887	0.33188	3.52197	0.000428348	0.00394569
GABRP	2.03593	0.578266	3.52074	0.000430338	0.00396151
IGF1R	-0.808899	0.229761	-3.52062	0.000430547	0.00396151
MIAT	1.29052	0.366727	3.51903	0.000433125	0.00398301
TOM1L1	-0.852185	0.242238	-3.51796	0.000434872	0.00399685
DKK3	-0.72767	0.206872	-3.51749	0.000435641	0.00400168
ELF3	-1.18656	0.337617	-3.51452	0.000440554	0.00404455
AFDN	-0.760464	0.216421	-3.51382	0.000441705	0.00405286
GABRE	-0.757145	0.215548	-3.51265	0.000443663	0.00406856
IRX5	-0.926711	0.264287	-3.50646	0.000454107	0.0041597
NOD2	0.813281	0.231935	3.5065	0.000454037	0.0041597
ARHGEF15	-1.07105	0.305724	-3.50331	0.000459522	0.00420696
C2orf72	-1.58461	0.452362	-3.50296	0.000460115	0.00421005
MAP3K15	-1.66775	0.476166	-3.50246	0.000460978	0.00421561
ANKRD20A17P	-1.15797	0.330705	-3.50154	0.000462583	0.00422794
HIST1H2BF	1.37832	0.393697	3.50095	0.000463596	0.00423485
RN7SL473P	-1.41151	0.403264	-3.5002	0.000464903	0.00424443
KLF2	-1.01649	0.290487	-3.49926	0.00046656	0.0042572
UBTD1	-0.823136	0.235357	-3.49739	0.000469831	0.00428467
ADGRG6	-0.972757	0.278171	-3.49697	0.000470573	0.00428906
CYSTM1	-0.683571	0.195487	-3.49676	0.000470953	0.00429015
GCNT2	-0.688188	0.196841	-3.49617	0.000471986	0.00429719
AMZ1	1.40252	0.401273	3.49517	0.000473753	0.00431089
KBTBD8	0.976367	0.279449	3.4939	0.000476015	0.00432908
ADIPOR2	-0.632697	0.18112	-3.49324	0.0004772	0.00433728
SHANK3	-1.05689	0.302565	-3.4931	0.000477443	0.00433728
SPATA6	-0.834208	0.238857	-3.4925	0.000478516	0.00434463
RP11-368J21.3	1.57228	0.450447	3.49049	0.000482127	0.00437259
DST	-0.798087	0.228642	-3.49055	0.000482027	0.00437259
GCLC	0.801635	0.229688	3.49011	0.000482828	0.00437654
TNFAIP8L2	1.11665	0.320003	3.48951	0.000483912	0.00438154
LTBP2	-0.64253	0.184131	-3.48952	0.00048388	0.00438154
CD40	0.769356	0.220531	3.48865	0.000485469	0.00439323
LINC00528	2.32745	0.667618	3.4862	0.000489939	0.00442956
KIAA0408	-1.19497	0.342776	-3.48615	0.000490021	0.00442956
SSTR1	-1.06763	0.306349	-3.48503	0.000492086	0.00444578
GRAMD1B	0.993312	0.285131	3.4837	0.000494535	0.00446546
COL22A1	1.87823	0.539188	3.48345	0.000495003	0.00446723
HSD17B13	-1.86276	0.534815	-3.48301	0.000495814	0.0044721
SLC25A23	-0.693496	0.199136	-3.48252	0.000496715	0.00447777
VSTM4	-0.778568	0.223657	-3.48107	0.000499407	0.00449958
CCL3	2.2732	0.653307	3.47952	0.000502308	0.00452324
EHD2	-0.834649	0.239893	-3.47926	0.000502807	0.00452527
SAMSN1	1.17151	0.337021	3.47607	0.000508819	0.00457188
RIN2	-0.547014	0.157363	-3.47613	0.00050871	0.00457188
SORT1	-0.706623	0.203277	-3.47615	0.000508669	0.00457188
BCL2	0.800063	0.230205	3.47545	0.000510006	0.00457755
LRP6	-0.742055	0.213513	-3.47545	0.000509998	0.00457755
PTPRG	-0.65976	0.189883	-3.47456	0.000511693	0.00459019
KIF13A	-0.64557	0.185871	-3.47322	0.000514248	0.0046106
RXRG	-1.32097	0.380371	-3.47283	0.000514998	0.0046148
RHOB	-0.934301	0.269069	-3.47235	0.000515918	0.00462054
PRTG	-0.792332	0.228309	-3.47044	0.000519601	0.004651
ATP9A	-0.678081	0.195432	-3.46965	0.00052113	0.00466215
ELOVL2	2.01532	0.580872	3.46948	0.000521475	0.0046627
LONRF2	-1.06345	0.306538	-3.46921	0.000521984	0.00466351
LRRC8D	0.679866	0.195984	3.46899	0.000522415	0.00466351
NABP1	0.720408	0.207669	3.46902	0.00052237	0.00466351
ENSG00000121380	1.76176	0.508037	3.46777	0.00052479	0.00468218
NCAPG	1.36203	0.392871	3.46686	0.000526582	0.00469562
ZMYND10	-1.57022	0.453021	-3.4661	0.000528058	0.0047058
CSPG4	-0.758459	0.218829	-3.46598	0.000528295	0.0047058
PPIL6	-1.34269	0.387484	-3.46516	0.000529926	0.00471777
ZNF107	0.702502	0.202906	3.46221	0.000535752	0.00476707
SOX13	-0.927924	0.26804	-3.46189	0.000536403	0.00477028
C6orf132	-1.00418	0.290096	-3.46153	0.000537107	0.004772
IGLV2-23	3.11388	0.899576	3.4615	0.000537175	0.004772
PKM	0.789256	0.228024	3.46129	0.000537602	0.00477321
ENSG00000154822	0.765906	0.221313	3.46073	0.000538715	0.00478052
DNAH6	-1.43226	0.413947	-3.46	0.000540169	0.00479084
FXYD5	0.59019	0.170598	3.45953	0.000541114	0.00479664
C1orf220	1.88139	0.543909	3.45901	0.000542162	0.00480334
SLC46A2	-0.925538	0.267629	-3.45829	0.00054362	0.00480987
TOP2A	1.1635	0.336461	3.45807	0.000544067	0.00480987
DOK4	-0.733424	0.212081	-3.45822	0.000543759	0.00480987
PTGFRN	0.605118	0.174985	3.45811	0.00054397	0.00480987
ARHGAP25	0.829212	0.23987	3.45692	0.000546379	0.00482772
AGAP1	-0.818523	0.236863	-3.45568	0.000548907	0.00484745
JDP2	-0.997144	0.288574	-3.45542	0.000549428	0.00484945
SIK1	-0.959938	0.277827	-3.45517	0.000549955	0.0048515
MECOM	-0.623441	0.180562	-3.45278	0.000554839	0.00489197
SLCO2A1	-1.18294	0.342742	-3.4514	0.000557686	0.00491444
LRRN3	-0.959685	0.278119	-3.45063	0.000559279	0.00492584
SYNDIG1	1.31737	0.381926	3.44929	0.000562072	0.0049478
FREM3	-1.16534	0.337911	-3.44868	0.000563344	0.00495634
PRICKLE1	-0.808367	0.234439	-3.44809	0.000564568	0.00496446
EPHB4	-0.73044	0.211866	-3.44765	0.000565476	0.00496979
RND1	-1.62588	0.471631	-3.44735	0.000566116	0.00497276
LRRC4	-0.903748	0.262261	-3.44599	0.00056897	0.00499517
LYN	0.680986	0.197679	3.4449	0.000571275	0.00501274
IGKV1-6	2.67665	0.777208	3.44393	0.000573315	0.00502796
MELK	1.58136	0.459473	3.44168	0.000578115	0.00506736
S1PR1	-0.816728	0.23738	-3.44059	0.000580442	0.00508504
PRRG4	-0.738914	0.21479	-3.44017	0.000581349	0.00508768
TYROBP	0.771257	0.224192	3.44016	0.000581361	0.00508768
GABRB3	-1.14896	0.334068	-3.43929	0.000583232	0.00510135
KIF9	-1.08815	0.316425	-3.43888	0.000584116	0.00510636
RP4-635A23.6	-1.15365	0.335605	-3.43753	0.000587045	0.00512925
ROBO4	-1.03315	0.300617	-3.43677	0.000588688	0.00514087
SHC3	-0.834782	0.242972	-3.43571	0.000591002	0.00515835
HECW1	1.49205	0.43433	3.43529	0.000591909	0.00516353
CDC42EP1	-0.654269	0.190536	-3.43384	0.000595099	0.00518861
MARCKS	0.715838	0.208478	3.43363	0.000595547	0.00518977
GINS1	1.49017	0.434021	3.43341	0.000596036	0.00519128
JUN	-1.04895	0.305651	-3.43185	0.000599471	0.00521844
TMC8	0.898345	0.261848	3.43078	0.000601841	0.0052363
TOR3A	0.878404	0.256096	3.42998	0.00060362	0.00524901
IGFLR1	1.32453	0.386187	3.42977	0.000604103	0.00525044
BTK	0.723278	0.210902	3.42946	0.000604794	0.00525367
AC145124.2	-1.00626	0.293551	-3.42788	0.000608323	0.00528154
LINC01588	0.887716	0.258993	3.42757	0.000609015	0.00528476
FAM162B	-1.04191	0.304213	-3.42494	0.000614943	0.0053334
FAM69B	-0.867944	0.253481	-3.4241	0.000616841	0.00534704
SCAMP5	1.27484	0.372408	3.42322	0.000618838	0.00536152
TMEM51	0.790897	0.231078	3.42265	0.000620148	0.00537005
MYADM	-1.04337	0.304929	-3.42169	0.000622339	0.00538619
PTPRB	-0.858074	0.251028	-3.41824	0.000630265	0.00545193
GAB1	-0.615389	0.18008	-3.41732	0.000632415	0.00546765
ENSG00000175267	-1.64246	0.480759	-3.41638	0.000634593	0.0054836
RP1	-2.26894	0.664166	-3.41622	0.000634965	0.00548394
FSTL3	-0.821474	0.240666	-3.41334	0.00064172	0.00553938
SOWAHD	1.30703	0.383024	3.4124	0.00064393	0.00555554
TACC1	-0.618653	0.181343	-3.4115	0.000646056	0.00557097
HIST1H3I	1.38513	0.406083	3.41094	0.000647393	0.00557957
FGF12	-1.46216	0.42881	-3.4098	0.000650104	0.00560001
FZD8	-0.851705	0.249823	-3.40924	0.000651452	0.00560869
SPNS2	-0.673107	0.197453	-3.40895	0.000652133	0.00561161
AC090616.2	-1.21751	0.357186	-3.40863	0.00065291	0.00561537
KLF4	-1.23237	0.361561	-3.40846	0.000653312	0.00561589
CDC20	1.6423	0.481871	3.40818	0.000653982	0.00561872
LEF1	1.01927	0.299155	3.40716	0.000656436	0.00563686
RP11-463O12.5	-0.831603	0.244118	-3.40656	0.00065786	0.00564615
POLR3H	-0.73862	0.216906	-3.40525	0.000661031	0.0056704
RP11-289I10.2	0.935563	0.274794	3.4046	0.000662609	0.00568099
PTRF	-0.696334	0.204566	-3.40395	0.000664191	0.00569158
NR2F1	-0.818297	0.240564	-3.40158	0.000669971	0.00573813
IFT140	-0.766213	0.225272	-3.40127	0.000670731	0.00573867
THSD4	-1.07389	0.315718	-3.40141	0.000670392	0.00573867
CYB561A3	0.836868	0.246085	3.40073	0.000672052	0.00574699
CENPE	0.917982	0.269974	3.40026	0.000673223	0.00574956
ARHGEF35	-0.851101	0.250297	-3.40036	0.000672977	0.00574956
LRP5	-0.749415	0.220404	-3.40019	0.0006734	0.00574956
ITGA10	-1.02204	0.300947	-3.39609	0.000683565	0.00583332
LAMA5	-0.873313	0.257175	-3.3958	0.000684296	0.00583654
SETDB2	0.666392	0.196332	3.39421	0.000688268	0.00586738
ASPA	-1.07778	0.317594	-3.39356	0.000689903	0.00587827
ENSG00000171451	-0.68582	0.202141	-3.39277	0.000691885	0.00589211
RP11-705C15.3	0.825934	0.243558	3.39112	0.000696069	0.00592468
ENSG00000167608	-0.88898	0.262349	-3.38853	0.000702672	0.00597779
RP11-347C18.3	1.2281	0.362483	3.38801	0.000704016	0.00598588
TRNP1	-1.10502	0.32617	-3.38788	0.000704349	0.00598588
NTNG1	-1.13642	0.335454	-3.3877	0.000704804	0.00598666
CDC42SE2	0.796953	0.235362	3.38607	0.000709001	0.0060192
AK7	-1.51202	0.446675	-3.38506	0.000711634	0.00603844
C17orf62	0.781486	0.230907	3.38441	0.000713305	0.0060495
ENSG00000153395	-0.722448	0.213504	-3.38377	0.000714971	0.00606051
SLC30A1	0.734333	0.217102	3.38243	0.000718481	0.00608713
ENSG00000154640	-0.663027	0.19605	-3.38192	0.000719808	0.00609523
FAXC	-1.21124	0.358197	-3.3815	0.000720925	0.00610156
INPP5K	-0.605317	0.17907	-3.38034	0.000723954	0.00612405
C1orf115	-0.755544	0.223711	-3.37733	0.000731942	0.00618844
LGALS9	0.662632	0.196213	3.37711	0.000732522	0.00619017
ADGRE4P	0.756764	0.224112	3.37672	0.000733545	0.00619563
NECTIN3	-0.750282	0.222221	-3.37628	0.000734727	0.00620244
HIST1H4I	1.23867	0.366927	3.3758	0.000736008	0.00621006
NEK5	-1.72547	0.511269	-3.37488	0.000738488	0.0062278
VKORC1L1	-0.625633	0.185414	-3.37425	0.000740185	0.00623892
RMI2	1.61713	0.479344	3.37363	0.000741832	0.0062496
PKN3	-0.753218	0.223348	-3.3724	0.000745154	0.00627438
CCDC148	-1.41185	0.418754	-3.37155	0.000747458	0.00629056
DRAM2	0.756494	0.224428	3.37076	0.000749603	0.00630539
ENSG00000099849	-0.655019	0.194364	-3.37006	0.000751522	0.00631831
AKR1C3	-0.874449	0.259689	-3.3673	0.000759085	0.00637864
CD80	0.843311	0.250466	3.36697	0.000759988	0.00638297
ARHGAP30	0.691517	0.205391	3.36682	0.000760395	0.00638313
WLS	-0.617771	0.183537	-3.36592	0.000762877	0.0064007
GLIPR1	0.852868	0.253397	3.36574	0.000763376	0.00640163
CD200R1	1.07748	0.320163	3.36542	0.00076426	0.00640578
CTSL	1.07536	0.319837	3.36222	0.000773191	0.00647734
CLEC2D	0.873608	0.259867	3.36174	0.000774518	0.00648516
WNT7B	-1.18213	0.35167	-3.36149	0.000775241	0.00648792
PER2	-0.809346	0.240837	-3.36055	0.000777872	0.00650663
IGLV1-47	2.63376	0.783879	3.3599	0.000779695	0.00651857
ATP6V1B2	0.685456	0.204104	3.35837	0.000784036	0.00655154
CDA	1.90442	0.567185	3.35768	0.000786002	0.00656311
VPS37B	-0.678932	0.202207	-3.3576	0.000786218	0.00656311
NECAB1	-1.01277	0.301771	-3.3561	0.000790509	0.00659558
COL18A1	0.697328	0.207809	3.35562	0.000791883	0.00660371
C4orf19	-1.04037	0.31008	-3.35515	0.000793221	0.00661151
NSFP1	0.604905	0.180322	3.35459	0.000794825	0.00662153
KLRG1	1.0225	0.304855	3.35406	0.000796362	0.00663098
PODNL1	1.28039	0.381811	3.35347	0.000798063	0.00664179
NUSAP1	0.963922	0.287572	3.35193	0.000802512	0.0066722
HAS3	-0.885267	0.264107	-3.35192	0.000802528	0.0066722
OR7E47P	-1.17464	0.350717	-3.34924	0.000810345	0.0067304
HERPUD1	0.712525	0.212742	3.34924	0.000810339	0.0067304
SEMA7A	0.733341	0.219	3.34859	0.000812224	0.00674261
PKIA	-0.897769	0.268125	-3.34832	0.000813038	0.00674596
JUND	-0.828839	0.247654	-3.34676	0.000817629	0.00678064
EPDR1	-0.755408	0.225725	-3.34659	0.000818115	0.00678125
SLC6A4	-2.83971	0.848856	-3.34533	0.000821835	0.00680867
WDR78	-0.967947	0.28939	-3.34479	0.000823461	0.00681871
RUNX3	0.843511	0.252204	3.34455	0.000824152	0.006821
FAM149A	-0.834607	0.249604	-3.34373	0.000826593	0.00683776
DLL4	-0.630691	0.188668	-3.34286	0.000829203	0.00685591
OAF	0.908481	0.271807	3.34238	0.000830641	0.00686435
UHRF1	1.30934	0.391843	3.3415	0.000833266	0.00687914
MFAP5	1.71785	0.514094	3.34151	0.000833248	0.00687914
PLIN3	0.746771	0.22357	3.34021	0.000837139	0.0069042
COTL1	0.601879	0.180186	3.34032	0.000836813	0.0069042
RPL22L1	0.956968	0.286523	3.33993	0.000837996	0.00690781
AC116366.6	-1.66335	0.498117	-3.33927	0.000839987	0.00692075
[truncated: 14,471 more rows]

## Sheet: Internal_vs_NL
Genes	log2FoldChange	lfcSE	stat	pvalue	padj
TNFRSF13C	3.74281	0.426109	8.78368	1.58206e-18	2.60565e-14
FCRL2	2.60184	0.307006	8.47488	2.35312e-17	1.36494e-13
RUBCNL	1.23591	0.145942	8.46848	2.48624e-17	1.36494e-13
CNR2	2.7471	0.33643	8.16544	3.20275e-16	1.31873e-12
ANKRD22	2.76074	0.340507	8.10775	5.15671e-16	1.47539e-12
AIM2	2.25554	0.278368	8.10271	5.37484e-16	1.47539e-12
IRF8	0.960239	0.122883	7.81425	5.52897e-15	1.30089e-11
SP140	1.40641	0.180466	7.79321	6.53269e-15	1.34492e-11
LTB	1.96444	0.263272	7.46166	8.54396e-14	1.56354e-10
PAX5	3.62923	0.489249	7.41796	1.18942e-13	1.78089e-10
IGHV3-15	2.42246	0.326361	7.42264	1.1481e-13	1.78089e-10
NGFR	1.53412	0.207442	7.39543	1.40951e-13	1.93455e-10
FCMR	2.11493	0.287582	7.35419	1.92085e-13	2.1091e-10
TRAF5	0.920987	0.125179	7.35734	1.87614e-13	2.1091e-10
GALNT5	-1.28939	0.174965	-7.36937	1.71433e-13	2.1091e-10
P2RX5	2.43315	0.333228	7.30178	2.83989e-13	2.92331e-10
ZC3H12D	2.04842	0.281388	7.2797	3.34554e-13	3.24124e-10
RP11-588H23.3	1.65744	0.228361	7.25796	3.92963e-13	3.40637e-10
FAM129C	2.12149	0.292149	7.26168	3.82299e-13	3.40637e-10
IGHV1-3	3.4187	0.472402	7.23685	4.59217e-13	3.78165e-10
TAGAP	1.07279	0.148481	7.22511	5.00707e-13	3.92697e-10
FCRL3	2.25987	0.316634	7.13716	9.52778e-13	7.13285e-10
IGKV3OR2-268	3.29469	0.462555	7.12282	1.05742e-12	7.57207e-10
LINC00926	1.82575	0.257223	7.09794	1.26631e-12	8.69005e-10
IGHA2	2.14832	0.303407	7.08065	1.43481e-12	9.4525e-10
IGHV3-74	2.29596	0.324874	7.06725	1.58035e-12	1.00109e-09
SLCO5A1	2.14484	0.306452	6.99892	2.57937e-12	1.57341e-09
IGHJ5	2.80763	0.402355	6.97798	2.99447e-12	1.76139e-09
IGKV2-24	2.28736	0.328947	6.95357	3.56149e-12	2.02268e-09
FAM26F	1.81343	0.262254	6.91478	4.68587e-12	2.48956e-09
FCRL1	1.84658	0.266948	6.91735	4.60178e-12	2.48956e-09
IRF4	2.22302	0.322007	6.90363	5.069e-12	2.60895e-09
FCER2	2.79423	0.405148	6.89681	5.3185e-12	2.65441e-09
GBP5	1.57715	0.229802	6.86312	6.73739e-12	3.26367e-09
CXCL10	1.82867	0.267468	6.83695	8.08991e-12	3.80688e-09
ITGB2-AS1	1.23573	0.180893	6.83124	8.41847e-12	3.85145e-09
SIRPG	1.98022	0.290207	6.82347	8.88681e-12	3.95583e-09
MFAP3L	-0.644901	0.0945693	-6.81935	9.1456e-12	3.96389e-09
CD79A	3.34598	0.491362	6.8096	9.78709e-12	4.13316e-09
CTD-2516F10.2	0.804851	0.11875	6.77768	1.22122e-11	4.57046e-09
CARMIL2	1.81125	0.267365	6.77446	1.24876e-11	4.57046e-09
IGHJ6	2.7758	0.409195	6.78358	1.17236e-11	4.57046e-09
FAM30A	2.82052	0.416172	6.77731	1.22435e-11	4.57046e-09
SLAMF7	2.06988	0.305276	6.78037	1.19866e-11	4.57046e-09
JAK3	1.73465	0.255953	6.77721	1.22515e-11	4.57046e-09
IGHJ3P	2.9418	0.43458	6.7693	1.29407e-11	4.63332e-09
BLK	3.10872	0.460522	6.75043	1.47412e-11	5.16568e-09
TTC39C	0.625641	0.0928327	6.73945	1.58986e-11	5.45521e-09
ADRA2A	1.52699	0.226772	6.73358	1.6554e-11	5.56416e-09
SEPT1	1.60226	0.238296	6.72383	1.77009e-11	5.83069e-09
ABCB4	1.86868	0.278191	6.71725	1.85182e-11	5.98028e-09
BCL11A	1.2083	0.180651	6.68858	2.25349e-11	7.13749e-09
CCR7	1.96458	0.294365	6.67398	2.48963e-11	7.64067e-09
FAM65B	0.967318	0.144959	6.67307	2.50514e-11	7.64067e-09
IGHJ4	2.45342	0.367955	6.66771	2.59818e-11	7.78035e-09
CD79B	2.33412	0.350539	6.65866	2.76343e-11	8.12744e-09
HAPLN3	1.95548	0.294405	6.64216	3.09117e-11	8.88146e-09
RHBDF2	1.19115	0.179378	6.64043	3.12766e-11	8.88146e-09
CD180	1.97372	0.297643	6.63118	3.33018e-11	9.29628e-09
BLNK	1.45153	0.219022	6.62735	3.41774e-11	9.38171e-09
TMEM156	1.97887	0.298937	6.61969	3.59961e-11	9.71896e-09
TIFAB	1.68852	0.255759	6.60198	4.05689e-11	1.04416e-08
GABRB2	-1.69661	0.256851	-6.60542	3.96382e-11	1.04416e-08
CD72	1.78696	0.270859	6.5974	4.18426e-11	1.04416e-08
PIP4K2A	0.40606	0.0615329	6.59906	4.13771e-11	1.04416e-08
VCAM1	1.73776	0.263338	6.59898	4.13985e-11	1.04416e-08
MMP1	4.43562	0.673045	6.59039	4.38681e-11	1.07837e-08
IGKJ5	3.01549	0.45805	6.58331	4.6008e-11	1.11434e-08
EPSTI1	0.515651	0.0784506	6.57294	4.93327e-11	1.16073e-08
KIAA0922	0.458541	0.0697456	6.57448	4.88234e-11	1.16073e-08
ADAMDEC1	4.42235	0.673091	6.57021	5.02453e-11	1.16555e-08
IGHM	1.84162	0.280912	6.55586	5.53206e-11	1.26546e-08
TCF7	1.18261	0.180672	6.5456	5.92567e-11	1.33693e-08
POU2AF1	2.9571	0.453962	6.514	7.31774e-11	1.62869e-08
FAM159A	2.04193	0.313871	6.50564	7.73615e-11	1.69886e-08
SEMA7A	1.03937	0.159939	6.49852	8.11157e-11	1.75786e-08
CD22	1.71257	0.263839	6.49096	8.52895e-11	1.82431e-08
DGKA	1.02772	0.15848	6.48487	8.88088e-11	1.87523e-08
ITPRIPL1	1.17804	0.181771	6.4809	9.11757e-11	1.90084e-08
SLC1A1	-1.18507	0.183019	-6.47512	9.47378e-11	1.95041e-08
SLC39A8	-0.973044	0.150321	-6.4731	9.60153e-11	1.95231e-08
P2RY8	1.5107	0.234151	6.4518	1.10531e-10	2.20602e-08
FCRL5	3.13309	0.485818	6.44911	1.12511e-10	2.20602e-08
ADAM28	1.80185	0.279321	6.45082	1.11248e-10	2.20602e-08
SPP1	5.5872	0.866613	6.44717	1.1396e-10	2.20815e-08
VKORC1L1	-0.551705	0.0857393	-6.43469	1.23728e-10	2.36954e-08
MS4A1	3.21288	0.499841	6.4278	1.29461e-10	2.3958e-08
CDKL5	-0.70985	0.110434	-6.4278	1.29463e-10	2.3958e-08
DOCK10	0.79621	0.123826	6.43005	1.27558e-10	2.3958e-08
IGHV5-51	3.083	0.480747	6.41293	1.42749e-10	2.61231e-08
CD28	1.44122	0.224877	6.40894	1.46538e-10	2.65218e-08
MAP4K1	1.37742	0.215394	6.39488	1.60674e-10	2.87641e-08
SCN9A	-0.623928	0.0977665	-6.38182	1.74994e-10	3.09908e-08
MMP9	3.74816	0.59002	6.3526	2.11711e-10	3.70945e-08
ACAP1	1.43441	0.22675	6.32594	2.517e-10	4.35274e-08
ENSG00000168918	0.893103	0.141209	6.32471	2.53712e-10	4.35274e-08
FAM105A	-0.710652	0.112552	-6.31399	2.71933e-10	4.61725e-08
CCL19	2.9476	0.467174	6.30943	2.80057e-10	4.6803e-08
IGKV2-30	1.97346	0.312814	6.30873	2.8133e-10	4.6803e-08
SPRYD7	-0.885437	0.140396	-6.30669	2.85062e-10	4.69497e-08
LINC01215	2.16906	0.344713	6.29236	3.12678e-10	5.00418e-08
IGKV2D-30	2.0106	0.319538	6.29222	3.12951e-10	5.00418e-08
CXCR4	1.38294	0.21976	6.29295	3.11486e-10	5.00418e-08
CORO1A	1.02311	0.163306	6.265	3.72814e-10	5.90409e-08
C12orf49	-0.712423	0.113876	-6.25614	3.94617e-10	6.18985e-08
IGKJ4	2.99536	0.479478	6.24713	4.18071e-10	6.49588e-08
RUNX3	1.07045	0.171518	6.24104	4.34658e-10	6.55227e-08
DAPP1	0.946206	0.15154	6.24391	4.26754e-10	6.55227e-08
APBB1IP	0.740845	0.118725	6.23998	4.37613e-10	6.55227e-08
NUP210	0.890841	0.142731	6.2414	4.3366e-10	6.55227e-08
RP11-693J15.5	2.66096	0.427145	6.22965	4.67486e-10	6.87455e-08
TIGIT	1.46569	0.235269	6.22988	4.668e-10	6.87455e-08
REPS2	-0.859549	0.138152	-6.22176	4.91605e-10	7.16525e-08
LINC00426	1.58634	0.255566	6.20718	5.39424e-10	7.73526e-08
LY9	1.59063	0.256265	6.20699	5.40106e-10	7.73526e-08
CD27	2.05868	0.331884	6.20303	5.5387e-10	7.86114e-08
PARP15	1.24013	0.199965	6.20173	5.58441e-10	7.86114e-08
CTD-2008P7.9	-1.65207	0.266473	-6.19978	5.65423e-10	7.89196e-08
IL2RG	1.01935	0.164561	6.19435	5.85273e-10	8.10037e-08
IKBKE	1.19423	0.193245	6.1799	6.41439e-10	8.80375e-08
FER1L4	2.14675	0.347604	6.17583	6.58171e-10	8.95874e-08
RHOH	1.53266	0.248463	6.16854	6.89215e-10	9.30441e-08
IKZF1	0.857988	0.139214	6.16309	7.13375e-10	9.55226e-08
IGHA1	2.27433	0.369126	6.1614	7.21065e-10	9.57737e-08
RP11-81H14.2	1.96079	0.31868	6.15287	7.60925e-10	9.983e-08
P4HA2	-0.526266	0.0855399	-6.15229	7.63727e-10	9.983e-08
GKN2	-1.68015	0.273464	-6.14395	8.04946e-10	1.03574e-07
ST6GALNAC5	-0.80324	0.130735	-6.14404	8.04498e-10	1.03574e-07
HLA-F	0.466801	0.0759967	6.14238	8.12924e-10	1.0379e-07
RNASET2	0.785431	0.12804	6.13427	8.55501e-10	1.08385e-07
SEPT6	0.947653	0.154896	6.118	9.47581e-10	1.19135e-07
IGLV2-23	3.0011	0.490883	6.11367	9.73638e-10	1.21484e-07
RN7SL396P	1.58754	0.259902	6.10822	1.0075e-09	1.24764e-07
IGLV2-8	2.64124	0.43312	6.09817	1.07286e-09	1.31866e-07
PRKCI	-0.537853	0.0882319	-6.0959	1.08824e-09	1.32765e-07
CD48	1.17939	0.193571	6.09282	1.1094e-09	1.34352e-07
PVT1	1.63974	0.269277	6.08942	1.13319e-09	1.3623e-07
CD38	1.46434	0.240629	6.08548	1.16141e-09	1.37615e-07
CYTIP	1.02777	0.168858	6.0866	1.15335e-09	1.37615e-07
IGHV3-11	3.04105	0.5004	6.07723	1.22274e-09	1.43846e-07
PLEKHO1	0.922793	0.151919	6.07423	1.24587e-09	1.45528e-07
SCD5	-0.697347	0.114937	-6.06721	1.30148e-09	1.50954e-07
ENSG00000160326	0.981149	0.161901	6.06018	1.35968e-09	1.56601e-07
ARHGAP9	0.902975	0.149038	6.05869	1.37237e-09	1.56964e-07
LMO7	-1.26275	0.209023	-6.04121	1.52959e-09	1.73741e-07
IGHV3-49	2.90017	0.480424	6.03669	1.57311e-09	1.7746e-07
SELL	1.16259	0.19301	6.02346	1.70723e-09	1.89987e-07
WIPF1	0.698945	0.116033	6.02367	1.70508e-09	1.89987e-07
KEL	2.04126	0.339176	6.01829	1.76267e-09	1.92259e-07
ATF7IP2	0.607183	0.100867	6.01963	1.74817e-09	1.92259e-07
STAT1	0.872081	0.144886	6.0191	1.75391e-09	1.92259e-07
WDFY4	0.946002	0.157416	6.00955	1.86038e-09	2.01582e-07
IKZF3	1.509	0.25119	6.00741	1.88511e-09	2.02926e-07
SLC1A3	1.67891	0.279772	6.00102	1.96086e-09	2.09711e-07
SMAP2	0.83155	0.138676	5.99634	2.01812e-09	2.14441e-07
C15orf48	2.24294	0.374412	5.99056	2.09125e-09	2.20788e-07
IGKJ1	2.83193	0.473278	5.98365	2.18185e-09	2.28886e-07
POU2F2	1.54259	0.257985	5.97937	2.24002e-09	2.33501e-07
IGLV1-40	2.81175	0.471587	5.96231	2.48696e-09	2.57612e-07
CXCL9	2.23454	0.375182	5.95589	2.58656e-09	2.66254e-07
CARD11	1.40856	0.236586	5.95371	2.62134e-09	2.68159e-07
CTD-2353F22.2	1.85954	0.313573	5.93016	3.0264e-09	3.07684e-07
NAPSB	0.882686	0.149103	5.91999	3.21971e-09	3.25329e-07
SIDT1	1.09785	0.185486	5.91877	3.2435e-09	3.25735e-07
RELT	0.945269	0.159934	5.91038	3.41325e-09	3.40704e-07
RP11-689B22.2	2.47117	0.418502	5.90481	3.53051e-09	3.50286e-07
CPNE5	2.16662	0.36734	5.89815	3.67601e-09	3.61829e-07
E2F3	0.721484	0.122338	5.89749	3.69079e-09	3.61829e-07
FAM78A	0.667163	0.113155	5.89601	3.72391e-09	3.62916e-07
IFNG-AS1	2.10515	0.357489	5.88872	3.89188e-09	3.77054e-07
PCYOX1	-0.907728	0.154282	-5.88358	4.01482e-09	3.86691e-07
FYB	1.04192	0.177123	5.88248	4.04172e-09	3.87018e-07
IGHV1-18	3.11631	0.530596	5.87323	4.27382e-09	4.06878e-07
P2RY10	1.5299	0.260586	5.871	4.33173e-09	4.1002e-07
IGKV3-20	2.88662	0.491923	5.86803	4.40997e-09	4.15041e-07
DUSP2	1.29643	0.221029	5.86541	4.48019e-09	4.16886e-07
HCLS1	0.766043	0.130601	5.86553	4.47704e-09	4.16886e-07
IGHV3-23	2.72909	0.465458	5.86325	4.53899e-09	4.19984e-07
MAP3K21	-0.731868	0.124907	-5.85929	4.64841e-09	4.27706e-07
CADM1	-0.866646	0.147976	-5.85666	4.72262e-09	4.3212e-07
GPR18	1.57988	0.269859	5.85446	4.78556e-09	4.35459e-07
SH3BP1	0.779505	0.133185	5.8528	4.83352e-09	4.37407e-07
CHI3L1	2.51849	0.430603	5.84877	4.95228e-09	4.45706e-07
IL4I1	2.97579	0.509614	5.8393	5.24191e-09	4.66672e-07
PASK	0.797622	0.136576	5.84012	5.21624e-09	4.66672e-07
LIMD2	1.07713	0.1846	5.83494	5.38094e-09	4.75236e-07
VAV1	0.870642	0.149224	5.83448	5.39581e-09	4.75236e-07
PLCG2	0.800672	0.137288	5.83207	5.4744e-09	4.79592e-07
CD74	0.564428	0.0968273	5.82922	5.56876e-09	4.85277e-07
RP4-564M11.2	-1.02879	0.176607	-5.82532	5.70016e-09	4.91808e-07
GMDS	0.66729	0.114552	5.82523	5.70342e-09	4.91808e-07
IGLV3-21	3.42876	0.589852	5.81292	6.13915e-09	5.26624e-07
SPIB	2.39908	0.412886	5.81052	6.22794e-09	5.29139e-07
CTD-2020K17.1	0.972608	0.167391	5.81039	6.23272e-09	5.29139e-07
ARSD	-0.395602	0.0681198	-5.80745	6.3432e-09	5.35757e-07
SEMA5A	-0.815101	0.14048	-5.80227	6.54233e-09	5.49756e-07
LINC00861	1.35651	0.233874	5.80017	6.62465e-09	5.5308e-07
IGKV3D-15	2.8739	0.495543	5.79949	6.65153e-09	5.5308e-07
PAPSS2	-0.756503	0.130461	-5.79871	6.68263e-09	5.5308e-07
AQP4	-1.17209	0.202187	-5.79706	6.74895e-09	5.55776e-07
BASP1	1.26808	0.21886	5.79404	6.87142e-09	5.56296e-07
TRBC1	1.31135	0.226346	5.79357	6.89037e-09	5.56296e-07
C14orf132	-0.912508	0.157491	-5.79404	6.87141e-09	5.56296e-07
PDE4D	-0.553313	0.095475	-5.79538	6.81675e-09	5.56296e-07
EMP2	-1.38238	0.238695	-5.7914	6.98026e-09	5.60805e-07
FGD2	0.780499	0.134853	5.78776	7.13303e-09	5.70297e-07
NFKBIE	0.952231	0.164553	5.78679	7.17448e-09	5.70839e-07
SIT1	1.40726	0.243279	5.78454	7.27112e-09	5.75747e-07
DMRT2	-1.35359	0.234238	-5.77869	7.5285e-09	5.93274e-07
DSG2	-0.8356	0.144632	-5.77744	7.58454e-09	5.94844e-07
TNF	0.942809	0.16324	5.77559	7.6683e-09	5.98563e-07
CYTH4	0.953322	0.165179	5.77145	7.85901e-09	6.10556e-07
ANOS1	-1.24362	0.215548	-5.76958	7.94715e-09	6.14505e-07
CTLA4	1.53044	0.265581	5.7626	8.28256e-09	6.37447e-07
ENSG00000186818	2.5866	0.449027	5.76045	8.38885e-09	6.41499e-07
ADAM19	1.08855	0.188986	5.75997	8.4131e-09	6.41499e-07
SLC2A5	3.26945	0.567961	5.75647	8.58927e-09	6.51914e-07
COL11A1	4.30952	0.748918	5.75432	8.69909e-09	6.5722e-07
IGKV3-15	2.83643	0.49343	5.7484	9.00934e-09	6.77551e-07
RP11-345J4.6	1.28467	0.223627	5.74471	9.20791e-09	6.86218e-07
SLC17A9	1.59495	0.277631	5.74485	9.20019e-09	6.86218e-07
CYP27B1	2.43184	0.423783	5.7384	9.55742e-09	7.02727e-07
RNF128	-1.5324	0.267024	-5.73883	9.53347e-09	7.02727e-07
CD55	-1.09025	0.189985	-5.73862	9.54532e-09	7.02727e-07
ADGRG5	1.65417	0.28848	5.7341	9.80325e-09	7.14423e-07
DEF6	0.948683	0.165441	5.73426	9.7941e-09	7.14423e-07
OCLN	-1.1139	0.194304	-5.73276	9.88074e-09	7.16897e-07
CTB-133G6.1	1.03341	0.180363	5.72959	1.00673e-08	7.27233e-07
ENSG00000099958	2.75671	0.481329	5.72729	1.02048e-08	7.33946e-07
ELOVL2	1.73529	0.303198	5.7233	1.04476e-08	7.48139e-07
CNTN1	-0.757408	0.132367	-5.72203	1.0526e-08	7.50492e-07
IGKV3D-7	3.1051	0.542734	5.72121	1.05768e-08	7.5086e-07
OSM	1.58503	0.277124	5.71958	1.06791e-08	7.52244e-07
NDNF	-1.08037	0.188895	-5.71944	1.06876e-08	7.52244e-07
WAS	0.748923	0.130991	5.71736	1.08189e-08	7.58245e-07
IGHV4-59	2.84436	0.497574	5.71645	1.0877e-08	7.59088e-07
GCSAM	1.31166	0.229487	5.71564	1.09295e-08	7.59528e-07
MPEG1	0.718616	0.125796	5.71257	1.11285e-08	7.70111e-07
SH2D1A	1.0436	0.182832	5.70796	1.14335e-08	7.87908e-07
IGLV2-14	2.71524	0.476415	5.69931	1.2029e-08	8.25492e-07
WWC2	-0.920276	0.161605	-5.6946	1.23659e-08	8.44206e-07
IGHG2	3.22414	0.566227	5.69408	1.24042e-08	8.44206e-07
CD37	0.963546	0.169247	5.69314	1.24721e-08	8.4533e-07
TYMP	0.95595	0.167958	5.69162	1.25841e-08	8.49427e-07
CD300A	0.844535	0.148507	5.68684	1.2941e-08	8.6897e-07
FAM129B	-0.414832	0.0729524	-5.68634	1.29792e-08	8.6897e-07
IL12RB2	1.40314	0.24685	5.68416	1.31455e-08	8.76547e-07
ZNF664	-0.380518	0.066958	-5.68294	1.32402e-08	8.79301e-07
BTLA	1.64918	0.290535	5.67638	1.37576e-08	9.0999e-07
GZMK	1.59348	0.280938	5.67199	1.4115e-08	9.29897e-07
TSPAN13	-1.04891	0.185028	-5.66891	1.4371e-08	9.42989e-07
EVA1A	-0.905895	0.159912	-5.66496	1.47057e-08	9.57325e-07
RELB	1.06339	0.187698	5.66541	1.46672e-08	9.57325e-07
PCED1B	0.769538	0.135927	5.66139	1.50152e-08	9.73621e-07
MYO1B	-0.707462	0.125016	-5.65897	1.52282e-08	9.79717e-07
CLDN18	-1.55372	0.274526	-5.65964	1.51692e-08	9.79717e-07
RGS1	1.26198	0.223634	5.64303	1.67081e-08	1.07075e-06
IGKV1-5	2.96363	0.525367	5.64106	1.69006e-08	1.07889e-06
CHRM3-AS2	1.53341	0.271905	5.63949	1.70555e-08	1.08316e-06
TRPM2	1.5335	0.271974	5.63839	1.71648e-08	1.08316e-06
ANXA3	-1.6335	0.289694	-5.63872	1.71323e-08	1.08316e-06
TLR10	2.56076	0.454302	5.63669	1.73345e-08	1.08969e-06
LAMC2	-0.973266	0.172736	-5.63443	1.75643e-08	1.09994e-06
KCNS3	-0.758211	0.134587	-5.63362	1.76469e-08	1.10093e-06
IGKV1-27	2.50613	0.44493	5.63263	1.77481e-08	1.10306e-06
IL10RA	0.849632	0.150861	5.6319	1.78232e-08	1.10357e-06
LURAP1L	-0.699323	0.124234	-5.62907	1.81185e-08	1.11765e-06
EPDR1	-0.642935	0.114312	-5.62441	1.86148e-08	1.14398e-06
DDX12P	0.715877	0.127406	5.61885	1.92233e-08	1.17671e-06
FCRLA	3.22336	0.573765	5.61791	1.93286e-08	1.17671e-06
EPHB2	1.03555	0.18434	5.61761	1.93618e-08	1.17671e-06
GPR174	1.21618	0.216706	5.61211	1.99878e-08	1.21029e-06
ARHGAP15	0.773293	0.137911	5.60717	2.05662e-08	1.24075e-06
SIGLEC10	1.59346	0.284267	5.6055	2.07654e-08	1.2482e-06
IGHV4-34	2.55794	0.456643	5.60161	2.12371e-08	1.27191e-06
IGHV3-21	2.58987	0.462712	5.59714	2.17911e-08	1.30036e-06
IGHV4-61	2.78225	0.497382	5.59379	2.22162e-08	1.32094e-06
ADM2	2.0699	0.370127	5.59241	2.23936e-08	1.3267e-06
EDNRB	-1.50382	0.269113	-5.58806	2.29625e-08	1.35553e-06
HLA-DOB	1.48635	0.266127	5.5851	2.3357e-08	1.36341e-06
IGHV6-1	2.77945	0.497664	5.58499	2.3371e-08	1.36341e-06
CXADR	-1.33729	0.239469	-5.58439	2.34525e-08	1.36341e-06
TRAF3	0.803113	0.143825	5.58396	2.35099e-08	1.36341e-06
IGHG3	3.11456	0.557768	5.58397	2.35092e-08	1.36341e-06
IGLL5	2.70908	0.485218	5.58322	2.36102e-08	1.36442e-06
ALCAM	-0.961743	0.172578	-5.57282	2.50654e-08	1.44345e-06
ESR2	1.54282	0.276954	5.57067	2.53764e-08	1.45121e-06
FXYD3	-1.08837	0.195365	-5.57095	2.53355e-08	1.45121e-06
RALGPS2	1.44415	0.259307	5.56926	2.55821e-08	1.45792e-06
PTPN7	1.28644	0.231113	5.56626	2.60267e-08	1.47814e-06
ENSG00000166923	4.35523	0.782896	5.56298	2.65212e-08	1.49148e-06
KIAA0930	0.621107	0.111652	5.5629	2.65334e-08	1.49148e-06
MME	-1.1718	0.210608	-5.56388	2.63838e-08	1.49148e-06
PTGES	1.21726	0.21887	5.56155	2.67396e-08	1.49657e-06
ABCD2	1.15018	0.206826	5.56112	2.68056e-08	1.49657e-06
IGHV3-20	2.86394	0.515504	5.55561	2.76649e-08	1.529e-06
MSTO1	0.491402	0.0884512	5.55563	2.76607e-08	1.529e-06
IGLV3-19	2.75099	0.495132	5.55608	2.75895e-08	1.529e-06
DENND1C	1.07714	0.194306	5.54354	2.96411e-08	1.63274e-06
FBXO41	1.16758	0.210873	5.5369	3.07868e-08	1.69019e-06
IGHV4-39	2.83328	0.512243	5.53114	3.18162e-08	1.74091e-06
SEMA4D	0.99032	0.179134	5.52837	3.23213e-08	1.76269e-06
COL7A1	1.14826	0.207761	5.52684	3.26045e-08	1.77163e-06
IL21R	1.44048	0.260685	5.52575	3.2808e-08	1.77163e-06
CAPN2	-0.585907	0.106024	-5.52618	3.27282e-08	1.77163e-06
PIK3CD	0.799486	0.144838	5.51987	3.39245e-08	1.82594e-06
ADGRF5	-0.798193	0.144633	-5.51874	3.41443e-08	1.83178e-06
CAV2	-1.25643	0.227735	-5.51708	3.44677e-08	1.84313e-06
C12orf74	1.57141	0.284941	5.51485	3.49073e-08	1.86059e-06
SLAMF8	1.49905	0.272069	5.50979	3.5926e-08	1.90102e-06
IGLV3-25	2.67361	0.48536	5.50851	3.61878e-08	1.90102e-06
PLEK	1.12236	0.203707	5.5097	3.59456e-08	1.90102e-06
GBP1	0.769278	0.139653	5.50848	3.61936e-08	1.90102e-06
CLIC5	-1.36495	0.247801	-5.50825	3.62429e-08	1.90102e-06
SCFD2	0.366187	0.066494	5.50706	3.64869e-08	1.90171e-06
AC233755.1	2.86571	0.520345	5.50733	3.64311e-08	1.90171e-06
LIN7A	-0.839882	0.152591	-5.50414	3.70966e-08	1.92133e-06
ORAI2	0.831083	0.150981	5.50457	3.70071e-08	1.92133e-06
RP5-1171I10.5	1.39522	0.253725	5.49896	3.82043e-08	1.97249e-06
SCNN1B	-0.836314	0.152489	-5.48443	4.14795e-08	2.1349e-06
LRRK1	0.801837	0.146274	5.48174	4.21155e-08	2.16088e-06
LINC01857	2.42459	0.442402	5.48051	4.24091e-08	2.16919e-06
SLC7A5	1.51923	0.277419	5.47631	4.34283e-08	2.20789e-06
CD84	1.21164	0.221253	5.47629	4.34338e-08	2.20789e-06
CYP4B1	-1.33442	0.243738	-5.47478	4.38043e-08	2.21987e-06
FAM167A	-1.30405	0.238316	-5.47195	4.45101e-08	2.24305e-06
EVL	0.617044	0.112767	5.47186	4.45342e-08	2.24305e-06
RP11-566E18.1	-0.463698	0.0847728	-5.4699	4.50299e-08	2.25705e-06
IL2RA	1.83194	0.334926	5.46968	4.50861e-08	2.25705e-06
IGHV3-33	2.73443	0.500277	5.46583	4.60734e-08	2.29948e-06
CMTM4	-0.539796	0.0989335	-5.45615	4.86556e-08	2.41997e-06
IGLC3	2.75266	0.504548	5.4557	4.87814e-08	2.41997e-06
ISPD	-0.724798	0.132885	-5.45434	4.91541e-08	2.42565e-06
IGLV1-44	2.71341	0.497488	5.45421	4.91904e-08	2.42565e-06
TOR1AIP2	-0.337963	0.0619703	-5.45363	4.93531e-08	2.4264e-06
RAB11FIP1	-0.882557	0.16186	-5.45261	4.96355e-08	2.43303e-06
SP110	0.446591	0.0819483	5.44967	5.04633e-08	2.46626e-06
IGLV4-69	2.34117	0.429834	5.4467	5.13133e-08	2.50038e-06
ITGB7	1.14004	0.209442	5.44322	5.23257e-08	2.5422e-06
DAG1	-0.434468	0.0798302	-5.4424	5.25666e-08	2.54639e-06
PRRG4	-0.785237	0.144366	-5.43922	5.35139e-08	2.58468e-06
LGI2	2.06858	0.380651	5.43432	5.50061e-08	2.64415e-06
VSIG10	-0.856476	0.157611	-5.43412	5.50663e-08	2.64415e-06
RAC2	0.884501	0.162878	5.43044	5.62141e-08	2.69075e-06
VMP1	0.966108	0.177922	5.42997	5.63635e-08	2.69075e-06
AMPD3	1.26344	0.232908	5.42464	5.80699e-08	2.76419e-06
LSP1	0.536167	0.0990418	5.41354	6.17914e-08	2.93286e-06
BTBD3	-0.646607	0.119457	-5.4129	6.20125e-08	2.9349e-06
TNFAIP8	0.794884	0.146935	5.40978	6.31027e-08	2.97794e-06
CSF2RB	0.676894	0.125207	5.40619	6.43793e-08	3.02951e-06
IGHV3-48	2.67708	0.495398	5.40389	6.52096e-08	3.05984e-06
IGKV4-1	2.80267	0.518832	5.40188	6.59448e-08	3.08554e-06
LMNB1	0.860637	0.159344	5.40114	6.62193e-08	3.08961e-06
ENSG00000179344	0.583669	0.108089	5.39988	6.66842e-08	3.10251e-06
ENSG00000168394	0.598578	0.110864	5.39923	6.69274e-08	3.10506e-06
IGHV3-13	2.37598	0.440115	5.39855	6.71825e-08	3.10814e-06
LINC01588	0.972416	0.180167	5.3973	6.76525e-08	3.12111e-06
IGLC2	2.69304	0.499225	5.39445	6.87349e-08	3.16219e-06
IGHV3-30	2.62412	0.486808	5.39046	7.02764e-08	3.2241e-06
ZBP1	1.49391	0.277285	5.38764	7.13883e-08	3.26602e-06
IGHG4	3.44341	0.639228	5.38682	7.17146e-08	3.27185e-06
SYNJ2BP	-0.398741	0.074037	-5.3857	7.21625e-08	3.28319e-06
IGKC	2.84963	0.529269	5.38408	7.28166e-08	3.30383e-06
APOL2	0.442588	0.0822203	5.38295	7.32746e-08	3.31547e-06
CXCL11	1.31139	0.243697	5.38125	7.39714e-08	3.33783e-06
TNFRSF18	1.76274	0.327849	5.37667	7.58761e-08	3.41442e-06
PNOC	2.4995	0.465018	5.37506	7.65568e-08	3.43567e-06
NECTIN3	-0.703577	0.13093	-5.3737	7.71358e-08	3.44947e-06
IGKV3D-20	2.7919	0.519582	5.37336	7.72832e-08	3.44947e-06
TMC8	1.04886	0.195277	5.37111	7.82531e-08	3.48332e-06
SHC3	-0.858563	0.159877	-5.37014	7.86758e-08	3.49269e-06
IGHV2-5	2.76544	0.515207	5.36763	7.97766e-08	3.53204e-06
APLP2	-0.613258	0.11428	-5.3663	8.03704e-08	3.54879e-06
SYNC	-0.637679	0.118874	-5.3643	8.12619e-08	3.57856e-06
TNFRSF9	2.09744	0.391835	5.35287	8.65696e-08	3.80214e-06
HLA-A	0.401645	0.0751275	5.34617	8.98332e-08	3.93498e-06
APOBEC3G	0.591667	0.110718	5.34392	9.09587e-08	3.97371e-06
IGKV1D-33	2.98324	0.558593	5.34062	9.2627e-08	4.03589e-06
SLC16A12	-1.53218	0.28694	-5.33971	9.30979e-08	4.0434e-06
LIPH	-1.4042	0.262992	-5.33933	9.32904e-08	4.0434e-06
RP11-288C18.1	-0.561542	0.105272	-5.3342	9.5966e-08	4.14845e-06
BIRC3	0.928546	0.174163	5.33147	9.74201e-08	4.20028e-06
CSMD2	2.32452	0.436087	5.33041	9.799e-08	4.21383e-06
ICOSLG	0.63361	0.118943	5.32703	9.98321e-08	4.28186e-06
DOCK2	0.664415	0.124789	5.32431	1.01338e-07	4.33516e-06
RP11-314B1.2	-1.27984	0.240426	-5.32324	1.01933e-07	4.3493e-06
CD151	-0.470115	0.0883412	-5.32158	1.02871e-07	4.378e-06
RP11-848G14.2	0.738686	0.138953	5.31608	1.06028e-07	4.48917e-06
IGKV3D-11	2.94765	0.554439	5.31646	1.05804e-07	4.48917e-06
CAV1	-1.24893	0.235171	-5.31072	1.09193e-07	4.61129e-06
GPC3	-1.38429	0.260975	-5.30432	1.13091e-07	4.7637e-06
IGKV1-33	2.96176	0.558495	5.30312	1.13842e-07	4.78311e-06
LRP6	-0.608414	0.114768	-5.30125	1.15012e-07	4.81995e-06
GPM6A	-1.47945	0.279199	-5.29892	1.16492e-07	4.8696e-06
IGHG1	3.23042	0.609955	5.29616	1.18265e-07	4.93121e-06
LINC00891	-0.622595	0.117605	-5.29395	1.19705e-07	4.97508e-06
TSPAN12	-1.19536	0.225812	-5.29362	1.19922e-07	4.97508e-06
DHX34	0.424687	0.0802539	5.29179	1.21123e-07	5.01231e-06
RHOBTB3	-0.441461	0.0834723	-5.28872	1.23178e-07	5.08458e-06
STAG3	0.920708	0.174179	5.28598	1.25031e-07	5.14816e-06
TCP11L2	-0.47119	0.0892225	-5.28107	1.28433e-07	5.24888e-06
IGHV1-69	3.2354	0.612624	5.28121	1.28333e-07	5.24888e-06
IFI16	0.585252	0.110817	5.28124	1.28314e-07	5.24888e-06
IGHGP	3.26223	0.617971	5.27894	1.29935e-07	5.29711e-06
IGHV1-2	2.71387	0.514805	5.27165	1.35206e-07	5.49838e-06
IGLC7	2.75853	0.523621	5.26819	1.37778e-07	5.58916e-06
EML6	1.25662	0.23879	5.26247	1.42132e-07	5.75162e-06
KCNMB4	-0.940994	0.178849	-5.26138	1.4298e-07	5.77178e-06
NELL2	0.958974	0.182288	5.26078	1.43449e-07	5.77652e-06
CD47	-0.440821	0.0838582	-5.25674	1.46629e-07	5.8902e-06
LEF1	0.885008	0.168471	5.25318	1.49499e-07	5.96185e-06
TNNC1	-1.44462	0.274958	-5.25398	1.48849e-07	5.96185e-06
BCL2	0.686982	0.130767	5.25349	1.49243e-07	5.96185e-06
SEMA3E	-1.45685	0.277415	-5.25153	1.50839e-07	6.00077e-06
EPCAM	-1.19008	0.2267	-5.24958	1.52447e-07	6.03556e-06
C17orf62	0.830514	0.158193	5.25	1.52095e-07	6.03556e-06
DPF3	1.20088	0.22879	5.24881	1.53089e-07	6.04646e-06
KCNN4	1.65132	0.314676	5.24768	1.54026e-07	6.06742e-06
NCF1C	1.22016	0.232531	5.24729	1.54356e-07	6.06742e-06
NBEAL1	-0.506877	0.0966452	-5.24472	1.56519e-07	6.13778e-06
ST18	1.5165	0.289436	5.23949	1.61023e-07	6.26963e-06
NCF1B	1.17139	0.223551	5.2399	1.60664e-07	6.26963e-06
FZD1	-0.469244	0.0895502	-5.24001	1.60572e-07	6.26963e-06
IGLV5-45	2.32247	0.443511	5.23657	1.6359e-07	6.35455e-06
CH507-9B2.1	0.628686	0.120139	5.23298	1.66801e-07	6.46236e-06
RP11-497H16.7	0.716935	0.137013	5.23259	1.6715e-07	6.46236e-06
GPR55	1.40902	0.269544	5.22742	1.71892e-07	6.63013e-06
CNTN6	-1.43119	0.273828	-5.22661	1.72647e-07	6.63278e-06
RASSF4	1.20994	0.231501	5.22648	1.72766e-07	6.63278e-06
GPR132	1.04971	0.20095	5.22372	1.75365e-07	6.71689e-06
MIAT	1.35983	0.260391	5.22227	1.76745e-07	6.75404e-06
NPL	1.13178	0.216781	5.22084	1.78116e-07	6.79068e-06
ASS1P1	1.38678	0.26572	5.21896	1.79931e-07	6.84403e-06
IGKV1D-16	3.14327	0.602558	5.21654	1.82292e-07	6.91785e-06
LCK	1.05157	0.201797	5.21105	1.87774e-07	7.10951e-06
TBC1D10C	0.826572	0.158664	5.20956	1.8929e-07	7.15047e-06
MUC15	-1.71681	0.329603	-5.20872	1.90143e-07	7.16627e-06
TRAF3IP3	1.07464	0.206366	5.20743	1.91476e-07	7.18363e-06
EXPH5	-1.19551	0.229571	-5.20756	1.91343e-07	7.18363e-06
IGHV1-24	3.59819	0.691447	5.20385	1.95202e-07	7.30677e-06
IGLV2-18	2.97709	0.572249	5.20244	1.96684e-07	7.34555e-06
TNFRSF17	2.06844	0.397675	5.20134	1.9786e-07	7.37273e-06
IGHV1-46	2.79196	0.537074	5.19846	2.00944e-07	7.47077e-06
ATP2A3	0.98529	0.189696	5.19406	2.05758e-07	7.63249e-06
ROR1	-0.539005	0.103819	-5.19175	2.08324e-07	7.71034e-06
VOPP1	0.840875	0.161981	5.19121	2.08932e-07	7.7155e-06
IGLV3-9	3.14072	0.605253	5.1891	2.11314e-07	7.78601e-06
TNFSF8	0.922615	0.17787	5.18703	2.13673e-07	7.85536e-06
SESTD1	-0.657169	0.126749	-5.18481	2.16232e-07	7.93173e-06
ACHE	0.953999	0.18411	5.18168	2.19893e-07	8.04809e-06
RASGRP2	0.630864	0.121825	5.17844	2.23746e-07	8.17095e-06
NPNT	-0.959916	0.185444	-5.17631	2.2632e-07	8.24664e-06
NCF1	1.16906	0.2259	5.17513	2.27758e-07	8.28075e-06
TLE3	0.482407	0.0932927	5.1709	2.32973e-07	8.45167e-06
ENSG00000034053	0.778095	0.150511	5.16968	2.34499e-07	8.48835e-06
BHLHA15	2.27837	0.440885	5.16772	2.36971e-07	8.559e-06
GBP2	0.548194	0.106139	5.16487	2.40608e-07	8.67136e-06
JCHAIN	1.34179	0.260044	5.15987	2.47123e-07	8.8867e-06
TLR6	1.14421	0.221941	5.15548	2.52985e-07	9.07771e-06
IGLJ3	2.94206	0.570977	5.15268	2.56792e-07	9.19428e-06
GPC5	-1.31332	0.254908	-5.15212	2.57558e-07	9.20168e-06
IGKV2D-29	2.76968	0.537659	5.15137	2.5859e-07	9.21858e-06
C4orf50	2.22213	0.431442	5.15048	2.59824e-07	9.22264e-06
MCM5	0.498908	0.0968657	5.15052	2.59768e-07	9.22264e-06
IGHV1-69D	3.16434	0.614655	5.14816	2.63061e-07	9.31744e-06
ENSG00000104972	0.943977	0.183416	5.14666	2.65172e-07	9.35201e-06
IGLV2-11	2.64098	0.513131	5.14679	2.64981e-07	9.35201e-06
STAP1	1.58022	0.307069	5.14614	2.65908e-07	9.35791e-06
NFAM1	0.914474	0.177825	5.14255	2.71041e-07	9.51822e-06
TNFRSF25	0.800139	0.15562	5.14161	2.72397e-07	9.54547e-06
CTD-2562J17.6	-0.738762	0.143697	-5.14109	2.73146e-07	9.5514e-06
ARHGEF12	-0.473366	0.0920866	-5.14044	2.74094e-07	9.56426e-06
CST6	-1.25738	0.244687	-5.13871	2.76636e-07	9.63254e-06
C1orf167	-0.928153	0.180654	-5.13775	2.78042e-07	9.66107e-06
IL12RB1	0.819999	0.159646	5.13635	2.80123e-07	9.7129e-06
IGHV4-55	2.84491	0.554116	5.13414	2.83441e-07	9.80729e-06
IGKV1-8	3.09601	0.603332	5.13152	2.87413e-07	9.88244e-06
AOAH	0.778563	0.151718	5.13165	2.87206e-07	9.88244e-06
CERS2	-0.40942	0.0797767	-5.13208	2.86557e-07	9.88244e-06
CD5	1.28724	0.250897	5.13056	2.8888e-07	9.91218e-06
B3GALNT1	-0.850007	0.165731	-5.12882	2.91558e-07	9.98329e-06
VSIG2	-1.14343	0.222973	-5.1281	2.92676e-07	1.00008e-05
NUGGC	1.72826	0.337115	5.12663	2.9497e-07	1.00375e-05
FZD6	-0.558075	0.10885	-5.12701	2.94372e-07	1.00375e-05
RAB27B	-1.1031	0.215289	-5.12382	2.99401e-07	1.01673e-05
LAMB3	-0.81385	0.158851	-5.12337	3.00129e-07	1.0171e-05
WIF1	-1.99203	0.389065	-5.12005	3.05447e-07	1.033e-05
MSC	1.77259	0.346361	5.11776	3.09184e-07	1.0435e-05
KLHL6	0.94153	0.183993	5.1172	3.10109e-07	1.04448e-05
HSH2D	1.11825	0.218744	5.11213	3.18553e-07	1.06922e-05
HLA-DOA	0.570273	0.111556	5.11201	3.18754e-07	1.06922e-05
CCBE1	-1.12467	0.220059	-5.11077	3.2085e-07	1.07406e-05
EDNRA	-0.64481	0.126187	-5.10995	3.2225e-07	1.07656e-05
LAMA3	-1.01289	0.198284	-5.10827	3.25119e-07	1.08395e-05
AGAP2	0.912809	0.178801	5.10518	3.30483e-07	1.09961e-05
LPIN1	0.381715	0.0747763	5.10476	3.31221e-07	1.09984e-05
SMARCA1	-0.491986	0.0963931	-5.10395	3.32631e-07	1.1023e-05
SSFA2	-0.580922	0.11385	-5.10252	3.35154e-07	1.10843e-05
RBM38	0.590451	0.115752	5.10103	3.37819e-07	1.11277e-05
ENSG00000146112	0.559305	0.10964	5.10128	3.37371e-07	1.11277e-05
HLA-B	0.417366	0.0818375	5.09994	3.39763e-07	1.11695e-05
XPO6	0.422791	0.0829261	5.09841	3.42517e-07	1.12375e-05
AFF2	-0.42946	0.0842593	-5.09688	3.45291e-07	1.13061e-05
ISG20	0.80115	0.1572	5.09639	3.46195e-07	1.13132e-05
LAX1	1.60509	0.315027	5.0951	3.48555e-07	1.13677e-05
NFKBID	0.671174	0.131754	5.09414	3.50324e-07	1.13803e-05
PHACTR2	-0.575118	0.112893	-5.09437	3.499e-07	1.13803e-05
IGLV6-57	2.84858	0.559466	5.09161	3.55041e-07	1.15109e-05
RPS28P7	0.803059	0.157744	5.09089	3.56393e-07	1.1532e-05
GPR183	1.17725	0.231386	5.08781	3.62225e-07	1.16977e-05
MYO7A	1.34185	0.263781	5.08697	3.63829e-07	1.17265e-05
CD6	1.1676	0.229569	5.08605	3.65598e-07	1.17376e-05
TNFAIP2	0.75027	0.147504	5.08642	3.64889e-07	1.17376e-05
SATB1-AS1	1.36165	0.267811	5.08437	3.68852e-07	1.18191e-05
ATP13A1	0.453216	0.0891714	5.08253	3.72439e-07	1.19108e-05
CILP2	3.30483	0.650899	5.07733	3.82771e-07	1.21939e-05
CCL3	1.81688	0.35782	5.07764	3.82157e-07	1.21939e-05
IGKV2D-28	2.85151	0.561747	5.07614	3.85175e-07	1.22468e-05
SEC14L6	-1.07919	0.212668	-5.07452	3.88485e-07	1.23282e-05
TAF4B	0.752928	0.148405	5.07346	3.90654e-07	1.23732e-05
LRMP	1.02552	0.202186	5.07215	3.93351e-07	1.24347e-05
CCDC88B	0.775706	0.152953	5.07153	3.9463e-07	1.24513e-05
LANCL3	-0.883003	0.174208	-5.06868	4.00587e-07	1.26151e-05
DDAH1	-0.58838	0.116114	-5.06726	4.03577e-07	1.26849e-05
BCHE	-1.48373	0.292943	-5.06493	4.08552e-07	1.28169e-05
CD2	0.874192	0.17261	5.06454	4.09394e-07	1.28189e-05
MEI1	1.4872	0.293679	5.06405	4.10449e-07	1.28275e-05
SLC44A3	-0.538932	0.106526	-5.05918	4.21066e-07	1.31344e-05
TNFRSF1B	0.523465	0.103486	5.0583	4.23003e-07	1.31699e-05
DNMT1	0.395908	0.0782832	5.05738	4.25052e-07	1.32087e-05
RP11-195E2.1	-0.917176	0.181386	-5.05649	4.27043e-07	1.32456e-05
PARD6B	-1.02475	0.202681	-5.056	4.28143e-07	1.32547e-05
C2orf54	-1.02861	0.2035	-5.05458	4.31332e-07	1.33154e-05
SULT1A1	-0.717083	0.141873	-5.05441	4.3172e-07	1.33154e-05
TRBC2	1.19266	0.236128	5.0509	4.39741e-07	1.35375e-05
PSAT1	1.56257	0.309883	5.04245	4.59604e-07	1.41225e-05
GPR84	1.98848	0.39467	5.03832	4.69638e-07	1.4404e-05
PERP	-0.815674	0.161917	-5.03761	4.71378e-07	1.44305e-05
DDX39A	0.51269	0.101808	5.03583	4.75779e-07	1.45382e-05
CCND1	-0.818931	0.162633	-5.03546	4.76705e-07	1.45395e-05
TSPAN33	1.10038	0.218607	5.0336	4.81354e-07	1.4637e-05
TNFSF13B	0.973603	0.193426	5.03347	4.81679e-07	1.4637e-05
IGKV2-28	2.84882	0.566217	5.03131	4.87132e-07	1.47754e-05
ENSG00000185989	0.463031	0.092038	5.03087	4.88258e-07	1.47824e-05
SFMBT2	0.811957	0.16143	5.02979	4.91022e-07	1.48388e-05
URB1	0.313108	0.0622673	5.02846	4.94438e-07	1.48874e-05
ENSG00000114790	-1.13697	0.226098	-5.02868	4.9387e-07	1.48874e-05
FNBP1L	-0.694665	0.138166	-5.02776	4.96238e-07	1.49143e-05
SLC25A45	0.627444	0.124818	5.02687	4.98556e-07	1.49567e-05
NABP1	0.806441	0.160518	5.02399	5.06084e-07	1.51549e-05
MACC1	-0.83265	0.165811	-5.02168	5.1222e-07	1.53092e-05
IGKV3-11	2.62488	0.522743	5.02135	5.13096e-07	1.53092e-05
ITGA3	-0.93281	0.185838	-5.01949	5.18096e-07	1.54305e-05
HYAL1	-0.977235	0.194734	-5.01829	5.21324e-07	1.54827e-05
KIAA1191	-0.256361	0.0510869	-5.01814	5.2173e-07	1.54827e-05
SAMD10	0.85504	0.170444	5.01654	5.26105e-07	1.55844e-05
USP47	-0.265489	0.0529317	-5.01569	5.28438e-07	1.56254e-05
ANKRD36BP2	2.11844	0.422405	5.01519	5.29814e-07	1.56381e-05
F11R	-0.735568	0.146746	-5.01252	5.37213e-07	1.58281e-05
BTN2A2	0.434724	0.0867692	5.01012	5.43963e-07	1.59983e-05
FAM225B	1.35242	0.270065	5.00776	5.50678e-07	1.61529e-05
RCSD1	0.43726	0.0873195	5.00758	5.5118e-07	1.61529e-05
ARHGAP4	0.746128	0.14903	5.00656	5.54117e-07	1.62101e-05
PI15	1.73492	0.346637	5.00499	5.58656e-07	1.62851e-05
CILP	2.78805	0.557041	5.00511	5.58304e-07	1.62851e-05
MYCBP2	0.345895	0.0691197	5.00428	5.60707e-07	1.6316e-05
SLC2A12	-1.30813	0.261438	-5.00359	5.62718e-07	1.63456e-05
TGFB2	-1.10144	0.220523	-4.99467	5.89366e-07	1.70895e-05
TRAC	1.14347	0.228967	4.99402	5.91365e-07	1.71174e-05
FAM225A	1.37114	0.274583	4.99352	5.92881e-07	1.71311e-05
COX4I2	-0.919183	0.184156	-4.99133	5.99658e-07	1.72966e-05
PIM1	0.736182	0.147511	4.99069	6.01637e-07	1.73233e-05
C1orf198	-0.651723	0.130677	-4.98728	6.12346e-07	1.76009e-05
CSK	0.605994	0.121536	4.98613	6.16011e-07	1.76754e-05
C1QC	0.748028	0.150053	4.9851	6.19301e-07	1.77389e-05
CCR4	1.25178	0.251177	4.98363	6.24013e-07	1.78429e-05
CECR7	2.04682	0.411109	4.97876	6.39913e-07	1.81713e-05
TRAT1	1.16049	0.233058	4.97939	6.3786e-07	1.81713e-05
HOPX	-0.931853	0.187151	-4.97915	6.38638e-07	1.81713e-05
GUCY1A2	-0.780241	0.156713	-4.97878	6.39877e-07	1.81713e-05
TDP1	0.470483	0.0945331	4.97691	6.4608e-07	1.82953e-05
KRT7	-0.975619	0.19605	-4.97639	6.47827e-07	1.82953e-05
PARP1	0.384463	0.0772615	4.97612	6.48723e-07	1.82953e-05
MEGF9	-0.596765	0.119912	-4.97671	6.4675e-07	1.82953e-05
C1orf220	1.73949	0.349679	4.97454	6.54043e-07	1.84138e-05
PLA2G7	1.76003	0.353862	4.97376	6.5665e-07	1.84302e-05
FAM102A	0.724982	0.145763	4.9737	6.56863e-07	1.84302e-05
IGHV3-69-1	2.43636	0.489943	4.97275	6.60114e-07	1.84585e-05
PLEKHA1	-0.583021	0.11724	-4.97289	6.59613e-07	1.84585e-05
PFKFB2	-0.611252	0.122947	-4.97167	6.63777e-07	1.85295e-05
HELB	0.583157	0.117317	4.97079	6.66803e-07	1.85825e-05
SLAMF6	1.27528	0.256616	4.96959	6.70955e-07	1.86666e-05
PIP5K1B	-0.753616	0.151661	-4.96909	6.72685e-07	1.86832e-05
TXNDC5	1.15369	0.232239	4.96769	6.77566e-07	1.87871e-05
ENSG00000184640	0.360127	0.0725112	4.96649	6.8174e-07	1.8871e-05
RPS10	1.05872	0.213265	4.96431	6.89443e-07	1.90522e-05
PLCXD2	0.666355	0.134271	4.96277	6.94957e-07	1.91724e-05
COL9A2	0.56271	0.11353	4.95648	7.17829e-07	1.97703e-05
ARHGAP22	0.998983	0.201632	4.9545	7.25177e-07	1.99393e-05
FHDC1	-1.03919	0.21002	-4.94806	7.49582e-07	2.04905e-05
IFT57	-0.60342	0.121947	-4.9482	7.49045e-07	2.04905e-05
VEPH1	-1.32653	0.268079	-4.94829	7.48697e-07	2.04905e-05
IGKV1-9	2.74898	0.555586	4.9479	7.502e-07	2.04905e-05
ATM	0.507993	0.10272	4.94543	7.59769e-07	2.07175e-05
JSRP1	2.49069	0.503799	4.94381	7.66088e-07	2.08209e-05
MYZAP	-1.39392	0.281937	-4.94409	7.64993e-07	2.08209e-05
GRK6	0.547711	0.11081	4.94281	7.70061e-07	2.08944e-05
IGLV1-47	2.57904	0.522146	4.9393	7.84019e-07	2.12381e-05
SPINT1	-0.645271	0.130695	-4.93722	7.92427e-07	2.14307e-05
LILRA4	1.58888	0.321849	4.93672	7.94457e-07	2.14503e-05
VNN1	1.46113	0.296049	4.93544	7.99706e-07	2.15567e-05
ZNF215	1.82937	0.370718	4.93466	8.02907e-07	2.16076e-05
TACSTD2	-1.06395	0.215625	-4.93429	8.04435e-07	2.16134e-05
ADGRB2	1.20968	0.245296	4.93153	8.15882e-07	2.18853e-05
PUS1	0.53055	0.107621	4.92978	8.23224e-07	2.20394e-05
FGFR2	-0.78232	0.158701	-4.92952	8.24303e-07	2.20394e-05
COCH	1.73618	0.35246	4.92589	8.39779e-07	2.24023e-05
KCNA2	1.62029	0.328966	4.92538	8.41955e-07	2.24023e-05
ARSJ	-0.454033	0.0921779	-4.92561	8.4097e-07	2.24023e-05
PTPN22	0.565839	0.115005	4.92012	8.64918e-07	2.29761e-05
PPARGC1A	-1.1592	0.235647	-4.91923	8.68864e-07	2.30438e-05
HIST1H3J	1.53181	0.31149	4.91767	8.75785e-07	2.31528e-05
PTK2B	0.561225	0.11412	4.91784	8.75034e-07	2.31528e-05
PTPN21	-0.967895	0.196876	-4.91626	8.82121e-07	2.32829e-05
OSBPL3	0.665291	0.135351	4.91531	8.86419e-07	2.33589e-05
PCED1B-AS1	1.02846	0.209314	4.91349	8.94706e-07	2.35021e-05
NLRC5	0.814088	0.165681	4.91359	8.94258e-07	2.35021e-05
COMP	3.23493	0.658584	4.91195	9.01747e-07	2.36493e-05
SLC5A1	-1.66019	0.338109	-4.91022	9.09739e-07	2.37455e-05
SCAMP5	1.40318	0.285764	4.91026	9.09565e-07	2.37455e-05
ETV6	0.424038	0.0863537	4.91048	9.08528e-07	2.37455e-05
MIR3142HG	1.33683	0.272369	4.90817	9.19284e-07	2.39447e-05
TRAF1	1.03321	0.210517	4.90796	9.2028e-07	2.39447e-05
JPH1	-1.07277	0.218668	-4.90593	9.29843e-07	2.41554e-05
RP11-294C11.2	2.83137	0.577479	4.90298	9.43919e-07	2.44824e-05
MSL3	0.408921	0.0834165	4.90216	9.47883e-07	2.45208e-05
MZB1	2.37356	0.484196	4.90206	9.48374e-07	2.45208e-05
STAMBPL1	0.587856	0.119961	4.90041	9.56364e-07	2.46886e-05
EOMES	1.02655	0.209535	4.89919	9.62329e-07	2.48037e-05
TUFT1	-0.772623	0.15772	-4.8987	9.64733e-07	2.48268e-05
ELL	0.628567	0.128364	4.89675	9.74361e-07	2.50004e-05
MYO5B	-0.923689	0.188634	-4.89672	9.74514e-07	2.50004e-05
TRABD	0.636297	0.130007	4.89434	9.86363e-07	2.5265e-05
AKNA	0.698369	0.142728	4.893	9.93088e-07	2.53978e-05
KIF21B	0.879363	0.179739	4.89246	9.95854e-07	2.5429e-05
ETV1	-0.854766	0.174762	-4.89104	1.00303e-06	2.55725e-05
ZAP70	1.12237	0.229494	4.89061	1.00523e-06	2.55891e-05
PDK1	1.27755	0.261246	4.89023	1.00718e-06	2.55992e-05
CALCRL	-0.819526	0.167599	-4.88981	1.00932e-06	2.56141e-05
FAM69A	0.86966	0.177937	4.88747	1.0214e-06	2.58291e-05
PRKG2	-1.32225	0.270551	-4.88726	1.0225e-06	2.58291e-05
DHX37	0.420879	0.0861099	4.8877	1.02019e-06	2.58291e-05
ENSG00000151790	2.46884	0.505456	4.88438	1.03754e-06	2.61688e-05
CYTOR	0.935667	0.191603	4.88337	1.04288e-06	2.62633e-05
ERAP2	0.318705	0.065305	4.88025	1.05952e-06	2.66417e-05
GPA33	-1.59645	0.327221	-4.87881	1.0673e-06	2.67965e-05
ANKRD29	-0.928329	0.190342	-4.87717	1.07621e-06	2.69789e-05
GMIP	0.624396	0.128037	4.87667	1.07892e-06	2.70059e-05
CLEC3B	-1.2044	0.24702	-4.87573	1.08406e-06	2.70932e-05
IGLV7-46	1.99705	0.409625	4.87531	1.08637e-06	2.71099e-05
PATL2	0.929866	0.190823	4.87291	1.09964e-06	2.73995e-05
CYFIP2	0.53984	0.110794	4.87246	1.10216e-06	2.74207e-05
FOLR1	-1.08126	0.22193	-4.87205	1.10448e-06	2.74372e-05
MCUB	0.713926	0.146594	4.87009	1.11548e-06	2.76686e-05
ENSG00000152939	-1.09701	0.225341	-4.86823	1.126e-06	2.78875e-05
MS4A15	-1.31943	0.271062	-4.86761	1.12955e-06	2.79237e-05
ADAM12	2.48859	0.511278	4.86738	1.13085e-06	2.79237e-05
DUSP5	0.780515	0.160441	4.8648	1.14573e-06	2.82488e-05
TNFAIP3	0.931672	0.191578	4.86314	1.15541e-06	2.84448e-05
NR1D2	-0.502007	0.10324	-4.8625	1.15911e-06	2.84933e-05
CAT	-0.809068	0.166457	-4.86051	1.17082e-06	2.87384e-05
MSTO2P	0.466473	0.0959872	4.85974	1.17541e-06	2.87716e-05
SYTL1	0.747568	0.15383	4.85969	1.17567e-06	2.87716e-05
RASEF	-1.12341	0.23123	-4.85842	1.18328e-06	2.89148e-05
PTGES2	0.450407	0.0927643	4.85539	1.20148e-06	2.93161e-05
MIR155HG	1.35734	0.279688	4.85305	1.2158e-06	2.94724e-05
APOBEC3F	0.612675	0.12625	4.85288	1.21683e-06	2.94724e-05
ARNTL2	1.2861	0.264968	4.85379	1.21124e-06	2.94724e-05
Sep-10	-0.651166	0.134172	-4.85321	1.21477e-06	2.94724e-05
FNBP1	0.460396	0.0948663	4.8531	1.21544e-06	2.94724e-05
COL10A1	3.38976	0.698592	4.85228	1.22049e-06	2.95176e-05
SOGA3	-1.48672	0.306599	-4.84905	1.24053e-06	2.99582e-05
SFTA1P	-1.27553	0.263117	-4.84775	1.24873e-06	3.01024e-05
PRKCB	0.70475	0.145384	4.84752	1.25015e-06	3.01024e-05
GNAQ	-0.485115	0.100105	-4.84606	1.25938e-06	3.02802e-05
SLCO4C1	-1.33396	0.275318	-4.84516	1.26511e-06	3.03563e-05
GIT2	0.286359	0.059107	4.84475	1.26771e-06	3.03563e-05
CEACAM6	-1.47353	0.304153	-4.84469	1.26807e-06	3.03563e-05
DOCK8	0.527437	0.108877	4.84433	1.2704e-06	3.03678e-05
RFLNA	2.23702	0.461828	4.84383	1.27358e-06	3.03999e-05
APOE	1.14132	0.23566	4.84308	1.27843e-06	3.04714e-05
MGAT5	0.325014	0.0671147	4.84266	1.2811e-06	3.0491e-05
N4BP1	-0.39523	0.0816572	-4.84011	1.29766e-06	3.08405e-05
ZNF620	-0.585111	0.120902	-4.83954	1.30139e-06	3.08847e-05
IGHV3-7	2.29785	0.474962	4.83797	1.31171e-06	3.10847e-05
BAIAP2-AS1	-0.487432	0.100762	-4.83744	1.31524e-06	3.11237e-05
RIMKLA	-1.17851	0.24364	-4.83711	1.31744e-06	3.11309e-05
PCBP3	0.844715	0.174644	4.83678	1.31961e-06	3.11375e-05
LAP3	0.584485	0.120984	4.8311	1.35778e-06	3.19923e-05
CECR1	0.806273	0.166992	4.82821	1.37765e-06	3.2414e-05
TNFAIP6	1.7487	0.362207	4.82792	1.37969e-06	3.24159e-05
FAM169A	0.768996	0.159332	4.82637	1.39046e-06	3.24835e-05
CLIC3	-0.924142	0.191452	-4.82703	1.38586e-06	3.24835e-05
S100A10	-0.634941	0.131551	-4.82657	1.38905e-06	3.24835e-05
KDR	-0.750766	0.155539	-4.82687	1.38695e-06	3.24835e-05
LCP2	0.675178	0.139925	4.82527	1.39816e-06	3.2617e-05
IGKV1-6	2.54609	0.527767	4.82427	1.40519e-06	3.27348e-05
NR1H3	0.928166	0.192421	4.82362	1.40973e-06	3.27942e-05
TUSC3	-0.543204	0.112633	-4.82279	1.41561e-06	3.28845e-05
RPL3P4	0.630161	0.130727	4.82042	1.43257e-06	3.32317e-05
CIITA	0.733073	0.152089	4.82002	1.43545e-06	3.32515e-05
CCL8	2.13954	0.444248	4.81609	1.46396e-06	3.37223e-05
LPAR5	1.20657	0.250493	4.81678	1.45892e-06	3.37223e-05
IGHV2-70D	2.99965	0.622779	4.81656	1.46057e-06	3.37223e-05
ARHGAP25	0.5104	0.105977	4.81613	1.46367e-06	3.37223e-05
CGNL1	-0.678882	0.141079	-4.81209	1.49363e-06	3.43577e-05
TMEM106A	0.757683	0.157589	4.80798	1.52461e-06	3.49725e-05
FILIP1	-0.815397	0.169585	-4.80819	1.52303e-06	3.49725e-05
UHRF1	1.16748	0.242925	4.80593	1.54037e-06	3.52849e-05
MCF2L2	0.849861	0.17695	4.80282	1.56444e-06	3.57865e-05
RAB25	-1.04316	0.217213	-4.80249	1.56705e-06	3.57965e-05
P2RY6	1.4144	0.294575	4.80149	1.57487e-06	3.59254e-05
LINC00937	1.28418	0.267494	4.80077	1.58054e-06	3.59552e-05
AC233755.2	2.70949	0.564385	4.80078	1.58045e-06	3.59552e-05
STK10	0.421334	0.0878147	4.79798	1.60272e-06	3.64094e-05
MIR3687-1	0.995438	0.207484	4.79766	1.6053e-06	3.64177e-05
SH3TC1	0.592562	0.123527	4.79703	1.61038e-06	3.64827e-05
PLS1	-1.04388	0.217642	-4.79633	1.61597e-06	3.65592e-05
HSD17B6	-1.3155	0.274288	-4.79605	1.61822e-06	3.65598e-05
TTYH3	0.957322	0.199748	4.79265	1.64596e-06	3.71356e-05
ENSG00000162849	2.34899	0.490212	4.79177	1.65313e-06	3.72464e-05
ATF5	1.20608	0.251777	4.79026	1.66569e-06	3.74781e-05
PSME2	0.463743	0.0968229	4.7896	1.67114e-06	3.75493e-05
SNX20	0.804509	0.16804	4.78761	1.68779e-06	3.78718e-05
NRK	1.45677	0.304441	4.78507	1.70929e-06	3.83021e-05
SCNN1G	-0.890472	0.186118	-4.78445	1.71454e-06	3.83674e-05
GRAMD2	-1.4532	0.303783	-4.78367	1.72122e-06	3.84647e-05
PRDM1	1.03611	0.21674	4.78043	1.74917e-06	3.90364e-05
PCDH9	-0.966395	0.202181	-4.77986	1.75415e-06	3.90945e-05
FOXP3	1.78839	0.374178	4.77953	1.75706e-06	3.91065e-05
TINCR	-1.33424	0.279241	-4.77809	1.76965e-06	3.92388e-05
RUBCN	0.404067	0.0845675	4.77804	1.77015e-06	3.92388e-05
MSI2	0.529703	0.110859	4.77815	1.76911e-06	3.92388e-05
ECEL1P2	-1.48804	0.311485	-4.77725	1.77707e-06	3.92484e-05
RP1-78O14.1	-1.22623	0.256667	-4.7775	1.77484e-06	3.92484e-05
GRIA1	-1.05885	0.221647	-4.77718	1.77774e-06	3.92484e-05
LNX2	-0.639503	0.133929	-4.77493	1.79768e-06	3.96357e-05
HTR2A	1.88333	0.394445	4.77464	1.80028e-06	3.96399e-05
UNC13B	-0.912038	0.191039	-4.7741	1.80513e-06	3.96937e-05
PIK3R6	0.850308	0.178127	4.77361	1.80952e-06	3.97371e-05
PPP4R1	-0.36225	0.0758932	-4.77315	1.81367e-06	3.97752e-05
ITGB2	0.836685	0.175313	4.77251	1.81946e-06	3.98492e-05
RP11-214O1.2	0.951304	0.199406	4.7707	1.83591e-06	4.01559e-05
CTHRC1	2.67971	0.561769	4.77014	1.84101e-06	4.02141e-05
IGKV1D-12	2.56565	0.538283	4.76635	1.87591e-06	4.09221e-05
CR1	1.11602	0.234191	4.76544	1.88437e-06	4.10525e-05
RASAL3	0.891112	0.187023	4.76471	1.89125e-06	4.11477e-05
AGER	-1.44067	0.302416	-4.76387	1.89917e-06	4.12657e-05
KIAA0408	-1.29541	0.271949	-4.76344	1.9032e-06	4.12988e-05
GPD1	-1.55135	0.325732	-4.76267	1.91052e-06	4.14029e-05
SGCE	-0.650203	0.136535	-4.76217	1.91521e-06	4.145e-05
RGS14	0.706181	0.148338	4.76063	1.92994e-06	4.16766e-05
HVCN1	0.663034	0.139277	4.76054	1.93074e-06	4.16766e-05
GRIN3A	2.20526	0.463368	4.75919	1.94371e-06	4.19017e-05
SLC35A1	-0.560567	0.117798	-4.75872	1.94828e-06	4.19354e-05
SAMSN1	0.8717	0.183188	4.7585	1.95036e-06	4.19354e-05
AC006129.2	1.23107	0.258806	4.7567	1.96781e-06	4.22553e-05
EGFR	-0.653325	0.137413	-4.75448	1.98961e-06	4.26679e-05
ERMN	1.07952	0.227293	4.74948	2.03944e-06	4.36795e-05
CD3G	0.992109	0.208914	4.74889	2.04537e-06	4.37496e-05
KCNMA1	1.15129	0.242521	4.74718	2.06276e-06	4.40644e-05
ITGA4	0.394166	0.0830402	4.7467	2.06767e-06	4.41121e-05
FANCD2	0.604384	0.127356	4.74561	2.0788e-06	4.42922e-05
ENSG00000149527	1.06237	0.223976	4.74322	2.10348e-06	4.476e-05
CARMIL3	0.96845	0.204285	4.74069	2.12988e-06	4.52634e-05
ZDHHC18	0.457107	0.096439	4.73985	2.13872e-06	4.53927e-05
IGHV2-26	2.99854	0.632937	4.7375	2.16371e-06	4.5864e-05
RASGRP3	0.579011	0.122233	4.73695	2.16961e-06	4.593e-05
RAB3IP	-0.639757	0.135067	-4.73661	2.17323e-06	4.59474e-05
BANK1	1.29501	0.273514	4.73472	2.19355e-06	4.63176e-05
TEAD1	-0.488171	0.103122	-4.73394	2.20203e-06	4.64371e-05
ITLN2	-1.5957	0.337127	-4.73323	2.2097e-06	4.65394e-05
ST7	-0.459471	0.097095	-4.73218	2.22125e-06	4.67228e-05
FAM177A1	-0.423304	0.0894689	-4.7313	2.2309e-06	4.68659e-05
BLM	1.00516	0.212473	4.73077	2.23675e-06	4.69291e-05
ARHGAP29	-0.82456	0.174356	-4.72917	2.25445e-06	4.72401e-05
MASP1	-1.52663	0.322837	-4.7288	2.25849e-06	4.72647e-05
IGKV1-16	2.27577	0.48133	4.72809	2.26647e-06	4.73648e-05
NEU3	0.431957	0.0913642	4.72786	2.26903e-06	4.73648e-05
RP11-690D19.3	-0.586184	0.124042	-4.72568	2.29352e-06	4.77223e-05
SLAMF1	1.24841	0.264197	4.7253	2.29774e-06	4.77223e-05
PPIF	0.948448	0.200717	4.7253	2.29773e-06	4.77223e-05
COBL	-1.02957	0.217864	-4.72575	2.29264e-06	4.77223e-05
IGHV1OR15-1	2.37064	0.501947	4.72289	2.32514e-06	4.82306e-05
GAB1	-0.516732	0.109426	-4.7222	2.33313e-06	4.83353e-05
IGHV4-28	2.44449	0.517713	4.7217	2.33879e-06	4.83918e-05
PRKCZ	-0.733187	0.155506	-4.71484	2.419e-06	4.99886e-05
GOLGA5P1	1.25604	0.266468	4.71367	2.43293e-06	5.02134e-05
IGHV3-43	2.8813	0.611364	4.7129	2.44216e-06	5.0341e-05
CDC42SE2	0.431453	0.0915695	4.71175	2.45594e-06	5.05617e-05
ZFYVE9	-0.58395	0.123968	-4.71048	2.4713e-06	5.08143e-05
ZNF101	0.626808	0.133092	4.70959	2.48213e-06	5.08707e-05
TP53	0.405235	0.0860464	4.7095	2.4833e-06	5.08707e-05
EPB41L5	-1.05827	0.224694	-4.70981	2.47949e-06	5.08707e-05
TBX5-AS1	-0.734181	0.155905	-4.70915	2.48758e-06	5.0895e-05
DHRS9	0.936465	0.198899	4.70824	2.49868e-06	5.09954e-05
CFL2	-0.567464	0.120521	-4.70843	2.49628e-06	5.09954e-05
KRT4	-1.84875	0.392755	-4.70715	2.51208e-06	5.11691e-05
SELENOW	-0.368393	0.0782643	-4.70704	2.51341e-06	5.11691e-05
IGLV1-51	2.24135	0.476602	4.70277	2.56657e-06	5.21868e-05
TMEM125	-1.02121	0.217273	-4.70015	2.59968e-06	5.27949e-05
KLF16	0.555641	0.118247	4.69897	2.6148e-06	5.29064e-05
TMEM246	-0.69216	0.147289	-4.69933	2.61013e-06	5.29064e-05
ACTB	0.332617	0.0707819	4.69919	2.61197e-06	5.29064e-05
FCHO1	0.957295	0.20377	4.69793	2.62814e-06	5.31063e-05
IGKV1-12	2.45141	0.521833	4.6977	2.63113e-06	5.31063e-05
ZNF217	0.31956	0.0680342	4.69705	2.63943e-06	5.32085e-05
TMEM245	-0.482683	0.102817	-4.69458	2.67149e-06	5.3789e-05
IGLV3-1	2.37348	0.505624	4.69415	2.6772e-06	5.38381e-05
EFNA1	-0.729058	0.155358	-4.69276	2.69539e-06	5.41378e-05
AC067945.3	1.36069	0.290021	4.69169	2.70956e-06	5.42901e-05
DPYSL2	-0.467458	0.0996306	-4.69192	2.70658e-06	5.42901e-05
LDLRAD4	0.517076	0.110247	4.69016	2.72996e-06	5.46323e-05
MYO6	-0.617718	0.131723	-4.68953	2.73837e-06	5.47341e-05
HECW2	-1.05421	0.224827	-4.68901	2.74536e-06	5.48074e-05
AMIGO1	-0.481709	0.10278	-4.68682	2.77479e-06	5.51276e-05
TTF2	0.431665	0.0920979	4.68702	2.77212e-06	5.51276e-05
PFKP	0.742656	0.15844	4.68729	2.76841e-06	5.51276e-05
STX3	-0.568577	0.121311	-4.68692	2.77342e-06	5.51276e-05
CTNNAL1	-0.828292	0.176768	-4.68577	2.7891e-06	5.53451e-05
CRACR2A	0.686051	0.146437	4.68494	2.80036e-06	5.55017e-05
MIR3687-2	1.00837	0.215252	4.68458	2.80533e-06	5.55335e-05
SP140L	0.459656	0.0981936	4.68112	2.85309e-06	5.6411e-05
GRK5	-0.659112	0.140839	-4.6799	2.87016e-06	5.66804e-05
KIAA0895	-0.818988	0.175042	-4.67881	2.88544e-06	5.6914e-05
BATF	1.20461	0.257495	4.67819	2.89413e-06	5.70171e-05
EFR3B	-1.13679	0.243138	-4.67551	2.93228e-06	5.76309e-05
GM2A	0.696978	0.149067	4.6756	2.93098e-06	5.76309e-05
CLDN7	-0.817903	0.175031	-4.67292	2.96951e-06	5.8293e-05
CTD-2626G11.2	-1.42567	0.305177	-4.67163	2.98814e-06	5.85292e-05
CXCL14	1.32598	0.283845	4.67149	2.99029e-06	5.85292e-05
RABEP2	0.440526	0.0943037	4.67135	2.9922e-06	5.85292e-05
IGLV8-61	2.34052	0.501115	4.67063	3.00276e-06	5.86659e-05
ATOX1	0.480648	0.102918	4.67021	3.00892e-06	5.87167e-05
TAP2	0.323785	0.069334	4.66992	3.01312e-06	5.87291e-05
CDKN2B	-0.521475	0.111683	-4.66925	3.02299e-06	5.87353e-05
TNFRSF19	-0.90248	0.193285	-4.66917	3.02414e-06	5.87353e-05
DENND2D	0.622484	0.133308	4.66953	3.01897e-06	5.87353e-05
ADAP2	0.751773	0.161186	4.66401	3.10107e-06	6.00305e-05
SASH3	0.702754	0.150677	4.66396	3.10176e-06	6.00305e-05
ALDH3A2	-0.548308	0.117552	-4.6644	3.0952e-06	6.00305e-05
HINT3	-0.417581	0.0895564	-4.66278	3.11969e-06	6.03067e-05
FMNL1	0.592047	0.126993	4.66204	3.13084e-06	6.04512e-05
RP11-294C11.4	2.33365	0.500625	4.66146	3.13967e-06	6.05441e-05
AGTR1	-0.830046	0.178074	-4.66125	3.143e-06	6.05441e-05
XK	-0.815781	0.17509	-4.65922	3.1741e-06	6.10717e-05
ENSG00000157873	0.497712	0.106868	4.65728	3.20422e-06	6.15794e-05
PANK1	-0.590557	0.126831	-4.65624	3.22042e-06	6.17708e-05
HIST1H2AJ	1.35677	0.291392	4.65616	3.22168e-06	6.17708e-05
MBOAT2	-0.682048	0.146511	-4.65527	3.2356e-06	6.19655e-05
UGT8	1.06238	0.228326	4.65291	3.27275e-06	6.26042e-05
RP11-22B23.1	0.455809	0.0979994	4.65114	3.30105e-06	6.29992e-05
IGHV3-66	2.82442	0.607237	4.65126	3.29912e-06	6.29992e-05
BICDL1	0.984346	0.211663	4.65054	3.31065e-06	6.30874e-05
TOB1	-0.60171	0.12939	-4.65037	3.31333e-06	6.30874e-05
RPL32P1	0.888535	0.191099	4.6496	3.32573e-06	6.31125e-05
SPTSSA	-0.642632	0.138213	-4.64958	3.32615e-06	6.31125e-05
NTN4	-0.825385	0.177502	-4.65001	3.31916e-06	6.31125e-05
MPP5	-0.61562	0.13242	-4.64901	3.33529e-06	6.32131e-05
SHROOM3	-0.873057	0.18781	-4.64863	3.34151e-06	6.32582e-05
SLC9A3R1	0.479289	0.103129	4.64746	3.36045e-06	6.35437e-05
SLC29A3	0.797885	0.171749	4.64564	3.3903e-06	6.39911e-05
STAT5A	0.42394	0.0912574	4.64554	3.39188e-06	6.39911e-05
RNA5-8S5	1.21202	0.260925	4.6451	3.39907e-06	6.40533e-05
PHLDB3	0.608427	0.13102	4.64376	3.42122e-06	6.43274e-05
DOK3	0.784796	0.169001	4.64375	3.42142e-06	6.43274e-05
QKI	-0.458799	0.0988225	-4.64266	3.43953e-06	6.45942e-05
STAC	-1.03605	0.223191	-4.642	3.45059e-06	6.4728e-05
ARHGAP5	-0.501296	0.108016	-4.64095	3.46809e-06	6.49822e-05
S100B	1.13367	0.244307	4.64034	3.4783e-06	6.50996e-05
IGKV1-39	2.51144	0.541365	4.63909	3.49949e-06	6.54218e-05
GRB14	-0.739178	0.159349	-4.63873	3.50562e-06	6.54622e-05
UBL3	-0.428739	0.0924892	-4.63555	3.5599e-06	6.64003e-05
CP	2.07643	0.447993	4.63496	3.57004e-06	6.65143e-05
PCDH12	-0.718333	0.154995	-4.63456	3.57699e-06	6.65649e-05
PRKACB	0.404936	0.0873774	4.63434	3.58085e-06	6.65649e-05
CCM2	0.530054	0.114396	4.6335	3.59528e-06	6.671e-05
ENSG00000152894	-0.482924	0.104226	-4.63342	3.59675e-06	6.671e-05
CXXC5	0.491192	0.106021	4.63295	3.60488e-06	6.67856e-05
COL19A1	1.65133	0.356825	4.62783	3.69511e-06	6.83803e-05
IGKV1D-39	2.50821	0.542225	4.62577	3.73206e-06	6.89865e-05
LTF	1.9304	0.417518	4.62351	3.77308e-06	6.96667e-05
ITGAL	0.550467	0.119083	4.62255	3.79049e-06	6.99097e-05
SPAG4	1.84665	0.399656	4.62061	3.82608e-06	7.0466e-05
PARVG	0.560706	0.121359	4.62023	3.83308e-06	7.0466e-05
FREM2	-1.13011	0.244602	-4.62021	3.83349e-06	7.0466e-05
PLLP	-1.07523	0.232833	-4.61802	3.87422e-06	7.11353e-05
PIM2	1.69747	0.367678	4.61672	3.89848e-06	7.1501e-05
PPP1R9A	-0.992807	0.215084	-4.6159	3.91386e-06	7.17034e-05
SYDE2	-1.08533	0.235147	-4.61556	3.92045e-06	7.17442e-05
COL1A1	2.3264	0.504097	4.61498	3.93125e-06	7.1862e-05
ENSG00000105220	0.494732	0.107252	4.6128	3.97284e-06	7.24614e-05
NEBL	-1.10987	0.240595	-4.61303	3.9685e-06	7.24614e-05
RHOBTB1	-0.485777	0.105318	-4.61247	3.97911e-06	7.24955e-05
MANF	0.799623	0.173393	4.61161	3.99553e-06	7.26373e-05
KRT18	-0.713263	0.154667	-4.61161	3.99571e-06	7.26373e-05
IGLV3-10	2.31099	0.501386	4.60921	4.04211e-06	7.33998e-05
MICALL2	0.561142	0.121759	4.60862	4.05352e-06	7.35258e-05
GRAMD1B	0.600683	0.130396	4.60662	4.09271e-06	7.41551e-05
GCH1	0.618113	0.134237	4.60465	4.13155e-06	7.47765e-05
SULT1C2	1.40076	0.304309	4.6031	4.16255e-06	7.51018e-05
BMPER	-1.25308	0.272213	-4.6033	4.15842e-06	7.51018e-05
ARHGAP45	0.586189	0.127348	4.60306	4.1632e-06	7.51018e-05
PYHIN1	0.896611	0.1948	4.60274	4.16975e-06	7.51376e-05
ZC3H14	-0.365174	0.0793501	-4.60205	4.18343e-06	7.53018e-05
FUT7	1.60296	0.348411	4.60079	4.20888e-06	7.56771e-05
PPP1R16B	0.673849	0.146561	4.59775	4.27083e-06	7.67072e-05
LINC00954	1.03546	0.225233	4.59726	4.28078e-06	7.68023e-05
SNX25	-0.679011	0.147714	-4.59678	4.29069e-06	7.68962e-05
CD53	0.840909	0.183215	4.58973	4.43821e-06	7.94536e-05
SIGLEC7	0.720234	0.156987	4.58785	4.47836e-06	8.00789e-05
CCL4	1.21508	0.264859	4.58764	4.48286e-06	8.00789e-05
CCDC163	1.08693	0.236972	4.58673	4.50237e-06	8.02533e-05
SCAI	-0.614796	0.134037	-4.58677	4.50146e-06	8.02533e-05
ENTPD4	0.372723	0.081301	4.58448	4.55128e-06	8.09499e-05
PON2	-0.568003	0.123895	-4.58455	4.54968e-06	8.09499e-05
SCNN1A	-0.895614	0.195431	-4.58277	4.58849e-06	8.15236e-05
PGM1	-0.414552	0.0904743	-4.58199	4.60579e-06	8.17429e-05
ANTXRLP1	1.50413	0.328319	4.58132	4.62061e-06	8.19175e-05
FRAS1	-0.857533	0.18722	-4.58036	4.64172e-06	8.22034e-05
BDNF	-1.58522	0.346159	-4.57947	4.66154e-06	8.24657e-05
MPP7	-0.836492	0.182686	-4.57884	4.67559e-06	8.26254e-05
SH3RF1	-0.644789	0.140828	-4.57854	4.68226e-06	8.26547e-05
FAM184A	-1.06315	0.232229	-4.57801	4.6942e-06	8.27768e-05
CD7	1.13997	0.249078	4.57677	4.72207e-06	8.31791e-05
JADE1	-0.354109	0.0774053	-4.57474	4.76813e-06	8.39008e-05
FCER1A	-0.987302	0.215882	-4.57334	4.80013e-06	8.43738e-05
SLITRK6	-1.94636	0.425719	-4.57195	4.83211e-06	8.48452e-05
SOSTDC1	-2.69004	0.58888	-4.56806	4.92259e-06	8.63419e-05
EIF4G3	0.292192	0.0639802	4.56691	4.94968e-06	8.66326e-05
HLA-H	0.405243	0.0887328	4.567	4.94754e-06	8.66326e-05
TOM1L1	-0.648399	0.142	-4.5662	4.96635e-06	8.6832e-05
EAF2	1.07756	0.236002	4.56588	4.974e-06	8.68735e-05
ASPHD2	1.106	0.242248	4.56556	4.98162e-06	8.69145e-05
POGK	-0.281981	0.0617744	-4.56468	5.00251e-06	8.71866e-05
GCOM1	-1.50027	0.328703	-4.56422	5.01353e-06	8.71941e-05
NEDD4L	-0.956021	0.209452	-4.56439	5.00957e-06	8.71941e-05
MYBL2	1.55777	0.341371	4.56328	5.03605e-06	8.74934e-05
AC083843.4	-0.903815	0.198105	-4.56229	5.05986e-06	8.78145e-05
MB21D1	0.601544	0.131879	4.56133	5.08309e-06	8.81247e-05
GIPC1	-0.376863	0.0826286	-4.56093	5.09287e-06	8.82015e-05
GPC4	-0.500576	0.10978	-4.55981	5.12011e-06	8.858e-05
EML3	0.404781	0.0887998	4.55835	5.1557e-06	8.91022e-05
BCL11B	1.033	0.226682	4.55703	5.18809e-06	8.9568e-05
GAS6-AS1	0.717453	0.157448	4.55676	5.19495e-06	8.95924e-05
PIK3AP1	0.793567	0.174187	4.55584	5.21764e-06	8.98896e-05
CD96	0.876042	0.192303	4.55552	5.22553e-06	8.99316e-05
IGDCC4	1.42561	0.313021	4.55436	5.25447e-06	9.0241e-05
IGKV1-17	2.25912	0.496022	4.55448	5.25157e-06	9.0241e-05
PHYH	-0.425674	0.0934758	-4.55384	5.26756e-06	9.03715e-05
GRK2	0.381527	0.0838154	4.55199	5.31407e-06	9.10001e-05
OSBPL9	-0.29797	0.0654599	-4.55194	5.31525e-06	9.10001e-05
AC008268.1	-2.01882	0.443608	-4.55093	5.34105e-06	9.13469e-05
PRTG	-0.74201	0.163058	-4.55059	5.34946e-06	9.13958e-05
SMAGP	-0.846616	0.18606	-4.55023	5.35883e-06	9.1461e-05
TAPT1	-0.403707	0.0887498	-4.54882	5.39476e-06	9.1979e-05
LRRC36	-1.48699	0.327078	-4.54628	5.46034e-06	9.30008e-05
EXD2	-0.295	0.0649072	-4.54495	5.49492e-06	9.34205e-05
PRX	-1.4114	0.310547	-4.54489	5.49633e-06	9.34205e-05
TMPRSS13	-0.922804	0.203174	-4.54194	5.57397e-06	9.46425e-05
OXNAD1	0.433708	0.0955201	4.54049	5.61236e-06	9.51963e-05
HOMER1	-0.690125	0.152007	-4.54009	5.62312e-06	9.52807e-05
BCAS4	0.878636	0.193571	4.53908	5.64992e-06	9.56363e-05
RP11-325F22.2	1.05184	0.231792	4.53787	5.68264e-06	9.60345e-05
ENSG00000154822	0.422009	0.0930035	4.53756	5.69093e-06	9.60345e-05
SYVN1	0.661042	0.145682	4.53758	5.69033e-06	9.60345e-05
TMEM139	-1.3915	0.306726	-4.53663	5.71606e-06	9.60648e-05
CLSTN3	0.773806	0.170563	4.53676	5.71238e-06	9.60648e-05
RASSF8	-0.612509	0.13501	-4.53677	5.71216e-06	9.60648e-05
AP1B1	0.449829	0.0991509	4.53681	5.71117e-06	9.60648e-05
CYSTM1	-0.510932	0.112655	-4.53534	5.75094e-06	9.65212e-05
CDH5	-0.689724	0.152082	-4.5352	5.75494e-06	9.65212e-05
WNT5A	-0.530707	0.117027	-4.53491	5.76283e-06	9.65553e-05
ENSG00000141639	-1.31956	0.291008	-4.53445	5.77526e-06	9.66491e-05
RP11-255H23.2	-1.06949	0.235869	-4.53427	5.78017e-06	9.66491e-05
SYP	-0.659123	0.145395	-4.53333	5.806e-06	9.69825e-05
PIK3CG	0.740388	0.163341	4.53278	5.82115e-06	9.71371e-05
HM13	0.569445	0.125648	4.53208	5.84059e-06	9.73628e-05
PPM1D	-0.338362	0.07467	-4.53144	5.85835e-06	9.75602e-05
SH2B2	0.802658	0.177176	4.53027	5.89074e-06	9.80005e-05
STXBP6	-1.1871	0.262051	-4.53003	5.89767e-06	9.80168e-05
SH2D4A	-0.868973	0.191879	-4.52875	5.93346e-06	9.85123e-05
SFTA2	-1.12886	0.249367	-4.5269	5.98555e-06	9.9277e-05
HIST1H1B	1.1227	0.248049	4.52612	6.00763e-06	9.94999e-05
SLC1A4	0.989359	0.218613	4.52563	6.02163e-06	9.94999e-05
IGHV3-53	2.74843	0.60731	4.52557	6.02316e-06	9.94999e-05
FERMT3	0.723824	0.159931	4.52585	6.01535e-06	9.94999e-05
HACD1	-0.699716	0.154772	-4.52094	6.15652e-06	0.000101601
AC017002.2	1.05441	0.233293	4.51968	6.19339e-06	0.000102107
RASGRP1	0.787115	0.174267	4.51671	6.2807e-06	0.000103443
KCTD3	-0.468411	0.103716	-4.51628	6.29365e-06	0.000103553
LINC01684	1.23598	0.273728	4.51535	6.32138e-06	0.000103802
RIN2	-0.429615	0.0951432	-4.51546	6.31808e-06	0.000103802
ENSG00000099953	2.08953	0.462829	4.51469	6.34089e-06	0.000104018
NFATC2	0.631116	0.139808	4.51415	6.35713e-06	0.000104181
ENSG00000151276	-0.603632	0.133739	-4.51352	6.37594e-06	0.000104385
CRNDE	-0.922841	0.204532	-4.51196	6.42305e-06	0.000104979
MYO9B	0.456514	0.10118	4.5119	6.42495e-06	0.000104979
SAMD11	1.03081	0.228522	4.51077	6.45921e-06	0.00010533
CD69	0.850562	0.18856	4.51082	6.45768e-06	0.00010533
ZSCAN31	-0.645359	0.143091	-4.51012	6.47899e-06	0.000105548
ADAMTS4	2.01404	0.446608	4.50964	6.49376e-06	0.000105684
EFNB2	-0.825706	0.18313	-4.50886	6.51776e-06	0.00010597
HPGD	-1.62922	0.361406	-4.50802	6.54362e-06	0.000106285
MKI67	0.932465	0.206916	4.50649	6.59075e-06	0.000106946
LRRTM4	-1.39737	0.310118	-4.50593	6.60814e-06	0.000107122
PEG10	-1.13877	0.252792	-4.5048	6.64364e-06	0.000107592
FOXA2	-1.01541	0.225525	-4.50244	6.71775e-06	0.000108685
RP11-474P2.7	0.893604	0.198491	4.50199	6.73216e-06	0.000108811
SLC7A5P1	1.03401	0.229723	4.50113	6.75919e-06	0.000109141
NCKAP1	-0.496487	0.110311	-4.50081	6.76946e-06	0.0001092
GALNT18	-0.808608	0.179733	-4.49895	6.82899e-06	0.000110052
ITK	0.953242	0.211925	4.49802	6.85908e-06	0.000110429
KLRG1	0.723534	0.160893	4.49698	6.89248e-06	0.00011075
SUSD2	-1.08424	0.241098	-4.49711	6.88826e-06	0.00011075
SLC2A1	1.36272	0.30313	4.49551	6.9404e-06	0.000111412
STARD5	1.10012	0.244733	4.49517	6.95152e-06	0.000111482
HIST1H3G	1.15646	0.257332	4.49403	6.98886e-06	0.000111971
SIK2	-0.391524	0.0871307	-4.49353	7.00528e-06	0.000112125
ENSG00000041515	1.3617	0.303158	4.49173	7.06478e-06	0.000112888
ENSG00000154640	-0.394773	0.0878941	-4.49146	7.0735e-06	0.000112888
FAM46C	1.23121	0.27412	4.4915	7.07228e-06	0.000112888
RGS10	0.739425	0.164638	4.49121	7.08211e-06	0.000112916
PSTPIP2	0.693439	0.154412	4.49085	7.09394e-06	0.000112995
C1QTNF6	0.835363	0.186069	4.48953	7.1381e-06	0.000113589
KHDRBS2	-1.03278	0.230116	-4.48807	7.18723e-06	0.00011426
HIST1H2AI	1.13096	0.252085	4.48642	7.24313e-06	0.000115038
GAPVD1	-0.219289	0.048881	-4.48617	7.25139e-06	0.000115058
PMM2	0.490371	0.109316	4.4858	7.26417e-06	0.00011515
ADAM23	0.997186	0.222316	4.48545	7.27607e-06	0.000115228
GGTLC1	-1.42693	0.318198	-4.4844	7.31202e-06	0.000115575
HIST1H2AG	1.08199	0.241273	4.48451	7.30807e-06	0.000115575
RP11-43D4.2	1.0445	0.232932	4.48415	7.3206e-06	0.0001156
ZBED9	-0.951857	0.212357	-4.48233	7.38319e-06	0.000116476
YAP1	-0.428377	0.0955947	-4.48118	7.4232e-06	0.000116995
BISPR	0.693979	0.154888	4.48052	7.44613e-06	0.000117244
RTKN2	-1.35048	0.301427	-4.48028	7.45443e-06	0.000117263
HLA-DQA1	0.795219	0.177531	4.47932	7.4882e-06	0.000117682
CYB5A	-0.887714	0.198224	-4.47835	7.52231e-06	0.000118105
IRX1	-1.28671	0.287394	-4.47719	7.56329e-06	0.000118523
ALDH3B1	-0.752632	0.168102	-4.47724	7.56153e-06	0.000118523
DENND5B	0.804088	0.179661	4.47558	7.62052e-06	0.000119193
PGC	-1.25871	0.281239	-4.47559	7.62002e-06	0.000119193
USP12	-0.314198	0.0702086	-4.4752	7.63386e-06	0.000119288
DKK3	-0.472604	0.105611	-4.47496	7.64265e-06	0.000119312
COL15A1	1.11208	0.248547	4.47433	7.66504e-06	0.000119548
CDKN1A	0.782393	0.174932	4.47255	7.72909e-06	0.000120433
CCR5	0.888534	0.198715	4.4714	7.77084e-06	0.00012097
ENSG00000171451	-0.313678	0.0701758	-4.4699	7.8257e-06	0.000121709
ZNF106	-0.33077	0.0740118	-4.46916	7.85284e-06	0.000122015
IRF6	-0.760484	0.170187	-4.46852	7.87627e-06	0.000122149
FAM174B	-0.573543	0.128349	-4.46863	7.87217e-06	0.000122149
BMP3	-1.29901	0.290843	-4.46635	7.95641e-06	0.00012316
SLC12A2	-0.493314	0.110448	-4.46648	7.95182e-06	0.00012316
RP11-356I2.4	0.743664	0.166614	4.4634	8.06675e-06	0.000124751
IGLV1-36	2.87041	0.643169	4.46293	8.0848e-06	0.000124912
IRX2	-1.07724	0.241427	-4.46198	8.12059e-06	0.000125348
ST6GAL1	0.756493	0.169556	4.4616	8.13486e-06	0.000125451
SCEL	-1.60407	0.359556	-4.46125	8.14814e-06	0.000125538
ENSG00000081237	0.628398	0.140898	4.45996	8.19742e-06	0.000126179
PODNL1	1.96548	0.440795	4.45895	8.23627e-06	0.000126642
MAGI3	-0.75998	0.170446	-4.45878	8.24289e-06	0.000126642
ENSG00000147676	-1.1021	0.247196	-4.45841	8.25695e-06	0.00012674
WASF3	-0.648941	0.145695	-4.45411	8.42437e-06	0.00012899
ADGRA3	-0.336534	0.0755563	-4.45408	8.42519e-06	0.00012899
RNASE1	-0.556246	0.124886	-4.45404	8.42706e-06	0.00012899
CD40LG	0.943535	0.211856	4.45366	8.44178e-06	0.000129096
SEC14L4	-0.99939	0.224496	-4.4517	8.51937e-06	0.000130161
HIST1H2BH	1.10059	0.247278	4.45081	8.55483e-06	0.000130582
ATL2	-0.405343	0.0910961	-4.44962	8.60215e-06	0.000131183
SEMA6B	1.00737	0.226481	4.44793	8.67024e-06	0.00013202
STAT2	0.400608	0.0900675	4.44786	8.67308e-06	0.00013202
ICAM3	0.854179	0.192077	4.44707	8.70483e-06	0.000132381
SNX29P1	0.828994	0.186444	4.44634	8.73457e-06	0.000132623
SERPINB9	0.473958	0.106596	4.44628	8.73683e-06	0.000132623
EPB41L4B	-1.28969	0.290257	-4.44328	8.85987e-06	0.000134366
MAOA	-1.01381	0.228224	-4.44219	8.90486e-06	0.000134925
PLCB2	0.504058	0.113623	4.43622	9.15502e-06	0.000138588
RP11-347C18.3	1.32291	0.29831	4.43467	9.22115e-06	0.000139332
DESI2	-0.383274	0.086424	-4.43481	9.21535e-06	0.000139332
ZNF219	-0.480758	0.108422	-4.43412	9.24498e-06	0.000139564
PDCD4	0.328253	0.0740336	4.43384	9.2571e-06	0.000139619
RP1-79C4.4	1.16238	0.262215	4.43291	9.29695e-06	0.000140092
MLPH	-1.05019	0.237002	-4.43115	9.37306e-06	0.00014111
GNB5	0.468798	0.105823	4.43003	9.42214e-06	0.000141332
CTNNBIP1	-0.533794	0.120481	-4.43052	9.40078e-06	0.000141332
LIMK1	0.674238	0.152193	4.43016	9.41644e-06	0.000141332
UXS1	-0.393974	0.0889296	-4.43018	9.41561e-06	0.000141332
C16orf54	0.633534	0.143036	4.42921	9.45806e-06	0.000141484
TPPP	-1.31477	0.296831	-4.42936	9.45152e-06	0.000141484
FAM84B	-0.596879	0.13475	-4.42954	9.44321e-06	0.000141484
ANXA8	-1.15763	0.261379	-4.42895	9.46925e-06	0.000141523
PCED1A	0.373696	0.084411	4.42711	9.55059e-06	0.00014261
MYLIP	-0.439491	0.0993333	-4.4244	9.67091e-06	0.000144275
RAD1	-0.280985	0.0635394	-4.42221	9.76953e-06	0.000145615
RFFL	0.371674	0.0840588	4.42159	9.79762e-06	0.000145901
RP4-568C11.4	-1.16574	0.26368	-4.42105	9.82203e-06	0.000146133
SH3GL3	-1.54782	0.350163	-4.42027	9.85785e-06	0.000146533
C1orf116	-1.15848	0.262239	-4.41766	9.9775e-06	0.000148178
SH3GL2	-1.5839	0.358773	-4.41475	1.01125e-05	0.000150002
MYBBP1A	0.392189	0.0888385	4.41462	1.01186e-05	0.000150002
KRT17	1.54139	0.349273	4.41312	1.01889e-05	0.00015091
TAPBP	0.35226	0.0798339	4.41241	1.02227e-05	0.000151274
AEN	0.598381	0.135628	4.41192	1.0246e-05	0.000151483
KIF1C	-0.429734	0.0974096	-4.41162	1.02602e-05	0.000151556
FAM46B	-1.11469	0.252715	-4.41084	1.02969e-05	0.000151962
BHLHE22	1.52597	0.346373	4.40557	1.05508e-05	0.00015557
RP11-290F5.1	1.51309	0.343864	4.40025	1.08127e-05	0.000159289
CDCA7L	-0.512548	0.11651	-4.39916	1.08669e-05	0.000159801
EHBP1L1	0.494921	0.112502	4.39924	1.08632e-05	0.000159801
FAM162B	-0.858997	0.195327	-4.39773	1.0939e-05	0.000160719
RP11-563N6.6	1.21766	0.27693	4.39699	1.09763e-05	0.000161122
RP11-757F18.5	-1.06222	0.241649	-4.39571	1.10411e-05	0.000161929
ZNF385A	0.927546	0.211022	4.39549	1.10524e-05	0.000161952
PSTPIP1	0.822643	0.187173	4.3951	1.10723e-05	0.000162098
SLC9A7	0.682582	0.155327	4.3945	1.1103e-05	0.000162403
C16orf89	-0.897187	0.204321	-4.39107	1.12793e-05	0.000164835
ZNF597	-0.464372	0.105788	-4.38964	1.13539e-05	0.000165779
LINC00528	1.45485	0.331452	4.38934	1.13698e-05	0.000165864
FAM69B	-0.74636	0.170105	-4.38764	1.14589e-05	0.000167016
VAC14	0.516216	0.11767	4.38698	1.14935e-05	0.000167371
KCNJ15	-0.747234	0.170348	-4.38652	1.15177e-05	0.000167577
RIMBP3B	0.723265	0.16494	4.38503	1.15969e-05	0.00016858
SCML4	1.03986	0.237158	4.38468	1.16159e-05	0.000168706
B3GNT7	-0.844358	0.192629	-4.38335	1.16868e-05	0.000169528
ARHGAP42	-0.423505	0.0966194	-4.38323	1.1693e-05	0.000169528
PSMB9	0.446388	0.101845	4.38302	1.17044e-05	0.000169544
COL4A4	-0.49734	0.113488	-4.38232	1.1742e-05	0.000169939
INPP5A	-0.583404	0.133133	-4.38212	1.17531e-05	0.000169951
SDS	1.75294	0.400042	4.38189	1.17654e-05	0.000169979
AC093818.1	1.45221	0.331493	4.38081	1.18241e-05	0.000170677
ANO6	-0.451898	0.103198	-4.37895	1.19253e-05	0.000171988
XCR1	1.23193	0.281498	4.37633	1.20694e-05	0.000173913
SFTPA2	-1.27675	0.291983	-4.37267	1.22734e-05	0.000176698
TMEM56	-0.683295	0.156279	-4.37228	1.22958e-05	0.000176866
ACSS3	-0.604668	0.138302	-4.37208	1.23068e-05	0.00017687
LRRC75B	-0.642642	0.147028	-4.37089	1.23743e-05	0.000177685
SCIMP	0.674251	0.154271	4.37057	1.23924e-05	0.00017779
LINC01480	1.24418	0.284687	4.37035	1.24045e-05	0.000177809
CH17-360D5.2	-1.1728	0.268391	-4.36975	1.24387e-05	0.000178144
LINC00968	-0.99926	0.228832	-4.36679	1.26086e-05	0.00018042
NUTM2D	-0.547096	0.125303	-4.36618	1.26439e-05	0.000180769
CPXM1	2.01725	0.462106	4.36533	1.2693e-05	0.000181156
ACADL	-1.17233	0.268551	-4.36539	1.26897e-05	0.000181156
FMNL3	0.354999	0.0813497	4.36386	1.27785e-05	0.000182219
AMPD2	0.543294	0.124509	4.36348	1.28008e-05	0.000182378
WDR17	-0.778344	0.178427	-4.36224	1.28735e-05	0.000183241
SOD2	1.15485	0.264748	4.36207	1.28836e-05	0.000183241
HLA-DQA2	1.0405	0.238584	4.36116	1.29377e-05	0.000183851
RAPGEF4	-0.498181	0.114238	-4.36091	1.29524e-05	0.000183901
FXYD5	0.462268	0.106032	4.3597	1.30243e-05	0.000184764
CD40	0.455845	0.104567	4.35935	1.30447e-05	0.000184894
BMPR1A	-0.475076	0.109003	-4.35839	1.31023e-05	0.00018555
MTHFD2	0.992163	0.227654	4.3582	1.31139e-05	0.000185554
GZMA	0.716901	0.164533	4.35719	1.31743e-05	0.000186207
DUXAP10	1.23621	0.283752	4.35668	1.32052e-05	0.000186207
PAQR5	-0.864461	0.198416	-4.35681	1.31972e-05	0.000186207
NKX2-1	-0.935738	0.214779	-4.35674	1.32012e-05	0.000186207
KRT19	-0.989262	0.227099	-4.35608	1.3241e-05	0.000186453
RDX	-0.551067	0.126507	-4.35601	1.32453e-05	0.000186453
RP11-80P20.3	-1.10019	0.252671	-4.35423	1.33533e-05	0.000187695
B4GAT1	-0.505746	0.116152	-4.35418	1.33563e-05	0.000187695
SOWAHC	-0.695947	0.159868	-4.35327	1.34121e-05	0.000188318
RP11-51F16.1	1.03058	0.236785	4.35239	1.34663e-05	0.000188535
GPSM3	0.545835	0.1254	4.35273	1.34451e-05	0.000188535
TP53BP2	-0.270403	0.0621266	-4.35246	1.34621e-05	0.000188535
CYLD	0.308275	0.0708309	4.35227	1.34734e-05	0.000188535
BTBD11	0.87074	0.200136	4.35074	1.35682e-05	0.000189701
FGF12	-1.1433	0.262807	-4.35036	1.35915e-05	0.000189713
RP11-325K4.3	0.887714	0.204056	4.35035	1.35921e-05	0.000189713
ARHGEF4	-0.998275	0.229506	-4.34966	1.36349e-05	0.000190149
RP11-426D19.1	0.927649	0.213358	4.34784	1.37482e-05	0.000191406
SMYD5	0.347848	0.0800027	4.34796	1.37412e-05	0.000191406
RP11-434D9.1	-1.32795	0.30558	-4.34567	1.38852e-05	0.00019315
CH17-360D5.3	-1.01702	0.234187	-4.34278	1.40693e-05	0.000195381
CYBRD1	-0.503569	0.115954	-4.34283	1.40662e-05	0.000195381
CARMIL1	-0.461773	0.10634	-4.34241	1.40929e-05	0.000195543
ST6GALNAC3	-0.679836	0.156574	-4.34195	1.41221e-05	0.000195784
RP11-212I21.2	1.15808	0.266782	4.34091	1.41897e-05	0.000196555
PPP2CB	-0.448228	0.103263	-4.34067	1.4205e-05	0.000196602
COBLL1	-0.475028	0.109509	-4.33778	1.4393e-05	0.000199037
TENM2	-0.970734	0.223805	-4.3374	1.44177e-05	0.000199211
DNAH8	1.22147	0.281645	4.33692	1.44491e-05	0.000199478
LPL	-1.03939	0.239722	-4.33581	1.45227e-05	0.000200326
STK4	0.25075	0.0578388	4.33533	1.45542e-05	0.000200592
CLNK	1.21274	0.27977	4.33476	1.45919e-05	0.000200944
LIMCH1	-0.984856	0.227234	-4.33411	1.46354e-05	0.000201374
SBDS	-0.496881	0.114653	-4.33376	1.46584e-05	0.000201522
WNT10A	1.35601	0.313012	4.33212	1.47679e-05	0.000202184
KIAA1024	1.20529	0.278202	4.33242	1.47481e-05	0.000202184
RAMP2	-0.830196	0.191631	-4.33227	1.47583e-05	0.000202184
SAMD12	-0.587225	0.135538	-4.33254	1.47396e-05	0.000202184
DCAF6	-0.231208	0.0533681	-4.33233	1.47536e-05	0.000202184
RPL10P16	0.594532	0.137267	4.33121	1.48289e-05	0.000202851
CXCR2P1	1.58255	0.365436	4.33059	1.48712e-05	0.000202923
C3orf52	-0.787377	0.181804	-4.33091	1.48497e-05	0.000202923
AJUBA	-0.699732	0.161575	-4.33069	1.48646e-05	0.000202923
PGF	1.20123	0.277502	4.32874	1.49968e-05	0.000204356
CXCR6	0.974601	0.22515	4.32867	1.5001e-05	0.000204356
KNTC1	0.700491	0.161882	4.32717	1.51038e-05	0.000205586
DLC1	-0.785231	0.181505	-4.32623	1.51684e-05	0.000206295
NCKAP5	-1.2364	0.285872	-4.32502	1.52521e-05	0.000207263
ARL4C	0.655105	0.15151	4.32384	1.5334e-05	0.00020786
KIAA1324L	-0.537714	0.124356	-4.32399	1.53232e-05	0.00020786
ATP1B1	-0.5895	0.136336	-4.32388	1.53308e-05	0.00020786
ATP2B4	-0.340343	0.0787205	-4.32344	1.53615e-05	0.000208062
ENSG00000099849	-0.589259	0.136414	-4.31962	1.56295e-05	0.000211519
SLC4A7	0.719678	0.166743	4.31609	1.58818e-05	0.000214756
GRPEL2	-0.366345	0.0849107	-4.31447	1.59986e-05	0.000216158
RGMB	-0.439103	0.101842	-4.31161	1.62072e-05	0.000218659
APOL6	0.253211	0.0587282	4.31157	1.62102e-05	0.000218659
KITLG	-0.69025	0.160121	-4.31081	1.62657e-05	0.000219228
MAP2	-0.893759	0.20735	-4.31038	1.62974e-05	0.000219476
FRMD3	-0.607866	0.141031	-4.31017	1.63129e-05	0.000219504
ATP8B1	-0.344826	0.0800259	-4.30893	1.64049e-05	0.000220382
ADGRD1	-0.781558	0.181374	-4.30909	1.63929e-05	0.000220382
RETN	-1.41199	0.327782	-4.30771	1.64953e-05	0.000221416
C10orf128	0.298444	0.0693099	4.30594	1.66279e-05	0.000223015
TESPA1	0.692282	0.160811	4.30495	1.67024e-05	0.000223831
DCDC2	-1.03571	0.240646	-4.30389	1.67828e-05	0.000224505
CCDC68	-1.19785	0.278311	-4.304	1.67742e-05	0.000224505
TJP2	-0.714471	0.166011	-4.30374	1.67935e-05	0.000224505
GGT1	-0.524972	0.12206	-4.30095	1.7007e-05	0.000227174
SCN4B	-0.947821	0.220387	-4.30071	1.70248e-05	0.000227227
C1QTNF1	0.832407	0.193599	4.29964	1.71077e-05	0.000228148
CTSH	-0.420201	0.0977354	-4.29937	1.71281e-05	0.000228236
HELLS	0.674345	0.156879	4.29851	1.71949e-05	0.000228941
NUAK2	0.521457	0.121343	4.29737	1.72837e-05	0.000229937
MMP24	-0.788873	0.183605	-4.29657	1.73461e-05	0.000230395
SEMA3B	-1.0661	0.248127	-4.2966	1.7344e-05	0.000230395
HPS3	0.335342	0.0780767	4.29504	1.74664e-05	0.000231807
SPINT2	-0.452369	0.105402	-4.29184	1.772e-05	0.000234766
PLXNC1	0.649833	0.151417	4.29169	1.77322e-05	0.000234766
VEGFA	-0.471998	0.109979	-4.29172	1.77292e-05	0.000234766
GADD45A	0.697894	0.162637	4.29111	1.7778e-05	0.000235183
MYO9A	-0.434448	0.101257	-4.29053	1.78245e-05	0.00023561
DISP1	-0.948037	0.220971	-4.29033	1.78408e-05	0.000235636
SLFNL1	-0.996506	0.232326	-4.28926	1.79268e-05	0.000236582
LGALS2	1.45625	0.339613	4.28798	1.80306e-05	0.000237461
ADAMTS14	1.52504	0.355677	4.28772	1.80517e-05	0.000237461
ECHDC3	-0.556995	0.12991	-4.28755	1.80655e-05	0.000237461
MBIP	-0.762764	0.177878	-4.28813	1.80185e-05	0.000237461
PLS3	-0.500697	0.11677	-4.28787	1.80391e-05	0.000237461
SH3RF2	-0.477009	0.111266	-4.2871	1.81021e-05	0.000237753
PGAP1	-0.629168	0.146778	-4.28652	1.81496e-05	0.000238187
DDX11	0.469983	0.109697	4.28438	1.83252e-05	0.000240109
SFTPC	-1.41443	0.330136	-4.28439	1.83241e-05	0.000240109
RP11-848G14.5	0.888677	0.207587	4.28098	1.86071e-05	0.000243415
PLA2G12A	-0.360226	0.0841433	-4.2811	1.85969e-05	0.000243415
SPAG9	-0.284303	0.0664243	-4.28011	1.86803e-05	0.000244178
GGT5	1.0454	0.244282	4.27949	1.87322e-05	0.000244662
FTH1P7	1.01204	0.236576	4.27785	1.88707e-05	0.000246276
SPRY2	-0.626677	0.146503	-4.27757	1.88945e-05	0.000246392
ANO1	-0.7276	0.170112	-4.27718	1.89274e-05	0.000246625
AMOTL1	-0.570794	0.133465	-4.27672	1.89666e-05	0.000246941
RP11-289I10.2	0.791497	0.185115	4.2757	1.90539e-05	0.000247882
SLC16A1-AS1	0.791134	0.185064	4.27492	1.9121e-05	0.000248333
SLC37A2	0.898261	0.210131	4.27477	1.91339e-05	0.000248333
DTX4	-0.441433	0.103259	-4.27498	1.91151e-05	0.000248333
RP11-404F10.2	1.23379	0.288654	4.27428	1.91758e-05	0.000248682
GPRIN2	-1.02646	0.240242	-4.2726	1.93206e-05	0.000250362
COL4A3	-0.639876	0.149781	-4.27207	1.93664e-05	0.000250758
SGMS2	-0.753557	0.176407	-4.2717	1.93991e-05	0.000250787
HLA-DMA	0.405312	0.094882	4.27175	1.93948e-05	0.000250787
FBLIM1	0.615923	0.144193	4.27151	1.94152e-05	0.000250798
NUTM2A	-0.476031	0.111459	-4.27092	1.9467e-05	0.000251109
FMO5	-1.16463	0.272691	-4.27089	1.94697e-05	0.000251109
MSC-AS1	1.10181	0.258045	4.26983	1.95626e-05	0.000252109
ARHGAP30	0.55617	0.13029	4.26872	1.96595e-05	0.00025316
NLRC3	0.81182	0.190305	4.26589	1.99109e-05	0.000255997
GNG11	-0.654905	0.153518	-4.26597	1.99034e-05	0.000255997
BSPRY	-0.864415	0.202655	-4.26545	1.99499e-05	0.000256299
FGD3	0.460599	0.108008	4.2645	2.00346e-05	0.000257187
GBGT1	0.573098	0.134428	4.26324	2.01482e-05	0.000258073
RAB17	-1.04903	0.24607	-4.26311	2.01601e-05	0.000258073
MCOLN2	0.656597	0.154021	4.26304	2.01664e-05	0.000258073
ESYT3	-1.02073	0.239429	-4.26319	2.01527e-05	0.000258073
THBS2	2.19071	0.513905	4.26286	2.01824e-05	0.000258078
AFAP1L1	-0.510632	0.11984	-4.26095	2.03556e-05	0.00026009
PTPRR	-1.09759	0.257608	-4.2607	2.03785e-05	0.000260181
ENSG00000165943	-0.426149	0.100026	-4.26036	2.04099e-05	0.000260313
SPOCK2	-0.697752	0.163782	-4.26024	2.04204e-05	0.000260313
IGKV1OR2-108	2.09989	0.492947	4.25987	2.04542e-05	0.000260541
STEAP1	1.33235	0.3128	4.25945	2.04934e-05	0.000260638
WFS1	-0.576318	0.135298	-4.25961	2.04785e-05	0.000260638
RP11-98J23.1	0.95477	0.224293	4.25679	2.07379e-05	0.000263544
RPL13AP17	-1.52116	0.357455	-4.25552	2.08567e-05	0.000264849
ENSG00000145416	0.869919	0.204461	4.25469	2.09335e-05	0.00026562
SRGAP3	0.702571	0.165154	4.25403	2.09957e-05	0.000266204
CAMK4	0.487349	0.114584	4.25322	2.10715e-05	0.000266755
GVINP1	0.459692	0.108077	4.25336	2.1059e-05	0.000266755
TBX3	-0.987783	0.232309	-4.25203	2.11845e-05	0.000267979
CTDSPL	-0.523287	0.123075	-4.25176	2.12097e-05	0.000268091
MATN3	-0.876083	0.206092	-4.25094	2.12874e-05	0.000268868
SFRP2	1.86381	0.43866	4.24887	2.1485e-05	0.000271155
RIMBP3C	0.719246	0.169321	4.24784	2.15845e-05	0.000272203
DOK6	-0.662421	0.155955	-4.24752	2.16146e-05	0.000272374
NUDT12	-0.609606	0.143563	-4.24626	2.17371e-05	0.000273498
URB2	0.340826	0.0802636	4.24633	2.17296e-05	0.000273498
ENSG00000104067	-0.699809	0.164834	-4.24554	2.18066e-05	0.000274164
MED12L	0.998606	0.235234	4.24516	2.18436e-05	0.000274419
TGFBR3	-0.72988	0.171948	-4.24478	2.18808e-05	0.000274678
CLEC2D	0.713485	0.168105	4.24429	2.1929e-05	0.000275073
TYRP1	-1.16616	0.27489	-4.24227	2.21268e-05	0.000277343
NAGK	0.477708	0.112619	4.2418	2.21736e-05	0.000277507
ABCD3	-0.406342	0.0957942	-4.24182	2.21714e-05	0.000277507
CEMIP	1.71486	0.404321	4.24135	2.22184e-05	0.000277856
ADRB2	-0.677446	0.159741	-4.2409	2.22623e-05	0.000278195
MAP7	-0.546429	0.128872	-4.24009	2.23432e-05	0.000278994
TMEM154	0.527922	0.124525	4.23948	2.24042e-05	0.000279543
TNK2	0.655384	0.154635	4.23826	2.25261e-05	0.000280851
RP11-35G9.3	0.570938	0.134727	4.23773	2.25795e-05	0.000281305
DMRTA1	-0.818105	0.193075	-4.23724	2.26281e-05	0.000281485
HLA-DPB1	0.481957	0.113739	4.23739	2.26131e-05	0.000281485
KBTBD8	0.844338	0.199352	4.23542	2.28128e-05	0.000283568
BCL2L2	-0.361954	0.0854863	-4.23406	2.29506e-05	0.000285065
CD3E	0.987857	0.23334	4.23355	2.3003e-05	0.000285501
CRELD2	0.612535	0.144693	4.23335	2.30231e-05	0.000285536
HIGD1B	-0.991189	0.234176	-4.23267	2.30938e-05	0.000286197
NUP62	0.479836	0.113392	4.23167	2.31967e-05	0.000287256
JUP	-0.490404	0.115904	-4.23112	2.32531e-05	0.000287737
PARD3	-0.617212	0.145895	-4.23052	2.33149e-05	0.000288285
PEBP4	-1.06254	0.251241	-4.22916	2.34562e-05	0.000289815
RPS2P36	1.06902	0.252807	4.22859	2.35162e-05	0.000290339
SDK1	0.755643	0.17881	4.22596	2.37928e-05	0.000293533
DIO2	1.61764	0.382814	4.22565	2.38256e-05	0.000293718
C1RL-AS1	0.722891	0.171113	4.22463	2.39333e-05	0.000294605
TMEM176B	0.992024	0.23481	4.22479	2.39167e-05	0.000294605
SEL1L3	0.664568	0.157352	4.22345	2.40592e-05	0.000295934
RP11-33E12.2	-1.13677	0.269176	-4.22316	2.40905e-05	0.000296098
CHPT1	-0.418791	0.0991955	-4.22187	2.42279e-05	0.000297564
IL17RE	-0.7403	0.175363	-4.22152	2.42656e-05	0.000297805
BEX3	-0.496135	0.117536	-4.22114	2.43075e-05	0.000298097
CCDC80	1.0785	0.255575	4.21991	2.44395e-05	0.000299493
ARFGEF3	-0.927565	0.21983	-4.21947	2.44873e-05	0.000299855
SELE	1.93436	0.458469	4.21918	2.45192e-05	0.000300023
SPTBN1	-0.77018	0.182564	-4.21868	2.45739e-05	0.000300469
PKDCC	-0.531671	0.126038	-4.21835	2.461e-05	0.000300688
FERMT2	-0.514431	0.121974	-4.21754	2.4698e-05	0.000301539
HLA-DMB	0.617666	0.146477	4.21681	2.47778e-05	0.000302289
CYP3A5	-1.80809	0.428907	-4.21557	2.49152e-05	0.00030374
MIR3648-1	0.836496	0.198559	4.21282	2.52197e-05	0.000307225
ANKRD50	-0.405645	0.0963167	-4.21158	2.53591e-05	0.000308695
FANCA	0.65131	0.154679	4.21073	2.54549e-05	0.000309534
ABLIM1	-0.554485	0.131687	-4.21063	2.54656e-05	0.000309534
CTSB	1.01228	0.240444	4.21005	2.55319e-05	0.000310111
GMPPA	0.504119	0.119777	4.20881	2.56723e-05	0.000311357
SERPINE2	1.89913	0.451216	4.2089	2.56615e-05	0.000311357
ITGA11	1.99043	0.473092	4.20727	2.58477e-05	0.000313254
CRB3	-0.970972	0.230979	-4.20373	2.62557e-05	0.000317964
MECOM	-0.593976	0.141307	-4.20344	2.62893e-05	0.000318137
FLT3	0.807882	0.192229	4.20272	2.63732e-05	0.000318918
USP54	-0.648484	0.15431	-4.20248	2.6401e-05	0.00031902
NFKB2	0.611244	0.145476	4.2017	2.64921e-05	0.000319887
HERPUD1	0.620499	0.14776	4.19938	2.67641e-05	0.000322934
IL6	1.52407	0.363011	4.19842	2.68781e-05	0.000323834
NEB	1.01359	0.241421	4.19842	2.6878e-05	0.000323834
RAG1	-0.747116	0.178033	-4.1965	2.71072e-05	0.000326118
PPFIBP1	-0.566998	0.13511	-4.19656	2.70997e-05	0.000326118
ARHGAP20	-0.625855	0.14915	-4.19614	2.71504e-05	0.0003264
MGAT3	-0.665073	0.158541	-4.19495	2.72926e-05	0.00032787
SULT1A2	-0.961936	0.229365	-4.19391	2.74184e-05	0.00032914
ARHGAP21	-0.38737	0.0923692	-4.19372	2.74419e-05	0.000329183
DAPK2	-0.656142	0.156474	-4.1933	2.74928e-05	0.000329554
PDK4	-0.883195	0.210667	-4.19237	2.76056e-05	0.000330665
TPTE2	2.09298	0.499559	4.18966	2.79368e-05	0.000334389
MINDY2	-0.446391	0.106554	-4.18932	2.79793e-05	0.000334654
STN1	-0.310179	0.0740558	-4.18845	2.80862e-05	0.000335689
INSC	-1.08833	0.259866	-4.18804	2.81378e-05	0.000335819
MIR3648-2	0.871703	0.208138	4.18811	2.81291e-05	0.000335819
HLA-C	0.308628	0.0737099	4.18706	2.82588e-05	0.000337018
PPBP	-1.63382	0.390266	-4.18644	2.83364e-05	0.000337104
ARL6	-0.709172	0.169401	-4.18635	2.83478e-05	0.000337104
GPD1L	-0.715543	0.170913	-4.1866	2.83167e-05	0.000337104
AHNAK	-0.587106	0.140241	-4.18641	2.83395e-05	0.000337104
PTPN14	-0.399551	0.0954618	-4.18546	2.84593e-05	0.000338185
CDO1	-0.795299	0.190063	-4.1844	2.85915e-05	0.000339511
PLA2G4E	2.34755	0.561102	4.18381	2.86659e-05	0.000340149
NEDD9	-0.543693	0.12997	-4.18322	2.87404e-05	0.000340788
MTURN	-0.800326	0.191369	-4.1821	2.8883e-05	0.000342232
ENSG00000186431	1.33844	0.320203	4.17997	2.91547e-05	0.000344819
LHPP	0.43932	0.105105	4.1798	2.91761e-05	0.000344819
TMEM87A	-0.430291	0.102935	-4.18021	2.91236e-05	0.000344819
KIAA1551	0.390828	0.0935055	4.17973	2.9185e-05	0.000344819
CH25H	1.41612	0.338934	4.17815	2.93892e-05	0.000346983
WLS	-0.493248	0.118063	-4.17783	2.94302e-05	0.000347217
ENSG00000132386	1.1183	0.267706	4.17734	2.94937e-05	0.000347717
KIAA1755	1.04537	0.250304	4.1764	2.96159e-05	0.000348908
ADGRL2	-0.82729	0.198113	-4.17586	2.96864e-05	0.000349489
AC007325.2	-1.09465	0.262313	-4.17305	3.00545e-05	0.00035357
ADIRF-AS1	-0.605833	0.145203	-4.17232	3.01513e-05	0.000354455
RNASE6	0.871653	0.208926	4.17207	3.01846e-05	0.000354594
TMEM176A	0.890083	0.213357	4.17181	3.02192e-05	0.000354747
EML1	-0.70854	0.169848	-4.1716	3.02464e-05	0.000354792
HACD4	-0.508194	0.121831	-4.17129	3.02876e-05	0.000354792
DBNL	0.277527	0.0665322	4.17132	3.02844e-05	0.000354792
NEK6	0.565304	0.135535	4.17091	3.03392e-05	0.000355143
DYNC1LI2	-0.235952	0.0565765	-4.17049	3.0394e-05	0.000355532
SCD	-0.756451	0.181394	-4.17022	3.04307e-05	0.000355709
VAMP1	0.803845	0.192844	4.16838	3.06778e-05	0.000358323
SLC9A3R2	-0.897325	0.215277	-4.16823	3.06979e-05	0.000358323
BANP	0.421288	0.101106	4.16679	3.08917e-05	0.000360075
KCNAB2	0.555083	0.133212	4.16692	3.08741e-05	0.000360075
RP11-43D4.3	0.988326	0.237216	4.16636	3.09499e-05	0.000360282
KLHDC10	-0.209033	0.0501718	-4.16634	3.09532e-05	0.000360282
TMPRSS2	-0.750002	0.180039	-4.16578	3.10296e-05	0.000360916
FAXDC2	-0.953167	0.228913	-4.16389	3.12875e-05	0.000363659
ARHGEF26-AS1	-1.03023	0.247468	-4.16307	3.13997e-05	0.000364608
C1orf21	-0.621336	0.149253	-4.16297	3.14134e-05	0.000364608
LGALSL	-0.619542	0.14884	-4.16247	3.14826e-05	0.000365153
PKP3	-0.865103	0.207855	-4.16204	3.15413e-05	0.000365577
KCNA4	-1.44247	0.346672	-4.16091	3.16986e-05	0.000367142
CCND3	-0.356451	0.0856704	-4.16072	3.17241e-05	0.000367179
LAPTM4B	-0.429039	0.103154	-4.1592	3.19359e-05	0.000369371
CYSLTR2	0.520718	0.125288	4.15616	3.23646e-05	0.000374066
SRM	0.64842	0.156047	4.15528	3.24887e-05	0.000375238
CDCA7	1.09344	0.263226	4.15399	3.26727e-05	0.000377098
2002-03-01	-0.471462	0.113528	-4.15281	3.28415e-05	0.000378781
PXMP4	-0.670401	0.161483	-4.15153	3.30262e-05	0.000380644
RP5-1007F24.1	-1.22783	0.295793	-4.15099	3.31038e-05	0.000381272
PDE5A	-0.688363	0.165857	-4.15033	3.31993e-05	0.000382105
ITGA1	-0.585483	0.14111	-4.14912	3.33757e-05	0.000383867
RPL12P4	1.00547	0.242371	4.14847	3.34711e-05	0.000384529
MIR34AHG	0.548918	0.132322	4.14837	3.34856e-05	0.000384529
HSDL2	-0.531266	0.12807	-4.14825	3.35033e-05	0.000384529
TMEM63B	-0.486255	0.117227	-4.148	3.35396e-05	0.000384678
RP11-609N14.4	-1.26268	0.304444	-4.14748	3.36149e-05	0.000385273
ULK2	-0.390445	0.0941521	-4.14696	3.36926e-05	0.000385895
DENND1A	0.516531	0.124579	4.14622	3.38013e-05	0.000386603
IRAK4	0.36466	0.0879492	4.14625	3.37965e-05	0.000386603
ADAM8	0.979786	0.236342	4.14564	3.38872e-05	0.000387316
AK1	-0.757875	0.182834	-4.14515	3.39589e-05	0.000387866
HAGHL	1.01984	0.246052	4.14482	3.40086e-05	0.000387896
PCNX2	0.623453	0.150416	4.14485	3.4003e-05	0.000387896
FBXO9	-0.248546	0.0600033	-4.14221	3.43978e-05	0.000392064
SFTPA1	-1.24513	0.30064	-4.1416	3.44884e-05	0.000392825
ESRP1	-0.943389	0.227827	-4.14082	3.46072e-05	0.000393361
LYVE1	-0.675496	0.163127	-4.14092	3.4591e-05	0.000393361
SMARCC1	0.16075	0.0388191	4.141	3.45798e-05	0.000393361
BCL6B	-0.552792	0.133509	-4.1405	3.46553e-05	0.000393637
IL1B	1.17125	0.28289	4.1403	3.46847e-05	0.000393699
MFSD12	0.570018	0.137689	4.1399	3.47462e-05	0.000394125
PATJ	-0.632226	0.152736	-4.13935	3.48293e-05	0.000394796
HDAC11	-0.468281	0.113135	-4.13914	3.48616e-05	0.000394891
ETV7	0.710784	0.171744	4.13862	3.49394e-05	0.000395499
SESN1	-0.489975	0.118435	-4.13709	3.51736e-05	0.000397877
ADIPOR2	-0.414678	0.100274	-4.13547	3.54233e-05	0.000400427
SMOC2	1.23825	0.299445	4.13514	3.54738e-05	0.000400722
ENSG00000064932	0.703919	0.170237	4.13494	3.55054e-05	0.000400804
ANXA4	-0.373973	0.0904502	-4.13457	3.55616e-05	0.000401164
S100A6	-0.652963	0.157936	-4.13435	3.55968e-05	0.000401286
PDZD8	-0.265339	0.0642188	-4.1318	3.59936e-05	0.000405482
UBASH3A	1.00762	0.243941	4.13061	3.61806e-05	0.00040731
CCDC85C	-0.51015	0.123511	-4.13041	3.62118e-05	0.000407382
KLRB1	0.696383	0.168649	4.12919	3.64045e-05	0.000409271
MCEMP1	-1.76912	0.428493	-4.1287	3.64818e-05	0.000409861
PPM1L	-0.454487	0.11011	-4.12758	3.66596e-05	0.000411577
TMEM214	0.455017	0.110252	4.12706	3.67434e-05	0.000412237
GPR171	0.839988	0.203546	4.12677	3.67896e-05	0.000412475
CTD-2033D15.2	1.12885	0.273596	4.12596	3.69189e-05	0.000413642
RP11-16E12.2	2.07237	0.502436	4.12465	3.71294e-05	0.000415718
PRR15L	-1.06517	0.258304	-4.12371	3.7282e-05	0.000417142
ZNF365	-0.750009	0.18189	-4.12343	3.73272e-05	0.000417327
ADCY9	-0.545681	0.132341	-4.12329	3.73491e-05	0.000417327
CRK	-0.31574	0.0765896	-4.12249	3.74804e-05	0.00041851
CARHSP1	-0.461289	0.111903	-4.12222	3.7524e-05	0.000418713
FZD8	-0.502192	0.121871	-4.12067	3.77766e-05	0.000421246
AQP1	-0.570012	0.138341	-4.12033	3.78328e-05	0.000421587
CD226	0.611914	0.148538	4.11958	3.79569e-05	0.000422198
CGN	-0.974983	0.236661	-4.11974	3.79297e-05	0.000422198
SLC15A2	-0.609586	0.147975	-4.11953	3.79645e-05	0.000422198
ATXN7L3B	-0.259816	0.0630782	-4.11895	3.80602e-05	0.000422977
HMGA1	0.631983	0.153446	4.11861	3.81163e-05	0.000423238
TMC6	0.447247	0.108595	4.1185	3.81351e-05	0.000423238
SECISBP2L	-0.546247	0.132649	-4.118	3.82177e-05	0.000423869
TMEM100	-1.95696	0.475324	-4.1171	3.83675e-05	0.000425245
IDH2	0.406577	0.0987852	4.11577	3.85887e-05	0.000427408
NT5DC4	1.36514	0.331768	4.11474	3.87618e-05	0.000428749
DPEP1	2.24847	0.546426	4.11486	3.87409e-05	0.000428749
PRSS8	-0.993813	0.24156	-4.11415	3.88606e-05	0.000429553
COL9A3	1.18338	0.287689	4.11342	3.8984e-05	0.000430339
TRPC6	-0.79378	0.192968	-4.11354	3.89646e-05	0.000430339
HELLPAR	0.994021	0.241703	4.11257	3.91281e-05	0.000430785
NNT-AS1	-0.319419	0.0776642	-4.11282	3.90848e-05	0.000430785
LRRFIP2	-0.269008	0.0654113	-4.11256	3.9129e-05	0.000430785
NEK7	-0.509938	0.123992	-4.11268	3.91098e-05	0.000430785
MCOLN3	-0.797857	0.194022	-4.1122	3.91907e-05	0.000431177
RP11-357D18.1	-1.09113	0.265361	-4.11187	3.92464e-05	0.000431501
SDF2L1	0.81078	0.197345	4.10845	3.98327e-05	0.000437654
CTSK	1.62657	0.396152	4.10592	4.02706e-05	0.000442172
SBSPON	-0.993066	0.241879	-4.10563	4.03209e-05	0.000442429
R3HDM4	0.432038	0.105239	4.10532	4.03763e-05	0.000442741
SUSD3	0.933661	0.227487	4.10424	4.0564e-05	0.000444504
SULF1	1.84237	0.449027	4.10302	4.07788e-05	0.00044656
TLR3	-0.537934	0.131115	-4.10276	4.08254e-05	0.000446773
SSR4	1.06565	0.259862	4.10082	4.11683e-05	0.000450227
UPK3B	-1.18637	0.28941	-4.09929	4.14414e-05	0.000452913
AC007743.1	-0.934115	0.227953	-4.09784	4.17017e-05	0.000455455
PDE8B	-0.801433	0.195594	-4.09744	4.17743e-05	0.000455946
CDK5R1	1.01816	0.248677	4.09433	4.23397e-05	0.000461506
SYNE1	-0.511203	0.124856	-4.09434	4.23368e-05	0.000461506
C19orf60	0.336033	0.0820769	4.09412	4.23775e-05	0.000461612
CD3D	0.914801	0.223456	4.09387	4.24229e-05	0.000461801
WWTR1	-0.366325	0.0894869	-4.09361	4.247e-05	0.000462009
RASGRF2	0.825962	0.201819	4.09258	4.26591e-05	0.000463453
CHMP7	0.312807	0.0764322	4.0926	4.26558e-05	0.000463453
RIMBP3	0.726466	0.177542	4.09179	4.28062e-05	0.000464745
CHRM2	-1.85264	0.452832	-4.09122	4.29106e-05	0.000465571
IL2RB	0.967981	0.23661	4.09104	4.29438e-05	0.000465625
TEP1	0.367199	0.0898285	4.08778	4.35514e-05	0.000471903
EMB	0.648664	0.15869	4.08761	4.35838e-05	0.000471943
SSTR2	1.25919	0.308297	4.08435	4.42e-05	0.000477945
AARD	-1.08177	0.264867	-4.08422	4.42252e-05	0.000477945
SULF2	0.988898	0.242115	4.08442	4.4188e-05	0.000477945
RRAS2	-0.447515	0.109605	-4.08296	4.44659e-05	0.000480231
ETF1	-0.245615	0.060161	-4.08262	4.4531e-05	0.000480619
TBX2-AS1	-0.90358	0.221343	-4.08226	4.46005e-05	0.000481054
PCDHA3	-0.881746	0.216021	-4.08177	4.46946e-05	0.000481398
HIST1H3B	1.03878	0.2545	4.08163	4.47201e-05	0.000481398
RP11-96D1.11	-0.993373	0.243362	-4.08188	4.46731e-05	0.000481398
RIMS1	-1.40843	0.345139	-4.08077	4.48877e-05	0.000482602
GPR65	0.617432	0.151303	4.08075	4.48905e-05	0.000482602
TRIM24	-0.340369	0.0834144	-4.08045	4.4948e-05	0.000482905
PRKAR1B	-0.339652	0.0832674	-4.07905	4.52193e-05	0.000485503
THY1	1.25902	0.308731	4.07804	4.54166e-05	0.000487304
MYRF	-1.03182	0.253073	-4.07716	4.55895e-05	0.000488841
THSD1	-0.760111	0.186465	-4.07642	4.57337e-05	0.000490068
HEY1	-0.88783	0.217846	-4.0755	4.59165e-05	0.000491707
C1R	0.827642	0.203138	4.07429	4.6154e-05	0.000493929
ATP8B2	0.46389	0.113863	4.07413	4.61874e-05	0.000493966
STX11	-0.43268	0.106213	-4.0737	4.6272e-05	0.000494549
POGLUT1	0.309501	0.0759874	4.07306	4.63993e-05	0.000495267
TMEM204	-0.573974	0.140917	-4.07312	4.63866e-05	0.000495267
ENSG00000172058	-0.370348	0.0909444	-4.07224	4.65625e-05	0.000496687
RUNX2	1.03042	0.253047	4.07205	4.66019e-05	0.000496786
EGR3	1.11501	0.273858	4.07148	4.6716e-05	0.00049768
RP11-40A7.2	-1.0923	0.268311	-4.07105	4.68026e-05	0.00049828
DST	-0.660304	0.162237	-4.07001	4.70113e-05	0.000500178
PVR	-0.511277	0.125631	-4.06968	4.70774e-05	0.000500558
AKAP17A	0.380093	0.0934211	4.0686	4.72964e-05	0.000502301
ABI2	-0.3786	0.0930547	-4.06857	4.73023e-05	0.000502301
C15orf57	0.351304	0.0863499	4.06838	4.73402e-05	0.00050238
ALDH16A1	0.3769	0.0926864	4.0664	4.7745e-05	0.000506349
HDAC9	0.553837	0.136227	4.06556	4.79176e-05	0.000507853
SIPA1	0.377798	0.0929525	4.06442	4.81529e-05	0.000510018
MYO1C	-0.492173	0.121113	-4.06374	4.82924e-05	0.000511167
AVPR2	-0.783068	0.192705	-4.06357	4.83285e-05	0.00051122
LPXN	0.469698	0.115623	4.06233	4.85859e-05	0.000513613
ATR	0.27821	0.0684975	4.0616	4.87371e-05	0.000514881
RP11-402J7.2	0.946162	0.232966	4.06137	4.87855e-05	0.000515063
ATP6V0D2	1.47131	0.36233	4.06069	4.89275e-05	0.00051623
ENSG00000177706	0.798137	0.196617	4.05934	4.92112e-05	0.000518891
CTNNA1	-0.336514	0.0829041	-4.05908	4.92668e-05	0.000519146
IL18BP	0.678805	0.167271	4.05812	4.94702e-05	0.000520956
DMKN	-0.469962	0.115831	-4.05732	4.96388e-05	0.000522397
PSMB8-AS1	0.469369	0.115708	4.05649	4.9815e-05	0.000523916
USP44	-0.770792	0.190054	-4.05565	4.99944e-05	0.000525467
COL3A1	1.92569	0.474857	4.05531	5.0067e-05	0.000525895
ANXA8L1	-1.06436	0.262547	-4.05397	5.03548e-05	0.000528581
RAB4B	0.476725	0.11761	4.05345	5.04675e-05	0.000529427
SAPCD2	1.08469	0.267668	4.05239	5.06969e-05	0.000531445
RP5-1159O4.1	-0.836207	0.206355	-4.05226	5.07244e-05	0.000531445
CAB39L	-0.830521	0.204964	-4.05204	5.07731e-05	0.000531617
RXRG	-1.32276	0.326501	-4.05133	5.09284e-05	0.000532904
GPRC5A	-1.03457	0.255393	-4.0509	5.10209e-05	0.000533533
ITM2C	0.825185	0.203727	4.05045	5.1119e-05	0.00053422
ARHGAP44	-0.687225	0.169707	-4.04949	5.13304e-05	0.000536089
SLC4A4	-0.654201	0.161562	-4.04923	5.13866e-05	0.000536335
FAM189A2	-1.12754	0.278506	-4.04853	5.15401e-05	0.000537597
OSGIN2	-0.3375	0.0833952	-4.047	5.18786e-05	0.000540785
CCL2	1.29921	0.321129	4.04574	5.21571e-05	0.000543344
MST1L	-0.994491	0.24586	-4.04495	5.23354e-05	0.000544703
PRODH	-1.03672	0.256304	-4.04486	5.23537e-05	0.000544703
DNAJC5B	1.05725	0.261405	4.0445	5.24352e-05	0.000545206
TRAK2	-0.337055	0.0833606	-4.04334	5.26953e-05	0.000547565
HSBP1L1	-0.494999	0.122474	-4.04165	5.30774e-05	0.000550303
SERF1B	-0.385931	0.0954936	-4.04143	5.31258e-05	0.000550303
LZTFL1	-0.422326	0.104493	-4.04166	5.30746e-05	0.000550303
LPCAT3	-0.373428	0.0923871	-4.042	5.29979e-05	0.000550303
SLC35A3	-0.319336	0.0790127	-4.04158	5.30925e-05	0.000550303
INTS6L	0.378684	0.0937062	4.04119	5.31811e-05	0.000550529
WNT7A	-1.32864	0.329005	-4.03835	5.38274e-05	0.000556664
ETV5	-0.58171	0.144048	-4.03829	5.38413e-05	0.000556664
CYBA	0.739208	0.183059	4.03809	5.38879e-05	0.000556797
ARL13B	-0.439688	0.108894	-4.03776	5.3963e-05	0.000556874
SMAD2	-0.252528	0.062541	-4.03779	5.39571e-05	0.000556874
ZNF276	0.351858	0.087148	4.03747	5.40308e-05	0.000557225
C17orf82	-1.12584	0.278897	-4.03677	5.41922e-05	0.00055819
PAPLN	0.826009	0.204614	4.03691	5.41607e-05	0.00055819
LCP1	0.469586	0.116353	4.03587	5.44004e-05	0.000559984
SLC7A1	0.553274	0.137114	4.03515	5.45682e-05	0.00056136
CPM	-0.530537	0.131491	-4.03477	5.46554e-05	0.000561907
SEC24D	0.600105	0.148817	4.0325	5.5187e-05	0.000567018
HCP5	0.431969	0.107127	4.03232	5.52298e-05	0.000567103
MAX	0.248312	0.0615865	4.03193	5.53208e-05	0.000567684
MARS	0.371584	0.0921717	4.03143	5.54387e-05	0.000568541
RP11-705C15.3	0.600582	0.14899	4.03103	5.55319e-05	0.000569142
QSOX1	-0.387835	0.0962361	-4.03004	5.57672e-05	0.000571198
IFNAR2	0.425072	0.105496	4.02928	5.59473e-05	0.000572687
KLHL14	0.894769	0.222078	4.02909	5.59943e-05	0.000572811
RP11-23P13.6	1.06894	0.265341	4.02858	5.61156e-05	0.00057334
TACC2	-0.903632	0.224302	-4.02863	5.61027e-05	0.00057334
SLC9A9	0.49879	0.123823	4.02826	5.61906e-05	0.000573751
STEAP3	0.85548	0.212398	4.02771	5.63218e-05	0.000574378
ENSG00000103429	-0.237751	0.0590282	-4.02775	5.63123e-05	0.000574378
P2RY1	-0.897291	0.22279	-4.02752	5.63692e-05	0.000574506
RB1CC1	-0.323869	0.0804394	-4.02625	5.66735e-05	0.00057725
EBI3	1.41431	0.351419	4.02455	5.70843e-05	0.000581074
RASAL2	-0.492029	0.122285	-4.02362	5.73096e-05	0.000583008
CCL4L2	1.674	0.416092	4.02314	5.74278e-05	0.000583849
TRAF2	0.491436	0.122187	4.02201	5.77031e-05	0.000586286
RP11-16C1.2	0.698445	0.173675	4.02155	5.78165e-05	0.000586715
PON3	-0.825153	0.205181	-4.02157	5.78105e-05	0.000586715
NADK	0.340165	0.0845923	4.02123	5.78946e-05	0.000587146
FER	-0.357866	0.0889987	-4.02102	5.7946e-05	0.000587305
KLK11	-1.3413	0.333807	-4.01819	5.86474e-05	0.000594048
NCKAP1L	0.542008	0.134935	4.01682	5.89884e-05	0.000597135
LMO3	-0.834358	0.207904	-4.0132	5.99018e-05	0.000606009
DAAM1	-0.3501	0.0872442	-4.01287	5.9984e-05	0.000606468
CDH1	-0.802924	0.200095	-4.01272	6.00219e-05	0.000606479
FAM160A1	-0.859415	0.214222	-4.01179	6.02603e-05	0.000608514
ARHGEF28	-0.710571	0.177166	-4.01076	6.05234e-05	0.000610796
MT-TW	-0.7449	0.185851	-4.00806	6.12193e-05	0.000617288
TMOD3	-0.376871	0.0940302	-4.00798	6.12416e-05	0.000617288
AGTPBP1	-0.331476	0.0827118	-4.0076	6.1339e-05	0.000617892
TIMM10	0.51363	0.128191	4.00677	6.1555e-05	0.000619676
KATNAL1	-0.381379	0.0951869	-4.00663	6.15914e-05	0.000619676
MAP3K15	-1.09384	0.273048	-4.00602	6.17493e-05	0.000620569
TSKU	0.513073	0.128077	4.00598	6.17602e-05	0.000620569
SELENBP1	-0.928736	0.231844	-4.00586	6.17932e-05	0.000620569
HS3ST3B1	0.688267	0.171844	4.00518	6.19695e-05	0.000621961
TCAIM	-0.319873	0.0798745	-4.00469	6.20981e-05	0.000622369
RHBDD1	0.404102	0.10091	4.0046	6.21235e-05	0.000622369
ZBTB25	0.328606	0.0820542	4.00474	6.20847e-05	0.000622369
TGFBR2	-0.33144	0.0827949	-4.00315	6.25051e-05	0.000625811
DISC1	0.485297	0.121279	4.00148	6.29469e-05	0.000629851
SH3BGRL2	-0.644596	0.161112	-4.00092	6.30971e-05	0.000630588
ADGRG6	-0.901368	0.225286	-4.001	6.30754e-05	0.000630588
ZNF831	0.914526	0.228602	4.00051	6.3206e-05	0.000631294
CSF1R	0.656982	0.164282	3.99911	6.3582e-05	0.000634664
PRICKLE2	-0.573681	0.143501	-3.99775	6.39484e-05	0.000637935
HIST1H2AL	1.06823	0.267228	3.99745	6.40275e-05	0.000638337
CHPF2	0.482737	0.120889	3.99322	6.51832e-05	0.000649466
TRIM59	0.772059	0.193372	3.99261	6.53498e-05	0.000650733
SEMA6D	-0.704572	0.176538	-3.99106	6.57791e-05	0.000654611
AVPR1A	1.44541	0.362458	3.98781	6.66862e-05	0.000663238
RP11-1036E20.7	1.0347	0.25958	3.98606	6.71795e-05	0.000667741
SGMS1	-0.399602	0.100299	-3.98413	6.77286e-05	0.000672793
FANCI	0.437086	0.109757	3.98232	6.82465e-05	0.000677529
DIRC2	-0.349917	0.0878757	-3.98196	6.83498e-05	0.000678145
WNT10B	1.48342	0.372636	3.98089	6.86587e-05	0.000679982
KANSL1L	-0.470986	0.118306	-3.98107	6.86051e-05	0.000679982
PTPN13	-0.676759	0.17	-3.98094	6.86433e-05	0.000679982
FAM20B	-0.355596	0.0893335	-3.98054	6.87591e-05	0.000680567
LINC01578	-0.3376	0.0848364	-3.97942	6.90834e-05	0.000683365
TCAF1	-0.312911	0.0786357	-3.97924	6.9135e-05	0.000683465
BEND7	-0.565014	0.142006	-3.97881	6.92602e-05	0.000684293
FBXO21	-0.341298	0.0858164	-3.97707	6.97707e-05	0.000688922
SND1	0.338692	0.0851851	3.97595	7.00983e-05	0.000691743
BMPR2	-0.6448	0.162251	-3.9741	7.06468e-05	0.000696738
UCHL1	0.970372	0.244198	3.97371	7.07628e-05	0.000697465
C9orf152	-1.2222	0.307637	-3.97286	7.10146e-05	0.00069911
B3GNT2	-0.415173	0.104501	-3.97293	7.09939e-05	0.00069911
SLK	-0.447399	0.112646	-3.97172	7.13558e-05	0.000702049
STMN3	0.391076	0.0984901	3.97071	7.16581e-05	0.000704602
NOL6	0.313993	0.0790864	3.97026	7.17949e-05	0.000705527
ENSG00000165072	-1.06149	0.267496	-3.96826	7.24006e-05	0.000711054
PLA2G2A	2.02192	0.509565	3.96793	7.24983e-05	0.00071159
PTPRM	-0.48282	0.121728	-3.96639	7.29701e-05	0.000715794
LINC01996	-1.05616	0.266372	-3.96499	7.34003e-05	0.000719505
GPR155	0.63186	0.159365	3.96487	7.34359e-05	0.000719505
FBXO32	0.782929	0.197474	3.96473	7.34805e-05	0.000719514
ERBB3	-0.933087	0.23536	-3.96452	7.35452e-05	0.000719721
ST8SIA6	-1.19791	0.302192	-3.96408	7.36784e-05	0.000720596
UNC13A	1.14194	0.288181	3.96259	7.41421e-05	0.000724701
ATP8A2	-0.875972	0.221125	-3.96143	7.45033e-05	0.000727068
ELOVL7	-0.621011	0.156764	-3.96143	7.45027e-05	0.000727068
TACC1	-0.428873	0.108264	-3.96138	7.45168e-05	0.000727068
RP11-345J4.5	0.678676	0.171351	3.96074	7.47191e-05	0.000728394
RP11-752L20.3	-0.671545	0.169553	-3.96067	7.47411e-05	0.000728394
EOGT	-0.337385	0.0851911	-3.96034	7.48443e-05	0.000728969
ADGRE2	0.622668	0.157282	3.95892	7.52898e-05	0.000732875
PPP2R3A	-0.459821	0.116159	-3.95854	7.5408e-05	0.000733591
ENSA	-0.217237	0.0548825	-3.95822	7.55115e-05	0.000734164
FLJ46284	-0.634213	0.160236	-3.958	7.55791e-05	0.000734388
TEX41	1.25682	0.317607	3.95714	7.58526e-05	0.000736611
ASB9	-0.627488	0.158634	-3.95556	7.63545e-05	0.000741048
COL22A1	1.30153	0.329099	3.95482	7.65938e-05	0.000742933
RRN3P1	0.432004	0.109254	3.95412	7.68161e-05	0.00074465
CD2AP	-0.349526	0.0884097	-3.95348	7.70235e-05	0.000746222
HIST1H3C	0.990465	0.250655	3.95151	7.76587e-05	0.000751914
APC	-0.307842	0.0779076	-3.95138	7.77023e-05	0.000751914
ERMP1	-0.470211	0.119017	-3.9508	7.789e-05	0.000753067
SHROOM4	-0.762361	0.192967	-3.95073	7.79129e-05	0.000753067
APOBEC3C	0.527376	0.133532	3.94944	7.83358e-05	0.00075671
SARDH	0.693845	0.175697	3.9491	7.84467e-05	0.000757337
SPRED2	-0.490404	0.124206	-3.94833	7.86989e-05	0.000759327
NOP14	0.248507	0.062953	3.94751	7.89689e-05	0.000761486
MFSD6	-0.514106	0.130241	-3.94734	7.90254e-05	0.000761584
TNFSF10	-0.68899	0.174568	-3.94684	7.9191e-05	0.000762735
WISP1	1.72263	0.436555	3.94596	7.94793e-05	0.000765064
ADH5	-0.376471	0.0954154	-3.9456	7.96006e-05	0.000765784
ENPP4	-0.648597	0.164397	-3.94531	7.9697e-05	0.000766264
C1S	0.770493	0.195301	3.94516	7.97465e-05	0.000766293
KMO	0.722244	0.183102	3.94449	7.99699e-05	0.000767991
ITGA9	-0.401086	0.101699	-3.94385	8.01849e-05	0.000769607
ZNF469	1.04095	0.263967	3.94348	8.03087e-05	0.000770346
ENSG00000100365	0.611186	0.155012	3.94284	8.05225e-05	0.000771948
NCS1	0.475967	0.120722	3.94266	8.05836e-05	0.000772084
SFTA3	-1.04529	0.265182	-3.9418	8.08741e-05	0.000774416
PCBP3-OT1	1.2762	0.323826	3.94099	8.11448e-05	0.000776557
CYP51A1	-0.601793	0.152718	-3.94055	8.12934e-05	0.000777528
CHST15	0.584033	0.148264	3.93914	8.17741e-05	0.000781672
PFKM	-0.238124	0.0604817	-3.93712	8.24656e-05	0.000787824
ENSG00000075790	-0.449987	0.114305	-3.93674	8.25952e-05	0.000788605
CTSZ	0.621697	0.157942	3.93625	8.27659e-05	0.000789776
LRRN4	-1.00498	0.255338	-3.9359	8.28846e-05	0.000790451
MCUR1	-0.271614	0.0690144	-3.93561	8.29847e-05	0.000790551
ZNF704	-0.592115	0.150451	-3.93559	8.2991e-05	0.000790551
FEM1C	-0.298111	0.0757503	-3.93545	8.30425e-05	0.000790583
PLA2G1B	-1.27114	0.323113	-3.93404	8.35291e-05	0.000794757
ENSG00000100320	-0.266054	0.0676432	-3.9332	8.38237e-05	0.000797099
GCNT2	-0.556531	0.141522	-3.93246	8.4082e-05	0.000799094
RUFY4	1.59639	0.40603	3.9317	8.43457e-05	0.000801139
COTL1	0.507005	0.128981	3.93086	8.4642e-05	0.000803489
MELK	0.994225	0.252944	3.93061	8.47308e-05	0.000803869
ITGAD	1.24841	0.317625	3.93044	8.47896e-05	0.000803963
MMP28	-0.858426	0.218483	-3.92902	8.52931e-05	0.000808272
RP11-147L13.8	0.734074	0.186936	3.92687	8.60584e-05	0.000814949
SNHG3	0.563591	0.143526	3.92676	8.60966e-05	0.000814949
ERBB2	-0.508201	0.12943	-3.92645	8.62094e-05	0.000815548
AK4	0.98733	0.251561	3.92481	8.67964e-05	0.000820628
FKBP11	0.919201	0.234211	3.92468	8.68461e-05	0.000820628
SGCD	-0.505085	0.128704	-3.9244	8.69475e-05	0.000821116
RP11-180C16.1	-1.07879	0.274933	-3.92385	8.71465e-05	0.000822523
PPP3CC	0.22834	0.0582014	3.92328	8.73529e-05	0.000823999
FREM3	-1.42996	0.364565	-3.92237	8.76822e-05	0.000826632
TPPP3	-1.09407	0.278959	-3.92197	8.78295e-05	0.000827547
ABCA7	0.508949	0.129773	3.92183	8.78801e-05	0.00082755
PDCD1	1.22136	0.311477	3.92117	8.812e-05	0.000829335
TRNP1	-0.676661	0.172617	-3.92002	8.85432e-05	0.000832842
REL	0.344933	0.0880032	3.91955	8.87153e-05	0.000833509
ATP13A4	-0.965483	0.246323	-3.91957	8.87056e-05	0.000833509
BNIPL	-0.817019	0.20852	-3.91818	8.9219e-05	0.000837286
Mar-03	0.535777	0.136737	3.91831	8.9171e-05	0.000837286
EIF5A	0.344226	0.0878607	3.91786	8.93386e-05	0.000837931
SORT1	-0.568928	0.145229	-3.91745	8.94911e-05	0.000838883
CDC42BPA	-0.38685	0.0987625	-3.91697	8.96698e-05	0.000839603
DOCK9	-0.584023	0.149101	-3.91697	8.96685e-05	0.000839603
SLPI	-1.09609	0.279959	-3.91519	9.03324e-05	0.000845327
SGCG	-1.21263	0.309786	-3.91442	9.06229e-05	0.000847564
PLAU	1.12633	0.287763	3.9141	9.07438e-05	0.000848213
CD80	0.554767	0.141804	3.91222	9.14519e-05	0.000854346
ARHGAP6	-0.732214	0.187268	-3.90998	9.23023e-05	0.000861802
TMEM30B	-0.639065	0.163454	-3.90975	9.23905e-05	0.000862137
RGS9BP	-1.21942	0.312006	-3.90833	9.29344e-05	0.000866721
EZH2	0.503464	0.128835	3.90782	9.31338e-05	0.000868022
SNX29	0.298429	0.0763694	3.9077	9.31793e-05	0.000868022
CYB561A3	0.489451	0.125269	3.9072	9.33719e-05	0.000868646
ATOH8	-0.97963	0.25073	-3.90712	9.34045e-05	0.000868646
SPRY4	-0.492399	0.126023	-3.90721	9.33677e-05	0.000868646
ADA	0.777266	0.19895	3.90683	9.3515e-05	0.000868739
CLEC4E	0.80657	0.206459	3.90668	9.35727e-05	0.000868739
MSLN	-0.477221	0.122151	-3.9068	9.35274e-05	0.000868739
SPCS2P4	0.43851	0.11227	3.90586	9.38907e-05	0.0008712
NR3C2	-0.590081	0.151126	-3.90457	9.4393e-05	0.000875368
SETDB2	0.286208	0.0733172	3.9037	9.47342e-05	0.000878038
ZDHHC2	-0.409852	0.105004	-3.90319	9.49327e-05	0.000879382
PDLIM4	1.12	0.286969	3.90287	9.50594e-05	0.000880061
PPP2R5A	-0.466463	0.119548	-3.90188	9.54496e-05	0.000882681
TBX2	-0.8683	0.222527	-3.90199	9.54036e-05	0.000882681
TMEM229B	0.534162	0.136918	3.90132	9.56703e-05	0.000884226
WFDC1	-0.86915	0.222822	-3.90064	9.59369e-05	0.000886192
ARPC4	0.314819	0.0807149	3.90039	9.6039e-05	0.000886638
TRPC3	-0.753025	0.193094	-3.89979	9.62754e-05	0.000888322
RASSF10	-1.50723	0.386529	-3.89941	9.64282e-05	0.00088838
ANKRD20A17P	-0.994254	0.254977	-3.89939	9.6436e-05	0.00088838
BACE2	0.60902	0.156184	3.89937	9.64434e-05	0.00088838
RP11-53B2.2	0.681532	0.174787	3.89921	9.65077e-05	0.000888475
SLC18B1	0.564141	0.14472	3.89814	9.69332e-05	0.000890898
NPR3	-0.802502	0.205858	-3.89833	9.68588e-05	0.000890898
RBMS2	-0.606954	0.155701	-3.89819	9.6914e-05	0.000890898
MYO5C	-0.671086	0.172166	-3.8979	9.70311e-05	0.000891301
CDK5RAP3	0.364319	0.0934718	3.89764	9.71348e-05	0.000891756
UNC119	0.455491	0.116877	3.8972	9.73121e-05	0.000892886
NDFIP2	-0.500021	0.128331	-3.89633	9.766e-05	0.000895579
ACKR4	-0.996149	0.255744	-3.8951	9.81569e-05	0.000899635
HIST1H2BO	0.94441	0.242476	3.89487	9.82534e-05	0.000900019
GCLC	0.409759	0.105215	3.89448	9.84086e-05	0.000900939
AGR3	-1.09487	0.281153	-3.8942	9.85224e-05	0.00090148
MEST	-0.418733	0.107631	-3.89046	0.000100054	0.000914983
PQLC2L	-0.788856	0.202793	-3.88995	0.000100263	0.000916391
RP11-974F13.5	1.01234	0.260263	3.8897	0.000100368	0.00091684
DNAL1	-0.40687	0.104633	-3.88854	0.000100849	0.000920721
NDUFA13	0.677575	0.174279	3.88788	0.000101124	0.000922724
CCP110	-0.334163	0.0859628	-3.8873	0.000101367	0.000924429
ZDHHC11B	-0.98582	0.253638	-3.88673	0.000101606	0.00092609
ADGRB1	0.799949	0.205887	3.88539	0.000102167	0.000930694
RHOG	0.363413	0.0935583	3.88435	0.000102603	0.000934149
GDF7	1.04343	0.268659	3.88384	0.000102819	0.000934206
DOK4	-0.418075	0.107646	-3.8838	0.000102836	0.000934206
CDH13	-0.695971	0.179181	-3.88419	0.000102674	0.000934206
ACACA	-0.467414	0.120347	-3.88389	0.000102796	0.000934206
COL14A1	1.01587	0.261585	3.88352	0.000102955	0.000934765
ARHGAP31	-0.423341	0.109024	-3.88302	0.000103169	0.000936194
H1F0	-0.325704	0.0838981	-3.88213	0.000103545	0.000939086
SPATA6	-0.48935	0.126135	-3.87957	0.000104642	0.000948519
GTF3C4	-0.240614	0.062036	-3.87862	0.000105049	0.000951504
PTPRJ	0.388795	0.100243	3.87854	0.000105087	0.000951504
FGF10	-1.26953	0.327342	-3.87831	0.000105184	0.000951861
INPP5K	-0.441636	0.113879	-3.87811	0.000105271	0.000952119
NCAPG	0.753134	0.194233	3.87747	0.000105547	0.000952528
MOB3A	0.42675	0.110047	3.87787	0.000105375	0.000952528
GLO1	-0.409905	0.105708	-3.87771	0.000105444	0.000952528
RAB5B	-0.237624	0.0612813	-3.8776	0.000105493	0.000952528
GAREM1	-0.502783	0.129698	-3.87657	0.000105941	0.000955558
ATG2B	-0.137676	0.0355244	-3.87553	0.000106391	0.000959095
NEO1	-0.484462	0.125045	-3.8743	0.00010693	0.00096342
PABPC1	0.337736	0.0871919	3.87348	0.00010729	0.000966139
KLK10	-1.29994	0.33568	-3.87255	0.000107701	0.000969313
TLR7	0.626102	0.161691	3.87222	0.000107849	0.00097011
GPR160	-0.548871	0.141774	-3.87144	0.000108195	0.00097269
bP-2189O9.2	-0.947134	0.244699	-3.87061	0.000108562	0.000975459
ACVRL1	-0.603824	0.156046	-3.86953	0.000109044	0.000979258
ELL2	0.671689	0.173593	3.86934	0.000109132	0.000979511
C12orf76	-0.360219	0.0931089	-3.86879	0.000109377	0.000980954
NAPSA	-0.891773	0.230509	-3.86871	0.000109412	0.000980954
ENSG00000168280	0.650409	0.168135	3.86837	0.000109566	0.000981113
SH2D2A	0.949351	0.24542	3.86827	0.000109608	0.000981113
ENSG00000172673	0.6996	0.180848	3.86845	0.000109531	0.000981113
IGLV7-43	1.85838	0.4805	3.8676	0.000109911	0.000982755
DSP	-0.653398	0.16894	-3.86763	0.000109896	0.000982755
BIN2	0.477098	0.123364	3.86741	0.000109999	0.00098301
SH3PXD2B	0.823404	0.212998	3.86578	0.000110733	0.00098903
C1orf115	-0.641237	0.166006	-3.86275	0.000112119	0.00100087
SMG1P1	0.390947	0.101243	3.86147	0.000112706	0.00100556
SERINC3	-0.27465	0.0711284	-3.86132	0.000112775	0.00100563
WNT2B	-0.68649	0.177818	-3.86063	0.000113095	0.00100711
SDC2	-0.53888	0.139586	-3.86057	0.000113124	0.00100711
FOSL2	0.711706	0.184342	3.86079	0.000113022	0.00100711
GFI1	0.741107	0.191982	3.8603	0.000113248	0.00100767
SLC25A4	-0.550699	0.142685	-3.85954	0.000113603	0.00101011
SH3D19	-0.488137	0.126479	-3.85945	0.000113645	0.00101011
RP11-4L24.4	0.837449	0.217015	3.85894	0.000113878	0.00101109
VEZF1	-0.334777	0.0867514	-3.85903	0.000113837	0.00101109
R3HDM1	0.30703	0.079574	3.85841	0.000114125	0.00101274
PRKAB2	-0.277171	0.0718545	-3.8574	0.0001146	0.0010164
ELOA	-0.296147	0.0767871	-3.85672	0.000114917	0.00101867
CD302	-0.506979	0.131499	-3.85538	0.00011555	0.00102373
LRRC57	-0.391375	0.101532	-3.8547	0.000115869	0.001026
C9orf142	0.362433	0.0940383	3.8541	0.000116155	0.00102798
CPNE7	1.40513	0.364787	3.8519	0.000117204	0.00103671
ENSG00000182551	-0.269332	0.0699247	-3.85174	0.000117282	0.00103684
SLA	0.413501	0.107364	3.85139	0.000117449	0.00103776
NHSL1	-0.627468	0.162928	-3.85119	0.000117544	0.00103804
ATP5SL	-0.371434	0.096459	-3.8507	0.000117783	0.0010396
XPNPEP2	1.17938	0.306294	3.85047	0.000117892	0.00104
AFDN	-0.497983	0.12935	-3.8499	0.000118166	0.00104186
KLB	-1.38617	0.360109	-3.84932	0.000118447	0.00104275
CD200R1	0.608156	0.15799	3.84932	0.000118445	0.00104275
JAK2	0.257241	0.0668281	3.8493	0.000118456	0.00104275
NNMT	1.12118	0.291299	3.8489	0.000118651	0.0010439
ZNF385B	-0.995884	0.258779	-3.8484	0.000118892	0.00104547
RAP2B	0.44737	0.116299	3.84672	0.000119708	0.00105208
MISP	-0.911473	0.23696	-3.84654	0.0001198	0.00105232
ZNRF3	-0.724109	0.188279	-3.84594	0.000120092	0.00105432
PIF1	0.978743	0.254528	3.84533	0.000120391	0.00105639
USP13	-0.397529	0.103404	-3.84443	0.000120834	0.00105971
NDC80	0.867128	0.225565	3.84425	0.000120923	0.00105993
THNSL2	-0.326461	0.0849473	-3.84311	0.000121487	0.0010643
AMZ1	1.26035	0.327991	3.84264	0.00012172	0.00106566
MEDAG	1.05379	0.274243	3.84253	0.000121771	0.00106566
ZNF267	0.524158	0.136427	3.84204	0.000122018	0.00106725
TMEM43	-0.301151	0.0784009	-3.84117	0.000122449	0.00107045
ENSG00000175711	0.502647	0.130887	3.8403	0.000122884	0.00107368
ARL17B	0.313055	0.0815237	3.84005	0.000123008	0.00107382
ENSG00000163602	-0.31821	0.082867	-3.84001	0.00012303	0.00107382
SMAD9	-0.791995	0.206267	-3.83965	0.000123208	0.0010748
LOXL3	0.543142	0.141466	3.83939	0.000123341	0.0010754
B4GALT7	0.432609	0.112684	3.83914	0.000123465	0.00107591
MYO5A	0.453917	0.118256	3.83842	0.000123827	0.00107849
KLF12	0.325574	0.0848379	3.8376	0.000124242	0.00108153
FANCG	0.404243	0.105346	3.83729	0.000124399	0.00108226
DCLK1	0.725543	0.189082	3.83718	0.000124457	0.00108226
ALDH1L2	0.901199	0.234886	3.83674	0.000124676	0.00108359
IRS1	-0.471923	0.12301	-3.83647	0.000124815	0.00108423
AOAH-IT1	1.16104	0.302665	3.83606	0.000125026	0.00108436
APLN	-0.745891	0.194431	-3.83628	0.000124913	0.00108436
ST3GAL1	0.271881	0.0708752	3.83605	0.000125027	0.00108436
VAPA	-0.310214	0.0808786	-3.83556	0.00012528	0.00108598
CMTM7	0.52237	0.136214	3.83492	0.000125605	0.00108785
RARRES1	0.788377	0.205585	3.8348	0.000125669	0.00108785
PCSK7	0.42378	0.110511	3.83475	0.000125694	0.00108785
DRAM1	-0.470117	0.122606	-3.83436	0.000125892	0.00108899
TACC3	0.493867	0.12882	3.83377	0.000126193	0.00109072
FABP4	-1.49711	0.390511	-3.83371	0.000126224	0.00109072
ARRB1	-0.600169	0.156623	-3.83194	0.000127136	0.00109802
HTRA4	1.15075	0.30032	3.83174	0.000127239	0.00109833
BCAM	-0.524549	0.136905	-3.83148	0.000127376	0.00109839
LYZ	0.961206	0.250871	3.83147	0.000127379	0.00109839
RP1-134E15.3	0.941096	0.2457	3.83027	0.000128003	0.0011032
BRAF	-0.236078	0.0616406	-3.82991	0.000128192	0.00110425
RRAS	-0.42911	0.112078	-3.82868	0.000128833	0.00110919
UBTD1	-0.413974	0.108158	-3.82748	0.000129462	0.00111376
ZFP28	-0.399722	0.104437	-3.82741	0.0001295	0.00111376
KL	-0.864806	0.225995	-3.82667	0.00012989	0.00111654
HMGCLL1	-0.754721	0.197238	-3.82645	0.000130006	0.00111695
DPAGT1	0.422915	0.110578	3.82458	0.000130997	0.00112488
SPOCK1	1.41928	0.371116	3.82435	0.000131115	0.00112531
UBE2Z	0.266974	0.0698253	3.82346	0.000131592	0.00112881
LAMC3	-0.867307	0.226874	-3.82287	0.00013191	0.00113061
PGRMC1	-0.448573	0.117345	-3.82268	0.000132007	0.00113061
PDZD2	-1.00517	0.262948	-3.82271	0.000131992	0.00113061
SRSF2	0.219622	0.0574692	3.82156	0.000132612	0.0011352
ZNF823	-0.401721	0.105172	-3.81965	0.000133642	0.00114305
FHL2	1.04264	0.27297	3.8196	0.000133668	0.00114305
RP11-611O2.5	-0.762087	0.199559	-3.81885	0.000134074	0.00114533
SYK	0.634926	0.166256	3.81897	0.00013401	0.00114533
ZNF107	0.483348	0.126596	3.81804	0.000134517	0.00114852
PLPP5	0.620063	0.162415	3.81777	0.000134661	0.00114915
CCDC85A	-0.960527	0.251617	-3.81741	0.000134858	0.00115024
LINC01237	1.02668	0.268967	3.8171	0.000135029	0.0011511
RAB21	-0.241002	0.0631408	-3.8169	0.000135139	0.00115144
ALDH2	-0.529942	0.138869	-3.81612	0.000135564	0.00115447
HIST1H2BM	1.13528	0.297536	3.81561	0.000135848	0.00115629
CEP128	0.780853	0.20466	3.81537	0.000135979	0.0011568
LINC01238	0.996208	0.261167	3.81444	0.00013649	0.00116043
LINC01550	0.503762	0.132073	3.81426	0.000136592	0.00116043
FABP5	-0.771603	0.202297	-3.81421	0.000136617	0.00116043
TBX5	-0.621151	0.162896	-3.81317	0.000137198	0.00116477
NOS1	-1.42489	0.373749	-3.81242	0.000137615	0.00116771
RN7SL752P	0.920178	0.241381	3.81214	0.000137769	0.00116841
ZNF783	0.351297	0.0921775	3.8111	0.000138352	0.00117215
MYC	0.866176	0.227271	3.8112	0.000138296	0.00117215
SCARB1	0.513664	0.134818	3.81006	0.000138934	0.00117647
STK17A	0.385404	0.101166	3.80963	0.000139175	0.0011773
ADIRF	-1.01115	0.265419	-3.80965	0.000139163	0.0011773
CHST11	0.673366	0.176768	3.80932	0.000139351	0.00117819
P3H3	0.658705	0.172925	3.80919	0.000139425	0.00117821
GNAI1	-0.611129	0.160449	-3.80887	0.000139606	0.00117913
SLA2	0.774963	0.203484	3.80847	0.000139832	0.00118044
DDIT4	0.716017	0.188073	3.80712	0.000140592	0.00118624
DUXAP8	1.17198	0.307869	3.80676	0.0001408	0.0011874
NRG1	-0.66694	0.175205	-3.80663	0.000140873	0.0011874
SBDSP1	-0.370147	0.0972446	-3.80635	0.000141035	0.00118815
NINJ1	0.789349	0.207393	3.80605	0.000141205	0.00118837
ATP10A	-0.529314	0.139072	-3.80605	0.000141203	0.00118837
KIF4A	0.902852	0.237285	3.80493	0.000141846	0.00119316
ANKRD9	-0.421626	0.110825	-3.80445	0.000142122	0.00119487
IFI30	0.825028	0.21688	3.80407	0.000142338	0.00119607
CD247	0.696101	0.183012	3.80358	0.000142618	0.00119781
GSPT1	-0.224333	0.0589932	-3.80269	0.000143131	0.00120151
EGFEM1P	-1.24351	0.327107	-3.80153	0.000143807	0.0012064
SPAG5	0.574467	0.151118	3.80144	0.00014386	0.0012064
EPS8L2	-0.720913	0.18966	-3.80108	0.000144066	0.00120752
IGSF3	-0.592379	0.15587	-3.80046	0.000144428	0.00120993
ENSG00000082497	-0.539355	0.141926	-3.80027	0.000144539	0.00121025
SMARCA5	-0.370337	0.0975001	-3.79832	0.000145678	0.00121917
SLC9B2	0.506645	0.133401	3.79792	0.000145915	0.00122053
SLFN13	0.33604	0.0884992	3.7971	0.000146401	0.00122397
KTN1	-0.297761	0.0784225	-3.79688	0.000146529	0.00122442
PDE1C	-0.918492	0.241975	-3.79581	0.000147164	0.0012291
ZNF277	-0.367715	0.0968777	-3.79566	0.000147253	0.00122922
DCBLD2	-0.302093	0.0795938	-3.79544	0.000147383	0.00122968
HAAO	0.63524	0.167398	3.7948	0.000147764	0.00123224
CES1	-0.811932	0.213975	-3.79451	0.000147933	0.00123302
DPP9	0.374639	0.0987731	3.79293	0.00014888	0.00124029
EMCN	-0.818953	0.215957	-3.7922	0.00014932	0.00124333
YES1	-0.424921	0.11208	-3.79124	0.0001499	0.00124752
CTSA	0.341929	0.0902259	3.7897	0.000150828	0.00125462
NME1	0.858754	0.226621	3.78939	0.00015102	0.00125558
BRSK1	1.11855	0.295266	3.78827	0.000151698	0.00126058
FMO2	-0.949212	0.250591	-3.78789	0.000151932	0.00126189
SLC36A1	0.698801	0.184531	3.7869	0.00015254	0.0012663
ZNF204P	-0.721357	0.190507	-3.78651	0.000152779	0.00126709
ENSG00000185507	0.483455	0.127679	3.78649	0.00015279	0.00126709
RPLP0P6	0.663992	0.175482	3.78381	0.000154444	0.00128017
FBXO25	-0.34575	0.0913952	-3.78303	0.000154934	0.00128358
SLC27A3	-0.404094	0.106821	-3.78289	0.000155018	0.00128363
SLC38A10	0.322714	0.0853173	3.78252	0.00015525	0.00128426
RNF144B	-0.472237	0.124845	-3.78258	0.000155211	0.00128426
DPYS	1.15739	0.306015	3.78214	0.000155483	0.00128554
ADCY8	-1.45091	0.383654	-3.78181	0.000155695	0.00128665
EFCC1	-0.901286	0.238355	-3.78127	0.000156028	0.00128876
AP5Z1	0.347754	0.0919785	3.78082	0.00015631	0.00129044
REEP5	-0.332123	0.0878595	-3.78016	0.000156728	0.00129324
RMND5A	-0.361807	0.0957336	-3.77931	0.000157265	0.00129702
PROS1	-0.458289	0.121287	-3.77854	0.000157751	0.00130038
PNMA3	1.21257	0.321039	3.77701	0.000158722	0.00130708
[truncated: 14,471 more rows]

## Sheet: External_vs_NL
Genes	log2FoldChange	lfcSE	stat	pvalue	padj
HDAC9	0.572488	0.0996917	5.74258	9.3244e-09	0.000153573
C6orf89	-0.1533	0.0275274	-5.56899	2.56226e-08	0.000211002
SHC3	-0.601085	0.118865	-5.05686	4.26216e-07	0.00177799
SERPINB9	0.433906	0.0858476	5.05437	4.31813e-07	0.00177799
RP11-314B1.2	-0.881427	0.181708	-4.85079	1.22969e-06	0.0026083
ADRA2A	1.29128	0.270071	4.78126	1.74203e-06	0.0026083
PCED1B	0.499018	0.104337	4.78277	1.72896e-06	0.0026083
FCMR	1.50535	0.312333	4.8197	1.43771e-06	0.0026083
REPS2	-0.55894	0.116873	-4.78247	1.73152e-06	0.0026083
CXCL9	1.35377	0.275772	4.90903	9.15294e-07	0.0026083
RGS1	1.00885	0.207287	4.86694	1.1334e-06	0.0026083
IL12RB2	1.05362	0.222679	4.73157	2.22788e-06	0.00275902
EML6	0.970645	0.206209	4.70709	2.51277e-06	0.00275902
LINC00926	1.36211	0.288159	4.72694	2.27934e-06	0.00275902
CPM	-0.475666	0.100943	-4.71223	2.45017e-06	0.00275902
CCL19	2.25941	0.483194	4.67599	2.92538e-06	0.00301131
CNTN1	-0.500264	0.108741	-4.60052	4.21428e-06	0.00385607
DRAM1	-0.518677	0.112518	-4.60972	4.03218e-06	0.00385607
STIL	0.493288	0.107958	4.56927	4.89435e-06	0.00387057
ADGRG5	1.2992	0.283876	4.57664	4.72507e-06	0.00387057
TMEM178B	0.659796	0.144763	4.55776	5.17017e-06	0.00387057
NDNF	-0.660728	0.144712	-4.56581	4.97578e-06	0.00387057
FGFR2	-0.610221	0.134976	-4.52097	6.15567e-06	0.00422433
SLC39A8	-0.668657	0.147693	-4.52735	5.9728e-06	0.00422433
SNHG3	0.466264	0.103629	4.49935	6.81627e-06	0.00449056
KEL	1.50341	0.347311	4.32872	1.4998e-05	0.00477221
GPR82	1.6038	0.360915	4.44371	8.84223e-06	0.00477221
FAM159A	1.52082	0.351146	4.33101	1.48427e-05	0.00477221
ABCB4	1.31609	0.301512	4.36499	1.2713e-05	0.00477221
RP11-588H23.3	1.14279	0.256982	4.44694	8.71004e-06	0.00477221
RP11-345J4.6	1.04933	0.239316	4.3847	1.16146e-05	0.00477221
RN7SL396P	0.944439	0.219838	4.29607	1.73851e-05	0.00477221
TNFRSF13C	2.70982	0.608054	4.45654	8.32925e-06	0.00477221
RP11-325K4.3	0.889371	0.202607	4.38962	1.13547e-05	0.00477221
AIM2	1.45429	0.336433	4.32268	1.54144e-05	0.00477221
FCRL3	1.61151	0.370966	4.34409	1.39856e-05	0.00477221
SEPT1	1.13678	0.256665	4.42905	9.46506e-06	0.00477221
LTB	1.47443	0.333209	4.42494	9.64675e-06	0.00477221
SEC14L6	-0.601974	0.136683	-4.40416	1.06196e-05	0.00477221
LY9	1.19112	0.27306	4.36211	1.28813e-05	0.00477221
RPS28P7	0.679633	0.157246	4.32211	1.54541e-05	0.00477221
RNF128	-0.914616	0.212155	-4.31108	1.62458e-05	0.00477221
DUSP5	0.645763	0.14698	4.39355	1.11515e-05	0.00477221
BAIAP2-AS1	-0.380017	0.0868431	-4.37591	1.20928e-05	0.00477221
CDCA7L	-0.380388	0.0863638	-4.40448	1.06036e-05	0.00477221
EPDR1	-0.496472	0.111912	-4.43627	9.15324e-06	0.00477221
FHDC1	-0.67242	0.156476	-4.29726	1.72921e-05	0.00477221
CD69	0.808602	0.187688	4.30822	1.64576e-05	0.00477221
SPP1	2.90684	0.668933	4.34549	1.38964e-05	0.00477221
DSG2	-0.536399	0.122009	-4.39639	1.10065e-05	0.00477221
WIF1	-1.25934	0.28831	-4.368	1.25391e-05	0.00477221
ETV5	-0.475385	0.110602	-4.29816	1.72222e-05	0.00477221
GPC3	-0.87951	0.204535	-4.30004	1.70771e-05	0.00477221
FREM2	-0.664134	0.153797	-4.31824	1.57276e-05	0.00477221
TNFAIP3	0.63194	0.141549	4.46445	8.02744e-06	0.00477221
SNX25	-0.4456	0.103544	-4.30348	1.68137e-05	0.00477221
NLRC5	0.600115	0.136751	4.38839	1.14193e-05	0.00477221
VMP1	0.670313	0.153638	4.36295	1.28321e-05	0.00477221
SCD	-0.660234	0.151832	-4.34846	1.37095e-05	0.00477221
CLDN18	-0.934613	0.214593	-4.35528	1.32894e-05	0.00477221
MAP3K21	-0.453857	0.106056	-4.27942	1.87384e-05	0.00489875
KIAA1191	-0.233812	0.0545851	-4.28344	1.84027e-05	0.00489875
PCYOX1	-0.576717	0.134672	-4.28239	1.84894e-05	0.00489875
GALNT5	-0.877497	0.205759	-4.26469	2.00177e-05	0.00499532
SEMA5A	-0.555498	0.130131	-4.26875	1.96573e-05	0.00499532
CYBRD1	-0.345574	0.0809883	-4.26696	1.98153e-05	0.00499532
IGLV2-18	2.27989	0.535022	4.2613	2.03242e-05	0.00499612
RP11-848G14.2	0.445065	0.104543	4.25725	2.06953e-05	0.00501253
PASK	0.553053	0.130053	4.25251	2.11384e-05	0.00504566
AC008268.1	-1.14553	0.270161	-4.24018	2.23343e-05	0.005134
TAGAP	0.661963	0.156157	4.23908	2.24437e-05	0.005134
RASGRP3	0.421638	0.0994621	4.23918	2.24337e-05	0.005134
CCBE1	-0.864267	0.204224	-4.23195	2.31678e-05	0.00522703
EVA1A	-0.561929	0.132893	-4.22844	2.35318e-05	0.00523741
FAM26F	1.13431	0.268866	4.21886	2.45538e-05	0.0052554
STAC	-0.885586	0.209918	-4.21871	2.45699e-05	0.0052554
RAD1	-0.233936	0.0554167	-4.2214	2.42788e-05	0.0052554
AC017002.2	0.716678	0.170939	4.19261	2.75768e-05	0.0056541
FAM129C	1.52307	0.362989	4.19592	2.71765e-05	0.0056541
CCR7	1.43144	0.341226	4.19498	2.72891e-05	0.0056541
HAPLN3	1.27874	0.305137	4.19072	2.7807e-05	0.0056541
ETV1	-0.534043	0.128244	-4.16428	3.12331e-05	0.00627329
FCER2	1.88221	0.452486	4.15971	3.18647e-05	0.00632304
LINC00954	0.898907	0.219287	4.09923	4.14529e-05	0.00686765
PQLC2L	-0.715369	0.174044	-4.11028	3.95186e-05	0.00686765
LINC01480	0.910447	0.222384	4.09404	4.23927e-05	0.00686765
IGKV3D-7	2.20271	0.532471	4.13677	3.52236e-05	0.00686765
PVT1	1.1075	0.269673	4.10682	4.01135e-05	0.00686765
GPC5	-0.933775	0.22721	-4.10975	3.96085e-05	0.00686765
CADM3	0.671294	0.163826	4.0976	4.17449e-05	0.00686765
SELE	1.37353	0.334176	4.11019	3.95337e-05	0.00686765
SIDT1	0.736913	0.178483	4.12875	3.64745e-05	0.00686765
POU2AF1	1.97035	0.477829	4.12354	3.73098e-05	0.00686765
TCF7	0.824781	0.200795	4.10758	3.99829e-05	0.00686765
GPSM2	-0.335524	0.0819695	-4.09328	4.25319e-05	0.00686765
DGKA	0.685405	0.166275	4.12211	3.7541e-05	0.00686765
TRAF5	0.687307	0.167788	4.09628	4.19851e-05	0.00686765
JAK3	1.09283	0.265847	4.11073	3.94412e-05	0.00686765
ARHGAP4	0.501134	0.122214	4.10045	4.12351e-05	0.00686765
VCAM1	1.07473	0.262543	4.09352	4.24867e-05	0.00686765
VKORC1L1	-0.406805	0.0987849	-4.11809	3.82022e-05	0.00686765
CXCR4	0.935094	0.227775	4.10533	4.03736e-05	0.00686765
RP11-43D4.2	0.872122	0.213447	4.08589	4.39077e-05	0.00694547
ZC3H12D	1.30069	0.318661	4.08174	4.47007e-05	0.00694547
RUBCNL	0.752219	0.184261	4.08235	4.45822e-05	0.00694547
ACSS3	-0.379865	0.0929863	-4.08517	4.40446e-05	0.00694547
CBWD5	0.195145	0.0478665	4.07686	4.56472e-05	0.00702625
IDO2	1.17954	0.289541	4.07385	4.62432e-05	0.00705209
PPARGC1A	-0.816202	0.200622	-4.06836	4.73444e-05	0.00715377
LINC01588	0.681737	0.167842	4.06179	4.86983e-05	0.00722578
USP12	-0.267675	0.0658859	-4.0627	4.85085e-05	0.00722578
C12orf49	-0.462892	0.114031	-4.05936	4.92069e-05	0.00723604
GABRB2	-1.43768	0.354468	-4.0559	4.99425e-05	0.00727922
ATF7IP2	0.461039	0.113834	4.0501	5.11959e-05	0.00739646
BLK	2.07101	0.514386	4.02618	5.66914e-05	0.0081192
FCRL2	1.70518	0.42412	4.02051	5.80711e-05	0.00817462
ACAP1	0.977469	0.243009	4.02236	5.76168e-05	0.00817462
MANF	0.539187	0.134331	4.01386	5.97334e-05	0.00833737
CARMIL2	1.19	0.297316	4.00248	6.26826e-05	0.00836702
FOXA2	-0.640796	0.159842	-4.00893	6.09951e-05	0.00836702
LURAP1L	-0.369565	0.09234	-4.00222	6.27505e-05	0.00836702
PEBP4	-0.64523	0.160964	-4.00854	6.10959e-05	0.00836702
USP13	-0.299107	0.0747878	-3.9994	6.35019e-05	0.00836702
PRKCI	-0.329901	0.0824756	-3.99998	6.33487e-05	0.00836702
TMEM43	-0.294007	0.0734466	-4.00301	6.25418e-05	0.00836702
AC079584.3	0.853164	0.213957	3.98755	6.67596e-05	0.00856503
MEIS3P1	-0.385605	0.0967302	-3.98639	6.70849e-05	0.00856503
SP140L	0.301778	0.0756381	3.98976	6.61403e-05	0.00856503
SFTPC	-0.812679	0.203632	-3.99092	6.58182e-05	0.00856503
ACACA	-0.327996	0.0823993	-3.98056	6.87521e-05	0.00871037
RP11-693J15.5	1.97925	0.497579	3.97777	6.95659e-05	0.00874619
ARHGAP20	-0.531209	0.133852	-3.96862	7.22902e-05	0.00901985
SAMD10	0.734965	0.18563	3.95931	7.5168e-05	0.00903363
CXCL11	0.951536	0.241184	3.94528	7.97078e-05	0.00903363
TENM2	-0.90476	0.229392	-3.94416	8.00795e-05	0.00903363
BICDL1	0.818745	0.207175	3.95194	7.75188e-05	0.00903363
LIF	0.591715	0.149267	3.96414	7.36612e-05	0.00903363
GPR39	-0.562814	0.142038	-3.96241	7.41977e-05	0.00903363
PATL2	0.721989	0.182774	3.95017	7.80954e-05	0.00903363
ABHD8	-0.368532	0.0931762	-3.95522	7.64648e-05	0.00903363
CARD11	0.970912	0.246085	3.94543	7.96562e-05	0.00903363
RP11-497H16.7	0.431203	0.108933	3.95842	7.54474e-05	0.00903363
ENSG00000168918	0.579424	0.146727	3.94901	7.84766e-05	0.00903363
ARHGAP45	0.397129	0.10063	3.94642	7.9329e-05	0.00903363
DUSP3	-0.272259	0.0689638	-3.94785	7.88552e-05	0.00903363
IRF2BP2	-0.215915	0.0545645	-3.95706	7.58789e-05	0.00903363
SLFN13	0.269996	0.0685024	3.94141	8.10041e-05	0.00907577
RUFY4	1.52667	0.38821	3.9326	8.40328e-05	0.00908322
ITPRIPL1	0.730919	0.186443	3.92033	8.84277e-05	0.00908322
DENND1C	0.744009	0.189001	3.93654	8.26648e-05	0.00908322
SLC25A45	0.404101	0.103104	3.91935	8.87897e-05	0.00908322
EGR3	1.07552	0.273581	3.93126	8.45028e-05	0.00908322
ARHGAP9	0.602874	0.15397	3.91552	9.02102e-05	0.00908322
SLCO4C1	-0.708465	0.18041	-3.92697	8.60217e-05	0.00908322
PLA2G12A	-0.25096	0.0640147	-3.92034	8.84223e-05	0.00908322
FAM65B	0.676471	0.172015	3.93263	8.40229e-05	0.00908322
ADAM19	0.739724	0.188196	3.93061	8.47294e-05	0.00908322
CCAR1	0.172004	0.0439376	3.91473	9.05067e-05	0.00908322
LAMB3	-0.518278	0.132485	-3.91196	9.15491e-05	0.00908322
ARSD	-0.293757	0.0749768	-3.91797	8.92988e-05	0.00908322
OCLN	-0.649324	0.165622	-3.92052	8.8357e-05	0.00908322
CERS2	-0.329183	0.0841455	-3.91206	9.15105e-05	0.00908322
PDE4D	-0.340571	0.0868131	-3.92303	8.74413e-05	0.00908322
PTPN13	-0.424482	0.108071	-3.92781	8.57239e-05	0.00908322
AQP4	-0.636048	0.161998	-3.92626	8.62781e-05	0.00908322
APLP2	-0.407389	0.104113	-3.91297	9.11671e-05	0.00908322
BCL11A	0.850554	0.21781	3.90503	9.42151e-05	0.00923644
TMEM245	-0.309016	0.0791295	-3.9052	9.41475e-05	0.00923644
DKK2	-0.812163	0.208264	-3.89967	9.63219e-05	0.00934455
MS4A15	-0.890981	0.228495	-3.89935	9.64526e-05	0.00934455
GRAP	0.342807	0.0880492	3.89336	9.88654e-05	0.00945608
EGFR	-0.418879	0.107573	-3.89389	9.86485e-05	0.00945608
HNRNPH1	0.201611	0.0517983	3.89223	9.93261e-05	0.00945608
LINC00426	1.14158	0.293732	3.88647	0.000101714	0.00962772
SIRPG	1.3432	0.34576	3.88478	0.000102425	0.00963961
LTF	1.7109	0.44069	3.88232	0.000103465	0.0096822
ADAM28	1.12009	0.288772	3.87882	0.000104966	0.00976714
CCL4	0.864969	0.223237	3.87467	0.000106768	0.00982383
VEPH1	-0.711171	0.183539	-3.87477	0.000106726	0.00982383
NGFR	1.22701	0.317304	3.867	0.000110182	0.0100817
DUSP2	0.902306	0.233454	3.86502	0.000111081	0.0100839
RABEP2	0.360385	0.0932614	3.86425	0.000111432	0.0100839
ANKRD22	1.40736	0.364856	3.8573	0.000114646	0.0101517
LIMD2	0.739092	0.19156	3.85828	0.000114187	0.0101517
C1orf21	-0.420605	0.108969	-3.85985	0.000113456	0.0101517
NPNT	-0.603615	0.156399	-3.85946	0.000113639	0.0101517
IGHV6-1	1.72588	0.447609	3.85578	0.000115363	0.0101606
BMPER	-1.02325	0.265707	-3.85104	0.000117618	0.0103041
RN7SL752P	0.87141	0.226552	3.84641	0.000119863	0.0103057
IGKV3OR2-268	2.0992	0.546377	3.84204	0.000122017	0.0103057
HHIP-AS1	-0.632341	0.164567	-3.84245	0.000121813	0.0103057
SMIM10L2A	-0.535487	0.139347	-3.84283	0.000121625	0.0103057
GMDS	0.527503	0.137041	3.84925	0.000118481	0.0103057
CD22	1.1763	0.305927	3.84504	0.000120531	0.0103057
SFTPA1	-0.667256	0.173567	-3.84437	0.000120863	0.0103057
MCEMP1	-1.24442	0.324275	-3.83755	0.000124268	0.0103963
ETF1	-0.266401	0.0694225	-3.83738	0.000124352	0.0103963
CXADR	-0.694675	0.181156	-3.83467	0.000125733	0.0104076
ANOS1	-0.837969	0.218526	-3.83464	0.00012575	0.0104076
SLFNL1	-0.704404	0.184054	-3.82716	0.000129632	0.0106752
HELLS	0.533466	0.139577	3.82202	0.000132365	0.0107327
RHOH	1.01202	0.265009	3.81879	0.000134106	0.0107327
FOLR1	-0.592889	0.155266	-3.81855	0.00013424	0.0107327
ENSG00000147676	-0.5959	0.156032	-3.8191	0.000133941	0.0107327
C1orf198	-0.447496	0.117082	-3.82209	0.000132325	0.0107327
S100A6	-0.519537	0.135947	-3.82162	0.000132579	0.0107327
MS4A1	2.2808	0.598052	3.81372	0.000136893	0.0108752
EVL	0.478495	0.125494	3.8129	0.000137343	0.0108752
PLA2G2A	1.83159	0.480849	3.80906	0.000139494	0.0109193
BCHE	-1.0796	0.283418	-3.80921	0.000139413	0.0109193
PLCG2	0.552984	0.145203	3.80837	0.000139889	0.0109193
C1QTNF7	-0.635532	0.166987	-3.80587	0.000141308	0.010978
PI15	1.31277	0.345318	3.80163	0.000143746	0.011115
SYP	-0.564623	0.148598	-3.79966	0.000144893	0.0111513
FAM169A	0.670611	0.176604	3.79725	0.000146308	0.0112079
CDKL5	-0.445928	0.117501	-3.79509	0.000147587	0.0112535
NTN4	-0.419313	0.110737	-3.78657	0.000152742	0.0115929
NELL2	0.781129	0.2066	3.78088	0.000156278	0.0115941
PARP15	0.795829	0.210358	3.7832	0.000154823	0.0115941
GCLC	0.415693	0.109838	3.7846	0.000153953	0.0115941
TCAF1	-0.274205	0.0725154	-3.78134	0.000155989	0.0115941
ZNF664	-0.251835	0.0665915	-3.78179	0.000155707	0.0115941
CHRM3-AS2	1.08481	0.28708	3.77879	0.000157595	0.0116003
BTLA	1.1476	0.303717	3.77851	0.000157769	0.0116003
IDO1	0.913543	0.241886	3.77676	0.000158883	0.0116303
C12orf74	1.35891	0.361202	3.7622	0.000168424	0.0117745
SLCO5A1	1.36882	0.363264	3.76811	0.00016449	0.0117745
ENSG00000149527	0.920153	0.24435	3.76572	0.000166069	0.0117745
TTC39C	0.432043	0.114683	3.76728	0.000165039	0.0117745
B3GALNT1	-0.698809	0.185279	-3.77166	0.000162163	0.0117745
NLRC3	0.633687	0.168454	3.76177	0.000168717	0.0117745
KCNS3	-0.460786	0.122418	-3.76404	0.000167192	0.0117745
UTP14C	-0.244026	0.0647221	-3.77037	0.000163006	0.0117745
MACC1	-0.571619	0.151924	-3.76253	0.000168202	0.0117745
C1orf116	-0.619206	0.164277	-3.76929	0.000163715	0.0117745
IGHG4	2.49258	0.662379	3.76307	0.000167839	0.0117745
AHNAK	-0.472939	0.125782	-3.75998	0.000169926	0.0118088
IGKV1-27	1.81985	0.484856	3.75339	0.000174461	0.0118351
DDAH1	-0.343146	0.0913898	-3.75475	0.000173516	0.0118351
IKZF3	1.01757	0.270849	3.75697	0.000171982	0.0118351
FRMD4B	-0.280158	0.0745847	-3.75624	0.000172488	0.0118351
SESTD1	-0.419056	0.111576	-3.75579	0.000172796	0.0118351
NABP1	0.487908	0.129999	3.75316	0.000174616	0.0118351
FAM78A	0.449259	0.119774	3.7509	0.000176201	0.0118935
DHX37	0.314591	0.0838981	3.74968	0.00017706	0.0119027
PAX5	2.51739	0.671613	3.74827	0.000178057	0.0119211
CIITA	0.501992	0.134071	3.74423	0.00018095	0.0120658
AK1	-0.474184	0.126679	-3.74319	0.000181695	0.0120666
FANCA	0.558596	0.149285	3.74182	0.000182695	0.0120843
C14orf132	-0.60253	0.16117	-3.73849	0.000185132	0.0121965
NBEAL1	-0.284199	0.0760517	-3.73692	0.000186285	0.0122236
GOLGA5P1	0.814649	0.218065	3.7358	0.000187117	0.0122294
DPYS	1.01677	0.27255	3.7306	0.000191026	0.0124098
GABRP	1.17904	0.316087	3.73013	0.000191383	0.0124098
LINC01857	1.71398	0.460234	3.72415	0.000195978	0.0124894
SATB1-AS1	1.02585	0.275399	3.72496	0.000195348	0.0124894
POLQ	0.593022	0.159504	3.71791	0.000200874	0.0124894
CTD-2516F10.2	0.635834	0.171143	3.71521	0.000203036	0.0124894
A2M-AS1	0.441713	0.118749	3.71974	0.00019943	0.0124894
LINC00968	-0.688847	0.185425	-3.71497	0.000203227	0.0124894
CDO1	-0.663704	0.178538	-3.71744	0.00020125	0.0124894
FGD2	0.527837	0.141961	3.71819	0.000200655	0.0124894
URB1	0.28822	0.0775673	3.71574	0.000202614	0.0124894
FAM105A	-0.482091	0.129494	-3.7229	0.00019695	0.0124894
HLF	-0.564977	0.152041	-3.71596	0.000202437	0.0124894
REEP5	-0.279015	0.0749395	-3.7232	0.000196712	0.0124894
CAPN2	-0.405064	0.108682	-3.72704	0.000193742	0.0124894
SFTPA2	-0.713971	0.19204	-3.71783	0.000200942	0.0124894
SYNC	-0.472134	0.12718	-3.71232	0.000205372	0.0125742
DPEP1	1.89726	0.512586	3.70134	0.00021446	0.0128652
SH2B2	0.619428	0.167368	3.70099	0.000214759	0.0128652
CTLA4	1.12272	0.303427	3.70013	0.000215489	0.0128652
ABCD2	0.841541	0.227292	3.70246	0.000213517	0.0128652
AREG	-0.694203	0.187715	-3.69818	0.000217154	0.0128652
CD79A	2.28161	0.616203	3.70269	0.000213322	0.0128652
SOCS3	0.806373	0.217928	3.70019	0.00021544	0.0128652
ZNF106	-0.258413	0.0698738	-3.69828	0.000217064	0.0128652
EMP2	-0.811575	0.219391	-3.69921	0.00021627	0.0128652
IGHJ4	1.53093	0.414368	3.69462	0.000220215	0.0129879
TNFRSF25	0.52126	0.141147	3.69304	0.000221591	0.0129879
SP140	0.830965	0.224976	3.69358	0.000221121	0.0129879
BOP1	0.348051	0.0943359	3.68948	0.00022471	0.0130401
TRAF3IP3	0.755381	0.204844	3.68759	0.00022639	0.0130401
MMP28	-0.522406	0.141641	-3.68824	0.000225812	0.0130401
KIAA1324L	-0.394034	0.106856	-3.68753	0.000226441	0.0130401
EDNRB	-1.00353	0.27193	-3.69042	0.000223887	0.0130401
TNF	0.706719	0.191779	3.68507	0.000228639	0.0131208
ZBED9	-0.624848	0.169836	-3.67913	0.000234034	0.0133407
ROR1	-0.381995	0.103829	-3.67907	0.00023409	0.0133407
TMEM156	1.23818	0.336946	3.67472	0.000238111	0.013523
AC006129.2	0.952491	0.259398	3.67192	0.000240731	0.0136178
BIRC3	0.647244	0.176304	3.67118	0.000241432	0.0136178
SFTA3	-0.529569	0.144472	-3.66555	0.000246807	0.0138356
POGK	-0.229008	0.0624787	-3.66538	0.000246973	0.0138356
SFTA1P	-0.713608	0.194759	-3.66405	0.00024826	0.0138605
SH3BP1	0.462507	0.126433	3.65811	0.000254087	0.0141081
ACKR1	0.608121	0.166254	3.65778	0.000254409	0.0141081
ZNF823	-0.310477	0.0849657	-3.65415	0.000258035	0.0142612
ITGB2-AS1	0.85725	0.23469	3.6527	0.0002595	0.0142942
MBIP	-0.463661	0.127019	-3.65032	0.000261916	0.0143792
MCF2L2	0.60565	0.16604	3.64761	0.000264695	0.014385
BASP1	0.794699	0.217833	3.64821	0.000264071	0.014385
TMEM106A	0.505649	0.138572	3.64899	0.000263272	0.014385
PEG10	-0.697602	0.191291	-3.64681	0.000265515	0.014385
PLEKHO1	0.535169	0.14689	3.64333	0.000269138	0.014413
SPIRE1	-0.30731	0.0843393	-3.64373	0.000268714	0.014413
KIAA0922	0.326039	0.0895041	3.64273	0.000269763	0.014413
RHOBTB3	-0.339333	0.0931692	-3.64211	0.000270408	0.014413
S100A10	-0.492704	0.135256	-3.64275	0.000269742	0.014413
IGKV2-24	1.69286	0.465018	3.64042	0.000272192	0.0144613
CNR2	1.70803	0.469602	3.6372	0.000275622	0.0145461
TNRC18P1	0.558663	0.153629	3.63643	0.000276438	0.0145461
HCP5	0.351389	0.0966238	3.63667	0.000276186	0.0145461
RP5-1171I10.5	0.92952	0.255821	3.63348	0.000279624	0.0145609
SMAGP	-0.524338	0.144345	-3.63254	0.000280643	0.0145609
FER1L4	1.29473	0.356457	3.63222	0.000280994	0.0145609
TRPM2	0.939687	0.258531	3.63471	0.000278293	0.0145609
ELOA	-0.250818	0.0690561	-3.63209	0.000281139	0.0145609
RP4-564M11.2	-0.879247	0.242216	-3.63001	0.000283414	0.0146005
PLA2G16	-0.352573	0.0971554	-3.62896	0.000284563	0.0146005
HTATSF1	-0.232552	0.0640697	-3.62968	0.000283774	0.0146005
QSOX1	-0.309392	0.0853157	-3.62644	0.000287354	0.0146603
CAV1	-0.709507	0.195656	-3.6263	0.000287509	0.0146603
APOD	0.471125	0.129959	3.62519	0.000288744	0.0146778
LINC00861	0.975268	0.269315	3.62129	0.000293141	0.0148555
GPA33	-1.11956	0.309556	-3.61666	0.000298426	0.0150661
ENSG00000166923	2.9219	0.808213	3.61526	0.000300042	0.0150661
RAB3IP	-0.308052	0.0852054	-3.6154	0.000299883	0.0150661
FCRL5	1.99356	0.551914	3.61208	0.000303748	0.0152059
ADGRB1	0.877296	0.243003	3.61022	0.000305934	0.0152689
SEMA7A	0.632756	0.175487	3.60572	0.000311293	0.0154894
CXCL10	1.0122	0.281405	3.59695	0.000321974	0.0159726
LIPH	-0.649589	0.180684	-3.59516	0.000324191	0.0160343
PARD6B	-0.573486	0.159601	-3.59325	0.00032658	0.0161041
PLA2G4F	-0.875692	0.243999	-3.58892	0.000332056	0.0163252
BCL2	0.530183	0.147829	3.58647	0.000335189	0.0164303
P2RY10	1.08341	0.302309	3.5838	0.000338633	0.0164319
CADM1	-0.564476	0.157527	-3.58335	0.000339213	0.0164319
MYO1B	-0.421403	0.117537	-3.58526	0.000336742	0.0164319
LMO7	-0.732461	0.204364	-3.5841	0.000338239	0.0164319
GLRB	-0.58905	0.164683	-3.57686	0.000347741	0.0167956
TLR10	1.86496	0.522442	3.56969	0.000357398	0.0168682
MAP4K1	0.873186	0.244586	3.57006	0.000356903	0.0168682
KCNMB4	-0.578386	0.162055	-3.56907	0.000358249	0.0168682
IL18BP	0.479187	0.134122	3.57276	0.000353245	0.0168682
CRELD2	0.409905	0.114854	3.56892	0.000358461	0.0168682
DHX34	0.309699	0.086756	3.56977	0.000357299	0.0168682
MARCO	-0.615467	0.172222	-3.57368	0.000352002	0.0168682
IGHA2	1.38629	0.388043	3.57251	0.000353573	0.0168682
FRAS1	-0.532539	0.149065	-3.57252	0.000353557	0.0168682
SEPT6	0.643019	0.180305	3.56629	0.00036207	0.0169894
SOSTDC1	-1.696	0.475749	-3.5649	0.000363996	0.0170313
FMO5	-0.673178	0.188933	-3.56306	0.000366562	0.0171027
IL4I1	1.50606	0.423427	3.55683	0.000375361	0.0174638
SYDE2	-0.672885	0.189329	-3.55405	0.000379343	0.0175994
COL19A1	1.32388	0.372992	3.54936	0.000386167	0.0178141
CDH13	-0.604437	0.1703	-3.54926	0.00038632	0.0178141
CAV2	-0.721041	0.203188	-3.54865	0.000387216	0.0178141
PRKCB	0.487594	0.137518	3.54566	0.000391628	0.0179669
SLC25A43	-0.291587	0.0822585	-3.54477	0.000392958	0.0179778
CTD-2562J17.6	-0.545832	0.154035	-3.54356	0.00039476	0.0180102
SLC46A2	-0.608232	0.17189	-3.53849	0.000402427	0.0181259
RASGRP2	0.39956	0.112882	3.53964	0.000400676	0.0181259
ZFYVE9	-0.400249	0.113133	-3.53786	0.00040338	0.0181259
HOPX	-0.48528	0.137115	-3.5392	0.000401336	0.0181259
FNIP2	-0.291879	0.0824681	-3.53929	0.000401197	0.0181259
CD55	-0.641858	0.181443	-3.53752	0.000403897	0.0181259
C1orf220	1.33883	0.37874	3.53495	0.00040785	0.0181508
TIGIT	0.943234	0.266894	3.53412	0.000409134	0.0181508
CD28	0.915357	0.25913	3.53242	0.000411768	0.0181508
SLC35A1	-0.399615	0.113053	-3.53477	0.000408136	0.0181508
RHBDF2	0.646949	0.183125	3.53283	0.00041113	0.0181508
RETSAT	-0.285774	0.0808832	-3.53317	0.000410605	0.0181508
TNIK	-0.277322	0.0785167	-3.53201	0.000412413	0.0181508
CYB5A	-0.5147	0.145747	-3.53146	0.00041327	0.0181508
ZNF385B	-0.560067	0.158678	-3.52958	0.000416218	0.0182317
GPR35	0.606273	0.171912	3.52664	0.000420864	0.0183376
RASEF	-0.684534	0.194075	-3.52717	0.000420031	0.0183376
CD6	0.808429	0.229468	3.52306	0.000426591	0.0185381
CORO1A	0.68102	0.19358	3.51802	0.000434774	0.018844
RAB11FIP1	-0.581053	0.165323	-3.51465	0.000440335	0.019035
IGKJ4	1.70259	0.484571	3.51361	0.000442068	0.0190598
MIAT	0.829255	0.236177	3.51116	0.00044616	0.0191861
RP11-327F22.1	0.935692	0.266665	3.50887	0.00045001	0.0192073
P2RY8	0.91054	0.259482	3.50907	0.000449678	0.0192073
EXPH5	-0.732564	0.20878	-3.50879	0.000450152	0.0192073
SEMA6B	0.74036	0.211149	3.50634	0.000454318	0.0193349
RP11-53B2.2	0.570278	0.162752	3.50396	0.000458391	0.0194141
NHSL1	-0.35949	0.102598	-3.50388	0.000458536	0.0194141
HSH2D	0.775343	0.221349	3.50281	0.000460384	0.0194424
S100B	0.942803	0.269293	3.50103	0.000463457	0.0195221
PLA2G7	1.37685	0.393475	3.4992	0.000466648	0.0195839
CXXC5	0.367572	0.105068	3.49842	0.000468025	0.0195839
SFTA2	-0.564978	0.161508	-3.49815	0.000468492	0.0195839
ANO6	-0.34615	0.0990843	-3.49349	0.000476749	0.0198786
ESR2	0.977084	0.280005	3.48952	0.000483889	0.0199638
RP11-434D9.1	-0.82699	0.237029	-3.48899	0.000484852	0.0199638
IGHV1-3	1.8715	0.536384	3.48909	0.00048466	0.0199638
PRTG	-0.444026	0.127239	-3.48969	0.000483585	0.0199638
BMP3	-0.740846	0.212324	-3.48923	0.000484411	0.0199638
ENSG00000168394	0.355965	0.102078	3.4872	0.000488114	0.020048
BDNF	-0.922618	0.264642	-3.48629	0.000489769	0.0200659
RP11-325F22.2	0.668709	0.191912	3.48446	0.000493122	0.0201033
P3H2	-0.510237	0.146405	-3.4851	0.000491947	0.0201033
ENSG00000100628	0.702751	0.201813	3.48219	0.000497334	0.0202249
WNT2	-0.380144	0.109224	-3.4804	0.000500673	0.0203106
MYO9A	-0.292251	0.0840151	-3.47855	0.000504128	0.0204005
GPD1	-0.99793	0.286943	-3.4778	0.000505542	0.0204076
PLCXD2	0.454366	0.130712	3.47608	0.000508804	0.020489
ANO9	0.492511	0.141717	3.47532	0.000510253	0.0204972
SLC1A4	0.641835	0.18497	3.46993	0.00052059	0.0208616
CXCL14	0.913539	0.263616	3.46542	0.000529403	0.021101
ORAI2	0.575808	0.166162	3.46533	0.000529575	0.021101
N4BP1	-0.297967	0.0859956	-3.46491	0.000530407	0.021101
HERC2P10	0.693107	0.200216	3.46179	0.000536592	0.0212956
IRX1	-0.696489	0.201305	-3.45987	0.000540431	0.0213801
ST7	-0.296756	0.0857929	-3.45898	0.000542216	0.0213801
VLDLR	-0.34701	0.100327	-3.45879	0.000542616	0.0213801
P2RX5	1.58784	0.459812	3.45325	0.000553883	0.021708
VSIG2	-0.595567	0.17248	-3.45296	0.000554473	0.021708
FZD1	-0.435283	0.126068	-3.45276	0.000554891	0.021708
CCR4	0.884021	0.256088	3.45201	0.000556419	0.0217161
CD27	1.28629	0.37276	3.45071	0.000559108	0.0217419
COL7A1	0.880833	0.255475	3.44782	0.000565123	0.0217419
ISG20	0.486082	0.141057	3.446	0.000568961	0.0217419
LIN7A	-0.546678	0.158528	-3.44847	0.000563763	0.0217419
RFFL	0.264497	0.0767389	3.44672	0.000567444	0.0217419
PRDM1	0.573455	0.16641	3.44603	0.000568879	0.0217419
MPP5	-0.403143	0.116888	-3.44897	0.000562729	0.0217419
PPP1R16B	0.522385	0.151544	3.44708	0.000566679	0.0217419
KMT5B	-0.162229	0.0470272	-3.4497	0.000561218	0.0217419
TACC1	-0.329027	0.0955222	-3.44451	0.000572095	0.0218111
LAMA3	-0.526554	0.153022	-3.44103	0.000579507	0.0220427
VSIG10	-0.53187	0.154633	-3.43955	0.000582675	0.0220613
SGMS2	-0.594198	0.172737	-3.43989	0.000581943	0.0220613
BISPR	0.568397	0.165417	3.43615	0.000590037	0.0222888
TMEM125	-0.514264	0.149705	-3.43518	0.000592167	0.0223181
KCNN4	1.01774	0.296414	3.43349	0.000595854	0.0223259
TBX5-AS1	-0.639252	0.186196	-3.43323	0.000596441	0.0223259
C17orf62	0.487752	0.142036	3.434	0.000594747	0.0223259
SEC14L4	-0.625581	0.182315	-3.43131	0.000600669	0.0223319
HOMER1	-0.54895	0.159982	-3.43132	0.000600641	0.0223319
MMP9	2.01487	0.587135	3.43169	0.000599825	0.0223319
NECTIN3	-0.432312	0.126037	-3.43005	0.000603471	0.0223352
MME	-0.935566	0.272709	-3.43064	0.00060215	0.0223352
RPL32P1	0.669625	0.195414	3.42669	0.000610981	0.0225262
ADIPOR2	-0.373268	0.108935	-3.42652	0.000611367	0.0225262
CD7	0.809598	0.236532	3.42278	0.000619837	0.0227873
CLNK	1.03405	0.302225	3.42147	0.000622844	0.0227961
ECHDC3	-0.446315	0.130432	-3.42181	0.000622046	0.0227961
GKN2	-1.05076	0.307275	-3.4196	0.000627122	0.0228593
DEF6	0.621072	0.181646	3.41913	0.000628208	0.0228593
SMARCA1	-0.270588	0.0791446	-3.41891	0.000628736	0.0228593
MSH5	0.684146	0.200281	3.41594	0.000635623	0.0229577
SUSD2	-0.605734	0.177264	-3.41712	0.000632867	0.0229577
CD47	-0.270251	0.0791081	-3.41623	0.000634951	0.0229577
RP11-689B22.2	1.47311	0.431361	3.41503	0.000637738	0.0229837
FIBIN	-0.607058	0.177954	-3.41133	0.000646472	0.0231465
PIP5K1B	-0.462423	0.135545	-3.41159	0.000645847	0.0231465
MTUS1	-0.33078	0.0969512	-3.41182	0.000645307	0.0231465
ESYT2	-0.16501	0.0483948	-3.40966	0.000650429	0.0232377
NRK	1.02482	0.300631	3.40891	0.000652231	0.0232516
IGHV4-61	1.82615	0.5358	3.40827	0.000653766	0.023256
TMC8	0.680219	0.199709	3.40605	0.0006591	0.0233952
WAS	0.440296	0.129398	3.40264	0.000667373	0.0235495
XPO6	0.244457	0.0718309	3.40322	0.000665955	0.0235495
IGHV4-59	1.83511	0.539342	3.4025	0.000667736	0.0235495
FUT7	1.1916	0.350659	3.39817	0.000678389	0.0238354
ZAP70	0.732253	0.21553	3.39744	0.000680185	0.0238354
ETV6	0.324955	0.0956434	3.39757	0.000679882	0.0238354
PAQR5	-0.573378	0.168872	-3.39534	0.000685434	0.0239208
DOCK10	0.487464	0.14357	3.3953	0.000685526	0.0239208
POU2F2	0.941787	0.277533	3.39343	0.000690238	0.0239331
TPPP	-0.906116	0.266988	-3.39385	0.000689186	0.0239331
PDE5A	-0.411288	0.121176	-3.39413	0.000688469	0.0239331
CLIC5	-0.83011	0.244729	-3.39195	0.000693968	0.0240119
TINCR	-1.0033	0.295908	-3.39059	0.000697434	0.0240679
MYO7A	0.812761	0.239775	3.38968	0.000699743	0.0240679
Sep-10	-0.409558	0.120828	-3.38959	0.00069997	0.0240679
FAM46B	-0.621673	0.183441	-3.38896	0.00070159	0.0240733
FCHO1	0.614261	0.181296	3.38818	0.000703593	0.0240919
LGI2	1.30125	0.384407	3.3851	0.000711525	0.0242781
KRT4	-1.168	0.345058	-3.38492	0.00071198	0.0242781
ADGRF5	-0.452272	0.133689	-3.38301	0.000716958	0.0243973
IGLV3-19	1.9176	0.567352	3.37992	0.000725082	0.0246229
AKNA	0.464075	0.137346	3.37887	0.000727847	0.0246659
GCH1	0.409676	0.121273	3.37812	0.000729828	0.0246823
SCN2B	-0.437138	0.129431	-3.37738	0.00073179	0.0246979
SSTR2	1.02413	0.303349	3.37607	0.000735292	0.0247148
FAM30A	1.79008	0.530181	3.37636	0.00073452	0.0247148
SFI1	0.371256	0.110031	3.3741	0.000740587	0.0248421
C2CD4B	0.961374	0.285093	3.37214	0.000745856	0.0249173
CD151	-0.332285	0.0985367	-3.37219	0.000745717	0.0249173
RP11-297D21.4	0.627482	0.186548	3.36365	0.000769187	0.0249968
RP1-283E3.8	0.462671	0.137497	3.36495	0.000765571	0.0249968
CD79B	1.64674	0.48901	3.36749	0.000758556	0.0249968
CD247	0.524999	0.156109	3.36303	0.000770919	0.0249968
C1RL-AS1	0.552328	0.164138	3.36501	0.000765398	0.0249968
GPR183	0.825691	0.245282	3.36629	0.000761876	0.0249968
SPTSSA	-0.398775	0.118498	-3.36525	0.000764732	0.0249968
ST6GALNAC5	-0.591237	0.175587	-3.3672	0.000759344	0.0249968
B3GNT7	-0.533232	0.158584	-3.36246	0.000772517	0.0249968
IGSF3	-0.315014	0.0936299	-3.36446	0.000766935	0.0249968
PINK1	-0.200388	0.0595818	-3.36324	0.00077034	0.0249968
ENSG00000165072	-0.605394	0.179862	-3.36588	0.000762995	0.0249968
CTDSPL	-0.37162	0.110318	-3.36862	0.000755466	0.0249968
COLEC12	-0.417298	0.123851	-3.36934	0.000753478	0.0249968
IGSF10	-0.566905	0.168567	-3.36308	0.000770787	0.0249968
STAB1	0.369559	0.109904	3.36257	0.000772215	0.0249968
PRLR	-0.736023	0.21924	-3.35715	0.000787491	0.025099
RP11-611O2.5	-0.531753	0.158356	-3.35796	0.000785205	0.025099
L3HYPDH	0.300845	0.0896422	3.35607	0.000790599	0.025099
SLC2A12	-0.94298	0.280692	-3.35948	0.000780883	0.025099
B4GAT1	-0.387559	0.115485	-3.35593	0.000790987	0.025099
TTF2	0.262893	0.0782351	3.36029	0.000778596	0.025099
SCD5	-0.406989	0.121205	-3.35786	0.000785484	0.025099
RAB27B	-0.59542	0.177445	-3.35552	0.000792158	0.025099
GPM6A	-0.777017	0.231454	-3.35711	0.000787623	0.025099
SGCD	-0.464503	0.138434	-3.35542	0.000792441	0.025099
PIP4K2A	0.274612	0.0817537	3.35902	0.000782196	0.025099
FABP4	-0.922884	0.275093	-3.35481	0.000794188	0.0251061
COL22A1	1.06584	0.318015	3.35154	0.000803628	0.0253009
SLC26A9	-0.434052	0.129526	-3.35108	0.000804959	0.0253009
TRABD	0.41847	0.124866	3.35137	0.000804135	0.0253009
ITLN2	-0.980704	0.292913	-3.34811	0.000813647	0.0255253
EBF1	0.456279	0.136308	3.34742	0.000815686	0.0255406
IGLV6-57	1.75891	0.525566	3.34671	0.000817781	0.0255576
MAGI3	-0.403153	0.120589	-3.34321	0.000828157	0.0258329
PLA2G4E	1.91276	0.572296	3.34225	0.000831007	0.0258728
APBB3	0.390175	0.116779	3.34113	0.000834372	0.0259285
LINC01314	-0.697894	0.208928	-3.34035	0.000836724	0.0259526
ZNRF3	-0.464254	0.139019	-3.33949	0.000839324	0.0259529
C5	-0.382003	0.114396	-3.3393	0.000839884	0.0259529
IRAK2	0.455714	0.136519	3.3381	0.000843536	0.0259683
CD180	1.11408	0.333742	3.33814	0.0008434	0.0259683
UNC13B	-0.535388	0.160451	-3.33676	0.000847597	0.0260446
ADAMDEC1	2.2296	0.668317	3.33614	0.000849515	0.026055
CD207	0.694571	0.208349	3.33369	0.000857036	0.0262368
ZNF185	-0.403631	0.121118	-3.33255	0.00086054	0.0262557
NEBL	-0.560973	0.168362	-3.33194	0.000862438	0.0262557
LIMCH1	-0.593513	0.178107	-3.33233	0.000861213	0.0262557
SCN9A	-0.411428	0.123664	-3.32699	0.000877888	0.0266478
FYB	0.600327	0.180453	3.32678	0.000878552	0.0266478
IGLV4-69	1.66685	0.50122	3.32559	0.000882321	0.0267129
CCL3	0.97148	0.29219	3.32482	0.000884768	0.0267378
DMRTA1	-0.438813	0.132054	-3.32299	0.000890588	0.0267731
TUFT1	-0.555729	0.167222	-3.3233	0.0008896	0.0267731
IKBKE	0.685296	0.206265	3.32241	0.000892437	0.0267731
ANKRD9	-0.365032	0.109864	-3.32258	0.000891888	0.0267731
CAB39L	-0.537705	0.161903	-3.32116	0.00089644	0.0268443
NFKBID	0.50372	0.151754	3.31932	0.000902357	0.0268749
MLPH	-0.54884	0.165301	-3.32024	0.000899412	0.0268749
KIDINS220	-0.222079	0.0669022	-3.31946	0.000901908	0.0268749
AVPR1A	0.947556	0.285573	3.31808	0.000906383	0.0269461
DHRS9	0.84901	0.256266	3.313	0.000923002	0.0273907
RP11-848G14.5	0.563754	0.170221	3.31189	0.000926671	0.0274008
NR1D2	-0.329185	0.0993942	-3.31192	0.000926595	0.0274008
MPP7	-0.414649	0.125237	-3.31092	0.000929898	0.027447
LIPG	0.739585	0.223508	3.30898	0.000936365	0.0275884
WLS	-0.312922	0.0945843	-3.30839	0.000938345	0.0275974
P2RY6	0.874361	0.264502	3.30569	0.000947424	0.0278147
CRB3	-0.567163	0.171612	-3.30491	0.000950085	0.0278432
IGLV2-14	1.62601	0.492175	3.30373	0.000954084	0.0278613
ARHGAP5	-0.307793	0.0931637	-3.30379	0.000953868	0.0278613
IFFO1	0.294617	0.0892304	3.30176	0.000960797	0.0280077
KIF18B	0.861308	0.26114	3.29827	0.00097284	0.0280607
ISPD	-0.468811	0.142087	-3.29946	0.000968702	0.0280607
CMTM7	0.401198	0.121561	3.30038	0.000965538	0.0280607
LINC00891	-0.414358	0.125618	-3.29857	0.000971801	0.0280607
HSD17B6	-0.818848	0.248211	-3.29899	0.000970319	0.0280607
ANXA3	-0.881967	0.26733	-3.29917	0.00096971	0.0280607
WNT7B	-0.566766	0.171869	-3.29766	0.000974931	0.0280719
RGS9BP	-0.747888	0.227063	-3.29374	0.000988635	0.0283066
RUNX3	0.604646	0.183595	3.29336	0.000989959	0.0283066
IRF4	1.2862	0.390524	3.29352	0.000989414	0.0283066
CYB561A3	0.364972	0.110781	3.29454	0.000985826	0.0283066
CES1	-0.570517	0.173286	-3.29235	0.000993548	0.028311
ALCAM	-0.598133	0.181656	-3.29266	0.000992442	0.028311
EML3	0.321963	0.0978974	3.28878	0.00100622	0.0286226
ADRA1A	-0.769289	0.234072	-3.28656	0.00101421	0.0287826
GRIA1	-0.815357	0.248146	-3.28579	0.00101695	0.0287826
ANKRD10	0.19773	0.0601778	3.28576	0.00101709	0.0287826
C9orf152	-0.603888	0.183966	-3.28261	0.00102852	0.0290141
JADE1	-0.222254	0.0677081	-3.28253	0.00102879	0.0290141
MEGF9	-0.348633	0.106236	-3.28168	0.00103192	0.0290524
RELT	0.502077	0.153046	3.28056	0.001036	0.0291176
IFI30	0.657166	0.200662	3.27499	0.00105666	0.0291935
FREM3	-0.750289	0.229112	-3.27477	0.0010575	0.0291935
SLC17A9	0.922847	0.28157	3.27751	0.00104727	0.0291935
HLA-G	0.349032	0.106533	3.27629	0.00105182	0.0291935
FAM160A1	-0.51469	0.157177	-3.27459	0.00105814	0.0291935
CLDN12	-0.308424	0.0941874	-3.27458	0.0010582	0.0291935
RERG	-0.338306	0.103179	-3.27881	0.00104247	0.0291935
S100A4	-0.477901	0.145769	-3.27849	0.00104365	0.0291935
PFKFB2	-0.413147	0.126165	-3.27467	0.00105787	0.0291935
FAM129B	-0.304929	0.0930378	-3.27748	0.00104738	0.0291935
SCARB2	-0.20887	0.0637644	-3.27565	0.00105418	0.0291935
PNOC	1.66749	0.509515	3.27271	0.00106524	0.0293385
BLNK	0.888909	0.271666	3.27206	0.00106766	0.0293563
CECR7	1.36586	0.417607	3.27068	0.00107287	0.0293743
ADAM23	0.641882	0.196211	3.27139	0.00107022	0.0293743
TYRP1	-0.992873	0.303587	-3.27048	0.00107367	0.0293743
CSPG5	0.856941	0.2622	3.26828	0.00108205	0.029464
LEF1	0.585827	0.179301	3.26727	0.00108589	0.029464
FGL2	0.405296	0.124005	3.26838	0.00108167	0.029464
PAM	-0.227898	0.0697322	-3.26819	0.00108237	0.029464
IGHG2	1.92314	0.588588	3.26738	0.00108546	0.029464
CCL2	0.770915	0.235999	3.26661	0.00108844	0.0294844
PHYHD1	-0.31507	0.0965058	-3.26478	0.0010955	0.0295786
DPYSL2	-0.32375	0.0991612	-3.26489	0.00109508	0.0295786
LINC01215	1.48243	0.454776	3.25969	0.00111534	0.0298248
ADAMTS4	1.21033	0.371358	3.25919	0.0011173	0.0298248
AMPD3	0.734175	0.225073	3.26194	0.00110652	0.0298248
LRMP	0.695167	0.213277	3.25946	0.00111624	0.0298248
CBWD7	0.201967	0.0619474	3.2603	0.00111294	0.0298248
SPINT1	-0.476495	0.146147	-3.26039	0.0011126	0.0298248
CAT	-0.500816	0.153595	-3.26061	0.00111171	0.0298248
SLC2A5	1.52633	0.468537	3.25766	0.00112335	0.0298411
IGKV1D-16	2.02236	0.620787	3.25773	0.00112307	0.0298411
VAT1	-0.28638	0.0879027	-3.25792	0.00112232	0.0298411
IGHG3	1.8478	0.567362	3.25683	0.00112665	0.0298807
LCK	0.746685	0.22942	3.25466	0.00113527	0.0300609
SECISBP2L	-0.325249	0.0999495	-3.25414	0.00113738	0.0300685
PPP1R9A	-0.502364	0.154407	-3.25351	0.00113987	0.0300861
COBLL1	-0.272673	0.0838284	-3.25275	0.00114293	0.0301184
GRAMD2	-0.747794	0.229929	-3.25227	0.00114485	0.030121
CTD-3092A11.2	0.374894	0.11531	3.25118	0.00114925	0.0301885
GCSAM	0.939716	0.28913	3.25015	0.00115344	0.0302023
GPC4	-0.316755	0.0974496	-3.25044	0.00115225	0.0302023
IGKV3D-11	1.86622	0.574495	3.24845	0.00116034	0.0303346
CH507-528H12.1	0.550638	0.169537	3.2479	0.00116262	0.0303459
STX11	-0.389949	0.120171	-3.24494	0.00117475	0.0305661
DEPDC5	0.257268	0.0792829	3.24494	0.00117476	0.0305661
IGLV2-8	1.47577	0.455259	3.2416	0.0011886	0.0308461
EPCAM	-0.565314	0.174402	-3.24144	0.00118927	0.0308461
IGHV3-20	1.87022	0.577123	3.2406	0.00119278	0.0308885
PLD4	0.59885	0.184822	3.24015	0.00119467	0.0308888
RALGPS2	0.938037	0.289583	3.23927	0.00119836	0.0309357
RIMKLA	-0.69259	0.213911	-3.23776	0.00120473	0.0309547
MFAP3L	-0.505497	0.156124	-3.2378	0.00120456	0.0309547
KCNJ15	-0.471295	0.145558	-3.23784	0.00120438	0.0309547
TNFRSF17	1.30541	0.403344	3.23647	0.0012102	0.0310467
ARHGAP25	0.343192	0.10613	3.23368	0.00122207	0.0313025
CLEC2D	0.518777	0.160469	3.23287	0.00122554	0.0313425
TGFBR2	-0.258983	0.0802356	-3.22778	0.00124754	0.0318559
ENSG00000114790	-0.66331	0.205561	-3.22683	0.00125171	0.0319128
LANCL3	-0.563186	0.174623	-3.22515	0.00125905	0.0319516
SFXN2	0.391753	0.121436	3.226	0.00125533	0.0319516
OGT	0.228354	0.0708036	3.22517	0.00125898	0.0319516
PRRX2	0.922417	0.286144	3.22361	0.00126585	0.0320746
FCRLA	2.11655	0.656779	3.22262	0.00127025	0.0321291
HYAL1	-0.554881	0.172203	-3.22225	0.0012719	0.0321291
IGKJ5	1.76926	0.549476	3.21991	0.00128229	0.0323421
MTMR1	0.158316	0.0491924	3.21831	0.00128949	0.0324242
TMEM87A	-0.319058	0.0991252	-3.21874	0.00128755	0.0324242
IGHV1-46	1.81981	0.56564	3.21726	0.0012942	0.032493
WWC2	-0.514144	0.159834	-3.21674	0.00129655	0.0325027
USP54	-0.370247	0.115201	-3.21392	0.00130938	0.0327742
HLA-DOB	0.950999	0.295979	3.21306	0.0013133	0.0328223
IL2RG	0.578641	0.180115	3.21262	0.00131528	0.0328223
CNIH4	-0.314614	0.0979553	-3.21181	0.00131902	0.0328658
STAT1	0.463165	0.144263	3.21057	0.00132474	0.0329584
PRSS8	-0.519268	0.161798	-3.20936	0.00133031	0.0330121
CYP4B1	-0.658612	0.205224	-3.20923	0.00133091	0.0330121
ELOVL2	1.16959	0.364687	3.20709	0.00134084	0.0331653
GBP1	0.443188	0.138193	3.20703	0.00134111	0.0331653
ENSG00000171451	-0.324135	0.101117	-3.20555	0.00134806	0.0332872
ENSG00000165943	-0.322065	0.100509	-3.20434	0.00135371	0.0333767
PHLDB3	0.535419	0.167267	3.20098	0.00136962	0.0335181
RP11-706O15.3	0.330722	0.103294	3.20174	0.00136599	0.0335181
ENSG00000104972	0.565829	0.176732	3.20162	0.00136658	0.0335181
PPP2R3A	-0.258452	0.0807349	-3.20124	0.00136836	0.0335181
IGKV1D-33	1.89931	0.593141	3.20212	0.00136422	0.0335181
P4HA2	-0.347209	0.108499	-3.2001	0.00137379	0.0335495
EPB41	0.190571	0.0595562	3.19985	0.00137498	0.0335495
STAG3	0.652822	0.204208	3.19685	0.00138935	0.0335611
SMOX	0.54128	0.169321	3.19678	0.00138972	0.0335611
LRRC36	-0.800574	0.250401	-3.19716	0.00138786	0.0335611
PIK3CD	0.498647	0.155919	3.19811	0.00138332	0.0335611
CYTH4	0.528793	0.165312	3.19876	0.00138018	0.0335611
OSBPL9	-0.221815	0.0693654	-3.19778	0.00138491	0.0335611
NRP2	-0.255153	0.0797544	-3.19924	0.00137792	0.0335611
UBASH3A	0.70782	0.2216	3.19413	0.00140254	0.0336023
EZH2	0.355044	0.111177	3.19349	0.00140563	0.0336023
ITGB7	0.67105	0.210131	3.19348	0.0014057	0.0336023
CASP10	0.226433	0.0708832	3.19445	0.00140099	0.0336023
AHCYL2	-0.339621	0.106337	-3.1938	0.00140412	0.0336023
SMARCA5	-0.283435	0.0887095	-3.1951	0.00139785	0.0336023
RNASE1	-0.355776	0.111394	-3.19385	0.00140387	0.0336023
AARD	-0.696668	0.218296	-3.1914	0.00141587	0.0337937
MICALL2	0.464128	0.145449	3.191	0.00141782	0.0337937
ENSG00000111266	-0.219271	0.0687283	-3.19041	0.00142073	0.0338142
CBWD3	0.207259	0.0649909	3.18905	0.00142742	0.0339245
MTMR12	-0.200151	0.0627858	-3.18784	0.00143341	0.0339791
IGKV1-33	1.90022	0.596101	3.18775	0.00143385	0.0339791
IGKV3D-15	1.84629	0.579533	3.18583	0.00144342	0.0341124
ITGA3	-0.531428	0.166812	-3.18579	0.00144361	0.0341124
MGAT3	-0.430784	0.135323	-3.18338	0.00145565	0.0343474
CYTIP	0.55884	0.175588	3.18268	0.00145918	0.0343816
GPR18	1.08176	0.339942	3.1822	0.00146162	0.0343898
ZBP1	0.879417	0.276556	3.17989	0.00147333	0.0344155
IGHV3-43	1.87727	0.590216	3.18065	0.00146945	0.0344155
RP11-876N24.3	0.33867	0.106516	3.17951	0.00147525	0.0344155
BCL11B	0.767719	0.241322	3.18131	0.0014661	0.0344155
GEN1	0.432593	0.135991	3.18105	0.00146741	0.0344155
IGLV3-21	1.92134	0.604148	3.18025	0.00147147	0.0344155
COMP	1.92896	0.60745	3.17551	0.00149573	0.0344541
DISC1	0.355509	0.111854	3.17834	0.00148122	0.0344541
ENSG00000154640	-0.247373	0.077846	-3.17772	0.00148436	0.0344541
ZNF107	0.411182	0.129452	3.17634	0.00149145	0.0344541
FAM184A	-0.575721	0.181295	-3.1756	0.00149526	0.0344541
NUP210	0.493998	0.155526	3.1763	0.00149164	0.0344541
GBP5	0.793494	0.249792	3.17662	0.00149003	0.0344541
RAB5B	-0.181773	0.0572049	-3.17757	0.00148513	0.0344541
IGHA1	1.3336	0.419842	3.17644	0.00149097	0.0344541
EIF4G3	0.184048	0.0579814	3.17426	0.00150221	0.0345551
RASA4DP	0.561463	0.176935	3.17327	0.00150734	0.0346246
GCOM1	-0.906316	0.285705	-3.17221	0.00151283	0.0347024
IFNG-AS1	1.42475	0.449217	3.17163	0.00151585	0.0347232
ENSG00000157873	0.298341	0.094114	3.16999	0.00152442	0.034871
GAREM1	-0.315119	0.0994249	-3.16941	0.00152747	0.0348924
SHROOM3	-0.437628	0.138116	-3.16855	0.00153203	0.0349482
IGKV3D-20	1.70933	0.539544	3.1681	0.00153441	0.0349539
MSI2	0.384224	0.121326	3.16687	0.00154091	0.0350419
PGC	-0.70939	0.224025	-3.16656	0.00154252	0.0350419
CD302	-0.333263	0.105298	-3.16496	0.00155104	0.0351869
MKX	0.791922	0.250384	3.16283	0.00156243	0.0352717
HAGLR	-0.429877	0.13588	-3.16364	0.00155809	0.0352717
IGLV1-40	1.77011	0.559691	3.16266	0.00156335	0.0352717
PPP2CB	-0.303956	0.096097	-3.16301	0.00156146	0.0352717
SLC7A6	0.251444	0.0795154	3.1622	0.00156579	0.0352785
C16orf89	-0.465549	0.147293	-3.16071	0.00157387	0.0354122
FGF12	-0.787176	0.249232	-3.1584	0.00158637	0.0355585
FBXO25	-0.254024	0.0804268	-3.15845	0.00158612	0.0355585
DST	-0.457424	0.144832	-3.15831	0.00158685	0.0355585
IGKV3-15	1.80757	0.572539	3.15711	0.0015934	0.0356567
RRN3P1	0.300835	0.0953195	3.15607	0.00159911	0.0357358
ARNTL2	0.780147	0.247279	3.15492	0.00160539	0.0357945
CYTOR	0.581789	0.184432	3.15448	0.00160783	0.0357945
SLC9A3R1	0.356436	0.112996	3.15441	0.00160825	0.0357945
TAGLN2	-0.265895	0.0843459	-3.15244	0.00161912	0.0359878
C15orf61	-0.448282	0.14225	-3.15135	0.00162515	0.0360407
SMOC2	0.894126	0.283739	3.15122	0.00162588	0.0360407
IRX5	-0.614608	0.195228	-3.14816	0.00164302	0.0360648
IL21R	0.750037	0.238172	3.14914	0.00163754	0.0360648
RP11-195E2.1	-0.527671	0.167644	-3.14757	0.00164631	0.0360648
SLC1A1	-0.654516	0.207848	-3.14901	0.00163822	0.0360648
PDCD4	0.284419	0.0903521	3.1479	0.00164449	0.0360648
F11R	-0.424062	0.134636	-3.14969	0.00163444	0.0360648
SCEL	-0.88272	0.28045	-3.14751	0.00164667	0.0360648
ARFGEF3	-0.522779	0.166026	-3.14877	0.00163958	0.0360648
SYNE1	-0.363827	0.115547	-3.14874	0.00163976	0.0360648
EAF2	0.726903	0.231	3.14676	0.0016509	0.0361094
GAS6-AS1	0.546038	0.173645	3.14456	0.00166335	0.0362857
RNA5-8S5	1.06686	0.339272	3.14456	0.00166337	0.0362857
DNMT1	0.239763	0.0763026	3.14226	0.00167647	0.0365232
ZNF101	0.472233	0.150383	3.1402	0.0016883	0.0367323
SLAMF7	1.15697	0.368491	3.13976	0.00169089	0.03674
MSL3	0.255667	0.0814445	3.13916	0.00169434	0.0367665
SOS1-IT1	0.337823	0.10769	3.13699	0.00170694	0.036894
CES1P1	-0.566068	0.180422	-3.13746	0.00170418	0.036894
PPP4R1	-0.255104	0.0813127	-3.13732	0.00170499	0.036894
ENSG00000099958	1.63436	0.521117	3.13627	0.00171114	0.036897
SMAP2	0.511962	0.163243	3.1362	0.00171155	0.036897
DLC1	-0.483346	0.154219	-3.13415	0.00172355	0.0371069
ATP2A3	0.603953	0.192746	3.13342	0.0017278	0.03715
COL6A5	-0.470033	0.150033	-3.13285	0.00173116	0.0371736
CTD-2353F22.2	0.991747	0.316674	3.13176	0.00173762	0.0371894
ERBB3	-0.454561	0.145146	-3.13174	0.00173773	0.0371894
WDFY4	0.574688	0.183514	3.13158	0.00173867	0.0371894
OSGIN2	-0.284952	0.0910681	-3.129	0.00175402	0.0374692
SMG1P1	0.314985	0.100693	3.12818	0.00175891	0.0375249
TANC2	-0.269956	0.086334	-3.12688	0.0017667	0.0376423
SOWAHB	-0.589515	0.188602	-3.1257	0.0017738	0.0377159
RP11-147L13.15	0.374957	0.119965	3.12555	0.00177473	0.0377159
GGTLC1	-0.770919	0.246782	-3.12389	0.00178477	0.0378317
IGKV1-5	1.74766	0.559424	3.12403	0.00178394	0.0378317
TRAF3	0.468449	0.149993	3.12313	0.00178936	0.0378803
AMIGO2	-0.513512	0.164486	-3.12192	0.00179675	0.0378834
SMC4	-0.248244	0.0795151	-3.12197	0.00179645	0.0378834
INPP4A	0.233915	0.0749314	3.12173	0.00179793	0.0378834
HPGD	-1.18597	0.379924	-3.1216	0.00179871	0.0378834
PHACTR2	-0.35318	0.113161	-3.12103	0.0018022	0.0379083
AC084290.2	-0.549477	0.176086	-3.12051	0.00180537	0.0379265
MAOA	-0.608323	0.195055	-3.11872	0.00181639	0.0381094
GTF2IP4	-0.161625	0.0518361	-3.11801	0.00182079	0.0381532
RPS2P36	0.762959	0.244858	3.11592	0.00183369	0.0382642
PTPN7	0.763512	0.244995	3.11644	0.00183049	0.0382642
BMP2	-0.389566	0.125044	-3.11544	0.00183674	0.0382642
KLHDC10	-0.141882	0.0455417	-3.11543	0.00183676	0.0382642
FNBP1	0.282761	0.0907657	3.11528	0.0018377	0.0382642
TNK2	0.482971	0.155072	3.1145	0.00184254	0.0383165
SELENBP1	-0.472009	0.151588	-3.11376	0.00184721	0.0383652
HEBP1	-0.253811	0.0815266	-3.11322	0.00185056	0.0383863
RP11-594N15.3	-0.748382	0.240576	-3.11079	0.00186588	0.0386068
CCL4L2	0.988173	0.317627	3.11111	0.00186383	0.0386068
ST18	0.970749	0.312454	3.10685	0.00189091	0.0387014
CD3G	0.732471	0.235562	3.10946	0.00187429	0.0387014
CNTN6	-0.856393	0.275589	-3.1075	0.00188679	0.0387014
JARID2	0.183789	0.0591504	3.10715	0.00188901	0.0387014
CCM2	0.337662	0.108621	3.10862	0.00187965	0.0387014
HELB	0.340884	0.109719	3.10688	0.00189074	0.0387014
NMD3	-0.195859	0.063043	-3.10674	0.0018916	0.0387014
ADAMTSL3	-0.577081	0.185713	-3.10738	0.00188751	0.0387014
TMBIM1	-0.306671	0.0986965	-3.10722	0.00188857	0.0387014
ATP8A2	-0.594127	0.191366	-3.10466	0.00190495	0.0389207
CGNL1	-0.442317	0.142484	-3.10434	0.00190704	0.0389207
TCERG1	0.141826	0.0456953	3.10372	0.00191102	0.0389535
FGF18	-0.714341	0.230254	-3.10241	0.00191953	0.0389823
TRAT1	0.838272	0.270198	3.10244	0.00191935	0.0389823
TNFRSF19	-0.573824	0.184927	-3.10298	0.00191584	0.0389823
UHRF1	0.782148	0.25224	3.10082	0.00192988	0.0390961
C1QTNF1	0.543146	0.175158	3.1009	0.00192935	0.0390961
ERMN	0.758848	0.244819	3.09963	0.00193764	0.039157
SLC34A2	-0.40304	0.130015	-3.09994	0.00193562	0.039157
KRT7	-0.585129	0.188797	-3.09925	0.00194011	0.0391589
RN7SL767P	0.642603	0.207394	3.09846	0.00194529	0.0392153
SLC38A11	0.943772	0.304835	3.096	0.00196148	0.0392534
PIDD1	0.495364	0.159984	3.09634	0.00195929	0.0392534
SPRYD7	-0.41393	0.133667	-3.09673	0.00195671	0.0392534
DAPP1	0.57156	0.184596	3.09628	0.00195964	0.0392534
RNF185	-0.145948	0.0471164	-3.0976	0.00195095	0.0392534
IGHV5-51	1.8192	0.587425	3.09691	0.00195552	0.0392534
CHTF8	-0.136479	0.0441019	-3.09463	0.00197057	0.0393874
TG	0.673501	0.217716	3.09348	0.00197823	0.0394126
HACD1	-0.440506	0.142436	-3.09265	0.00198379	0.0394126
CTD-2020K17.1	0.559647	0.180936	3.09306	0.00198104	0.0394126
MMP1	2.07752	0.671496	3.09387	0.00197566	0.0394126
UXS1	-0.21505	0.0695349	-3.09269	0.0019835	0.0394126
KIAA0232	-0.215803	0.0697969	-3.09187	0.00198902	0.0394688
IL23R	0.714612	0.231294	3.08963	0.00200408	0.0395036
ILDR2	-0.930343	0.301223	-3.08855	0.00201133	0.0395036
IGLL5	1.62747	0.526511	3.09104	0.00199458	0.0395036
OR2A9P	-0.450689	0.145904	-3.08894	0.00200873	0.0395036
SCNN1A	-0.457063	0.147993	-3.0884	0.00201236	0.0395036
EDNRA	-0.397445	0.128648	-3.0894	0.00200559	0.0395036
PTPN21	-0.591576	0.191537	-3.08857	0.00201126	0.0395036
CYP1B1	1.07062	0.346615	3.0888	0.00200964	0.0395036
KITLG	-0.377059	0.122061	-3.08909	0.00200773	0.0395036
SLIT2	-0.502919	0.162963	-3.08609	0.00202808	0.0397648
RP11-356I2.4	0.53863	0.174657	3.08394	0.00204279	0.0399382
IGHJ5	1.63303	0.529559	3.08376	0.00204405	0.0399382
RASSF4	0.614549	0.199287	3.08373	0.0020442	0.0399382
CD5	0.810692	0.263069	3.08167	0.00205841	0.0401682
EPHX1	-0.340171	0.110432	-3.08036	0.00206748	0.0402976
ENSG00000088280	-0.143101	0.0464856	-3.0784	0.00208115	0.0404698
PAPSS2	-0.484504	0.157389	-3.07839	0.00208123	0.0404698
STEAP1B	0.870956	0.283019	3.07738	0.00208831	0.0405171
ZNF229	-0.403903	0.131293	-3.07635	0.00209552	0.0405171
KIF21B	0.520644	0.169228	3.07659	0.00209385	0.0405171
HCLS1	0.446373	0.145065	3.07706	0.00209056	0.0405171
LRRK2	-0.438911	0.142676	-3.07629	0.00209596	0.0405171
TBC1D10C	0.568679	0.184903	3.07556	0.00210108	0.0405683
AGTR1	-0.575469	0.187171	-3.07456	0.00210811	0.040625
ATAD2B	0.145714	0.0473953	3.07444	0.00210895	0.040625
NECAB1	-0.554721	0.180492	-3.07339	0.00211645	0.0407219
KLRG1	0.529249	0.172272	3.07217	0.00212509	0.0408404
RP11-75C10.6	0.769662	0.250557	3.0718	0.00212772	0.0408433
SFMBT2	0.506708	0.164986	3.07122	0.00213188	0.0408755
CD72	1.04182	0.339462	3.06902	0.00214761	0.0408915
RP11-566E18.1	-0.341046	0.111118	-3.06923	0.00214612	0.0408915
PRKG2	-0.566655	0.184626	-3.0692	0.0021463	0.0408915
S100A14	-0.531214	0.173078	-3.06921	0.00214627	0.0408915
RHOBTB1	-0.323009	0.105213	-3.07005	0.00214026	0.0408915
DDIT4	0.531857	0.173298	3.06903	0.00214755	0.0408915
TNFRSF10A	0.241707	0.0787718	3.06845	0.00215174	0.0409229
PDLIM4	0.711584	0.23201	3.06704	0.00216192	0.0410689
RIN2	-0.332979	0.10859	-3.0664	0.00216654	0.0411093
RP11-35G9.3	0.468753	0.152903	3.06568	0.00217172	0.0411232
TRBC2	0.785085	0.25613	3.06518	0.00217538	0.0411232
ALDH3B1	-0.48549	0.158395	-3.06507	0.00217621	0.0411232
IGHV3-23	1.59795	0.521368	3.06492	0.00217726	0.0411232
AOAH-IT1	0.815946	0.266317	3.06381	0.00218539	0.041157
SPAG4	1.1428	0.373061	3.06331	0.00218904	0.041157
SCML4	0.701353	0.228949	3.06337	0.00218862	0.041157
IGKV3-20	1.68869	0.551109	3.06417	0.00218273	0.041157
HLA-L	0.438214	0.143118	3.06191	0.00219927	0.0412179
RP4-568C11.4	-0.659571	0.215405	-3.062	0.0021986	0.0412179
CARD8	0.207016	0.0676116	3.06184	0.00219979	0.0412179
TMEM56	-0.389876	0.127369	-3.06099	0.00220605	0.0412882
TBX2-AS1	-0.604543	0.197567	-3.05993	0.00221387	0.0413876
NCMAP	-0.471543	0.154133	-3.05933	0.00221836	0.0414245
HLA-F	0.317592	0.103882	3.05723	0.00223392	0.0416678
DDX11	0.342138	0.111937	3.05651	0.00223926	0.0416731
SCN7A	-0.455698	0.14909	-3.05654	0.0022391	0.0416731
LGALS2	0.890591	0.291559	3.05458	0.00225376	0.0418955
DDX12P	0.545882	0.178739	3.05407	0.00225756	0.0419189
LNX2	-0.345122	0.11304	-3.05309	0.00226499	0.0420094
GABPB1-AS1	0.407254	0.133413	3.05258	0.00226881	0.0420329
XCR1	0.865925	0.283833	3.05082	0.00228216	0.0420964
BANP	0.277238	0.0908598	3.05127	0.00227872	0.0420964
TTYH3	0.557745	0.18282	3.05078	0.00228246	0.0420964
KIF1C	-0.272285	0.0892329	-3.0514	0.00227775	0.0420964
NR0B2	-0.761436	0.249634	-3.05021	0.00228681	0.0421197
CSF2RB	0.336451	0.110317	3.04987	0.00228941	0.0421197
SGMS1	-0.298508	0.0978839	-3.04961	0.0022914	0.0421197
TRAF1	0.621536	0.203869	3.0487	0.00229834	0.042154
TSPAN13	-0.521851	0.171172	-3.04869	0.00229838	0.042154
BMPR1A	-0.251853	0.082633	-3.04785	0.00230485	0.0422256
ST6GAL1	0.446258	0.146444	3.04729	0.00230915	0.0422575
ZNF204P	-0.457447	0.150136	-3.04689	0.00231223	0.0422669
GIPR	0.679276	0.223021	3.0458	0.00232063	0.0423733
IFIT1	-0.528058	0.173404	-3.04525	0.00232489	0.0423817
EPB41L5	-0.574667	0.18872	-3.04507	0.00232623	0.0423817
RELB	0.562147	0.184743	3.04286	0.00234339	0.0426
AFF4	-0.148757	0.0488873	-3.04286	0.00234337	0.0426
GNAQ	-0.29557	0.097216	-3.04035	0.00236307	0.0429104
ITGB6	-0.311106	0.102342	-3.03986	0.00236692	0.0429329
CTD-2047H16.3	0.690639	0.227292	3.03855	0.00237719	0.0430245
RP11-705C15.3	0.435361	0.143267	3.03881	0.00237513	0.0430245
PCSK9	-0.592516	0.195055	-3.03769	0.00238397	0.0430346
TOM1L1	-0.388688	0.127968	-3.03739	0.00238634	0.0430346
PID1	-0.325437	0.107152	-3.03716	0.0023882	0.0430346
SBDS	-0.330793	0.108883	-3.03806	0.0023811	0.0430346
MIR34AHG	0.407382	0.134172	3.03626	0.0023953	0.0430684
DDX39A	0.330981	0.109004	3.0364	0.00239423	0.0430684
FAM215B	0.648884	0.213756	3.03563	0.0024003	0.0431113
Mar-03	0.406519	0.133954	3.03475	0.00240732	0.0431901
LRRC75B	-0.410873	0.135421	-3.03403	0.00241307	0.0432462
TVP23C	0.237756	0.0783773	3.03347	0.00241756	0.0432482
TRBC1	0.803616	0.264926	3.03336	0.00241843	0.0432482
RNF44	0.416056	0.137286	3.03057	0.0024409	0.0436027
ALDH3A2	-0.324466	0.107098	-3.02962	0.00244864	0.0436935
TYRO3P	0.527554	0.174181	3.02877	0.0024555	0.0437211
FAM167A	-0.797609	0.263337	-3.02885	0.00245487	0.0437211
TRA2A	0.173866	0.0574172	3.02813	0.00246075	0.0437674
RP11-768G7.1	-0.77503	0.256	-3.02746	0.00246615	0.043784
LAMC2	-0.549936	0.181655	-3.02736	0.002467	0.043784
PIF1	0.711136	0.235005	3.02605	0.00247769	0.0438542
PCSK7	0.322099	0.106437	3.02618	0.00247663	0.0438542
KANK1	-0.238993	0.0789824	-3.0259	0.00247895	0.0438542
PLCXD3	-0.402667	0.133095	-3.02541	0.00248298	0.0438784
VAMP1	0.540756	0.178786	3.02459	0.00248967	0.0439025
SMAD2	-0.155779	0.0515037	-3.02462	0.00248949	0.0439025
SAPCD2	0.714302	0.236194	3.02422	0.00249273	0.0439093
PIK3R6	0.566077	0.187217	3.02363	0.00249758	0.0439351
ENSG00000141639	-0.765212	0.253124	-3.02308	0.00250219	0.0439351
ARHGEF12	-0.313095	0.103565	-3.02317	0.00250144	0.0439351
FBLIM1	0.462522	0.153105	3.02094	0.00251989	0.0441624
UBL3	-0.303333	0.100413	-3.02087	0.0025205	0.0441624
ENSG00000160326	0.488661	0.161853	3.01915	0.00253481	0.0441781
WNT5A	-0.453429	0.150163	-3.01958	0.00253129	0.0441781
ENSG00000183309	-0.138274	0.0457954	-3.01939	0.00253282	0.0441781
MAPK1	-0.188199	0.0623252	-3.01962	0.00253089	0.0441781
DAPK1	-0.282732	0.0936326	-3.01959	0.0025312	0.0441781
CXCR3	0.777205	0.257709	3.01582	0.00256281	0.0444226
SYTL1	0.517708	0.171663	3.01584	0.00256269	0.0444226
GDF10	-0.679529	0.225361	-3.01528	0.00256739	0.0444226
IGHV1-18	1.6391	0.543538	3.01562	0.00256457	0.0444226
IGHV4-39	1.72791	0.572965	3.01573	0.00256358	0.0444226
ADIRF	-0.549157	0.182026	-3.01692	0.00255358	0.0444226
SIK2	-0.223515	0.0741306	-3.01516	0.00256846	0.0444226
IGKV4-1	1.65158	0.547802	3.01493	0.00257042	0.0444226
GSPT1	-0.187975	0.062407	-3.01208	0.00259468	0.044795
MYOZ3	-0.654468	0.217318	-3.01157	0.00259898	0.0448222
Mar-01	-0.476799	0.158418	-3.00975	0.00261466	0.0450455
C15orf48	1.1005	0.365718	3.00915	0.0026198	0.0450869
RP3-465N24.5	0.577722	0.192028	3.00853	0.00262514	0.0451317
TNFAIP8L1	0.46737	0.155383	3.00786	0.00263096	0.0451845
IGHV2-5	1.58154	0.526053	3.00643	0.00264332	0.0452551
TAPT1	-0.260363	0.0865995	-3.00653	0.00264252	0.0452551
NAPSA	-0.51055	0.169804	-3.0067	0.00264099	0.0452551
ENSG00000165323	-0.6947	0.231184	-3.00496	0.00265613	0.0454273
IGHV2-70D	1.57029	0.522732	3.00401	0.0026645	0.0454288
KDM4C	0.145855	0.0485496	3.00425	0.00266237	0.0454288
ATP2C1	-0.224488	0.0747156	-3.00457	0.00265954	0.0454288
YAP1	-0.263579	0.0877531	-3.00364	0.0026677	0.0454364
LDLRAD4	0.296859	0.0988627	3.00274	0.00267562	0.0455243
RP11-16C1.2	0.513761	0.171205	3.00084	0.00269233	0.0455731
CD96	0.644884	0.214867	3.00132	0.00268811	0.0455731
IRF8	0.549924	0.183191	3.00191	0.00268293	0.0455731
USP47	-0.175396	0.0584432	-3.00114	0.00268968	0.0455731
ARHGAP21	-0.277265	0.0923831	-3.00125	0.00268872	0.0455731
SLC7A5	0.781223	0.260405	3.00003	0.00269956	0.0456485
CXCR2P1	0.999575	0.333292	2.9991	0.00270782	0.0457414
TRPV4	0.536567	0.178941	2.99857	0.00271246	0.0457566
USP44	-0.415331	0.138548	-2.99775	0.00271983	0.0457566
RASAL3	0.550732	0.183708	2.99787	0.00271871	0.0457566
WIPF1	0.403226	0.134505	2.99786	0.00271884	0.0457566
RPS16	0.321481	0.107256	2.99732	0.00272369	0.0457746
GRAPL	0.48252	0.161083	2.99547	0.00274027	0.0459595
CXCR6	0.722119	0.241058	2.99563	0.00273883	0.0459595
RP4-639F20.1	-0.36732	0.122675	-2.99425	0.00275123	0.046086
SIPA1	0.259213	0.0865772	2.99401	0.00275341	0.046086
[truncated: 15,486 more rows]
