# Supplementary material for: Unravelling the transcriptome of the human tuberculosis lesion and its clinical implications
Source: Nat Commun. 2025 May 30;16:5028. doi: 10.1038/s41467-025-60255-w (PMC12125219; doi:10.1038/s41467-025-60255-w)
Supplement: Supplementary file 4 — Supplementary Data 2 [file 41467_2025_60255_MOESM4_ESM.xlsx]

## Sheet: Patient data
	Demographics		Clinical			TB episode	Microbiological data				Radiological data		Data on resected TB lesion			RNA sample
SAMPLE	Sex (Male=0 Female = 1)	Age	Body mass index	SGRQ symptoms score	CRP value (mg/L)	History of previous TT (New Patient = 0, Relapse TB case = 1)	TB drug sensitivity (DS =0; MDR/XDR=1)	TB drug sensitivity	Sputum Culture Conversion: Fast responders (</=2 months); 1 Slow responders (>2 months))	Time of negativization of sputum culture (in months)	N of lesions in the CXR	Lesion localization (LUL=0 RUL=1 LLL=2 RLL=3)	Size of resected lesion (in mm)	AFB positive vs negative	AFB grading	LOCATION	RINe
SH.TBL01C	0	32	23.1	31.3373	6.7424	0	0	DS	0	3	2	1	21	Positive	2+	3	5.3
SH.TBL01I	0	32	23.1	31.3373	6.7424	0	0	DS	0	3	2	1	21	Positive	0	2	4.5
SH.TBL01E	0	32	23.1	31.3373	6.7424	0	0	DS	0	3	2	1	21	Positive	0	1	5.3
SH.TBL01NL	0	32	23.1	31.3373	6.7424	0	0	DS	0	3	2	1	21	Positive	0	0	6.8
SH.TBL02I	0	61	24.2	6.32453	4.0568	1	0	DS	1	2	1	1	35	Positive	2+	2	5.6
SH.TBL02E	0	61	24.2	6.32453	4.0568	1	0	DS	1	2	1	1	35	Positive	0	1	5.7
SH.TBL02NL	0	61	24.2	6.32453	4.0568	1	0	DS	1	2	1	1	35	Positive	0	0	5.4
SH.TBL03C	0	22	31.7	44.9372	6.04732	0	1	XDR	0	4	1	2	30	Negative	0	3	5.3
SH.TBL03I	0	22	31.7	44.9372	6.04732	0	1	XDR	0	4	1	2	30	Negative	0	2	5.5
SH.TBL03E	0	22	31.7	44.9372	6.04732	0	1	XDR	0	4	1	2	30	Negative	0	1	4.3
SH.TBL04C	0	37	21.5	96.0151	3.92641	1	1	MDR	1	1	1	2	30	Positive	1	3	4.5
SH.TBL04I	0	37	21.5	96.0151	3.92641	1	1	MDR	1	1	1	2	30	Positive	0	2	5.6
SH.TBL04E	0	37	21.5	96.0151	3.92641	1	1	MDR	1	1	1	2	30	Positive	0	1	7.2
SH.TBL04NL	0	37	21.5	96.0151	3.92641	1	1	MDR	1	1	1	2	30	Positive	0	0	5.9
SH.TBL05C	1	25	19.1	2.68855	2.3757	0	1	MDR	1	1	2	1	30	Negative	0	3	5.2
SH.TBL05I	1	25	19.1	2.68855	2.3757	0	1	MDR	1	1	2	1	30	Negative	0	2	5
SH.TBL05E	1	25	19.1	2.68855	2.3757	0	1	MDR	1	1	2	1	30	Negative	0	1	4.6
SH.TBL05NL	1	25	19.1	2.68855	2.3757	0	1	MDR	1	1	2	1	30	Negative	0	0	5.6
SH.TBL06C	1	26	20.8	0	5.11889	0	0	DS	1	2	1	3	42	Negative	0	3	4.4
SH.TBL06E	1	26	20.8	0	5.11889	0	0	DS	1	2	1	3	42	Negative	0	1	4.8
SH.TBL06NL	1	26	20.8	0	5.11889	0	0	DS	1	2	1	3	42	Negative	0	0	5.3
SH.TBL07I	1	41	24.5	2.68855	0.528742	1	0	DS	1	2	2	1	30	Positive	3+	2	6.7
SH.TBL07E	1	41	24.5	2.68855	0.528742	1	0	DS	1	2	2	1	30	Positive	3+	1	5.7
SH.TBL07NL	1	41	24.5	2.68855	0.528742	1	0	DS	1	2	2	1	30	Positive	0	0	7.4
SH.TBL08I	1	28	20.0	13.2075	2.64801	0	1	MDR	0	7	1	0	40	Positive	1+	2	5.5
SH.TBL08E	1	28	20.0	13.2075	2.64801	0	1	MDR	0	7	1	0	40	Positive	0	1	4.7
SH.TBL08NL	1	28	20.0	13.2075	2.64801	0	1	MDR	0	7	1	0	40	Positive	0	0	6.2
SH.TBL09I	1	36	32.0	21.3513	3.54078	1	1	XDR	0	3	1	0	38	Negative	0	2	5.5
SH.TBL09E	1	36	32.0	21.3513	3.54078	1	1	XDR	0	3	1	0	38	Negative	0	1	4
SH.TBL09NL	1	36	32.0	21.3513	3.54078	1	1	XDR	0	3	1	0	38	Negative	0	0	5.7
SH.TBL10I	1	41	24.5	0	4.51767	1	0	DS	1	2	1	0	29	Positive	1+	2	7.2
SH.TBL10E	1	41	24.5	0	4.51767	1	0	DS	1	2	1	0	29	Positive	0	1	6.3
SH.TBL10NL	1	41	24.5	0	4.51767	1	0	DS	1	2	1	0	29	Positive	0	0	6
SH.TBL11C	0	50	22.5	21.5084	6.70405	0	1	MDR	0	6	1	1	35	Positive	0	3	6.7
SH.TBL11I	0	50	22.5	21.5084	6.70405	0	1	MDR	0	6	1	1	35	Positive	0	2	5.5
SH.TBL11E	0	50	22.5	21.5084	6.70405	0	1	MDR	0	6	1	1	35	Positive	1+	1	5.6
SH.TBL11NL	0	50	22.5	21.5084	6.70405	0	1	MDR	0	6	1	1	35	Positive	0	0	5.3
SH.TBL13I	0	16	25.5	20.4075	4.85517	0	1	MDR	0	3	1	1	30	Positive	0	2	5.4
SH.TBL13E	0	16	25.5	20.4075	4.85517	0	1	MDR	0	3	1	1	30	Positive	1+	1	7.4
SH.TBL13NL	0	16	25.5	20.4075	4.85517	0	1	MDR	0	3	1	1	30	Positive	0	0	4.3
SH.TBL14C	0	41	23.4	29.1027	2.25608	0	0	DS	1	1	2	1	30	Positive	1+	3	5.8
SH.TBL14I	0	41	23.4	29.1027	2.25608	0	0	DS	1	1	2	1	30	Positive	0	2	5.2
SH.TBL14E	0	41	23.4	29.1027	2.25608	0	0	DS	1	1	2	1	30	Positive	0	1	5.3
SH.TBL14NL	0	41	23.4	29.1027	2.25608	0	0	DS	1	1	2	1	30	Positive	0	0	7
SH.TBL15C	1	25	23.7	0	2.9371	0	1	MDR	1	1	1	1	32	Positive	1+	3	5.4
SH.TBL15I	1	25	23.7	0	2.9371	0	1	MDR	1	1	1	1	32	Positive	0	2	5.7
SH.TBL15E	1	25	23.7	0	2.9371	0	1	MDR	1	1	1	1	32	Positive	0	1	5.6
SH.TBL15NL	1	25	23.7	0	2.9371	0	1	MDR	1	1	1	1	32	Positive	0	0	4.2

## Sheet: SGRQ symptoms answers
Patient ID	Over the past 3 months, I have coughed	Over the past 3 months, I have brought up phlegm (sputum)	Over the past 3 months, I have had shortness of breath	Over the past 3 months, I have had attacks of wheezing	During the past 3 months how many severe or very unpleasant attacks of chest trouble have you had?	How long did the worst attack of chest trouble last? (Go to the following question if you had no severe attacks)	Over the past 3 months, in an average week, how many good days (with little chest trouble) have you had?	If you have a wheeze, is it worse in the morning?
TB-001	Not at all	Not at all	Not at all	Most days a week	No attacks		No good days	No
TB-002	Not at all	Not at all	Not at all	Not at all	No attacks	Less than a day	Every day is good	No
TB-003	A few days a month	Most days a week	A few days a month	A few days a month	No attacks		Every day is good	Yes
TB-004	Most days a week	Most days a week	Most days a week	Most days a week	2 attacks	A week or more	No good days	Yes
TB-005	Not at all	Not at all	Not at all	Not at all	No attacks		Nearly every day is good	No
TB-006	Not at all	Not at all	Not at all	Not at all	No attacks		Every day is good	No
TB-007	Not at all	Not at all	Not at all	Not at all	No attacks		Nearly every day is good	No
TB-008	Not at all	Only with chest infection	Not at all	Not at all	No attacks	Less than a day	Nearly every day is good
TB-009	Several days a week	Not at all	A few days a month	Not at all	No attacks		Nearly every day is good	No
TB-010	Not at all	Not at all	Not at all	Not at all	No attacks		Every day is good	No
TB-011	Several days a week	Several days a week	Not at all	Not at all	No attacks		Every day is good	No
TB-013	Not at all	Not at all	Not at all	Not at all	No attacks	Less than a day	No good days	No
TB-014	A few days a month	Several days a week	Not at all	Not at all	No attacks		Nearly every day is good	Yes
TB-015	Not at all	Not at all	Not at all	Not at all	No attacks		Every day is good	No

## Sheet: Pathology analysis
Patient ID	n of granulomas/TB lesion	TB Lesion width (mm)	Predominant area of the TB lesion	TB lesion morphology	Prominent lymphoid aggregates	Necrosis	Cavitation	Neutrophils	Calcification	Other findings	Foamy macrophages	Foamy macrophage location	Giant multinucleated cells	Structure secondary affectation	Fibrosis	Septal affectation	Pleural affectation
TB-001	7	6	Epithelioid cells + lymphocytes	Irregular	Yes	Yes	No	Yes	No	Lymphoid aggregates with follicules; foamy macrophages; edema	Yes	Lesion + non-lesional	Yes, both	None	Yes, peripheric (partial encapsulation)	Yes	Pleura not identified in sample
TB-002	4	12	Necrosis	Nodular	Yes	Yes	Non-measurable	No	No	Lymphoid aggregates with follicules; pulmonary arterial hypertension	No	NA	Yes, foreing body type	None	Yes, peripheric (complete encapsulation)	Yes	Pleura not identified in sample
TB-003	Non-measurable	10	Epithelioid cells + lymphocytes	Irregular	No	Yes	Yes	Yes	No	Necrosis within alveolar space; trombosis necrosis	Yes	Lesion + non-lesional	Yes, both	Bronchi and bronchioles, blood vessels	Yes, peripheric (partial encapsulation)	Yes	Yes
TB-004	1	Non-measurable	Fibrous capsule/fibrosis	Irregular	No	No	No	No	No		Yes	Lesion	No	None	Yes, interstitial	Yes	Yes
TB-005	2	4	Necrosis	Nodular	Yes	Yes	Yes	Yes	No	Lymphoid aggregates in periphery; emphysema	Yes	Lesion	Yes, both	None	Yes, peripheric (partial encapsulation)	Yes	No
TB-006	8	2	Epithelioid cells + lymphocytes	Nodular	Yes	Yes	No	No	Yes	Lymphoid aggregates in periphery and non-affected lung; lymphocyte corona in small granulomas; cholesterol crystals in necrosis; diffuse interstitial fibrosis	Yes	Lesion + non-lesional	Yes, Langhans type	Alveolar space	Yes, peripheric (complete encapsulation)	Yes	No
TB-007	3	8	Necrosis	Nodular	Yes	Yes	Yes	No	Yes	Lymphoid aggregates in periphery; emphysema; pulmonary congestion, elastic calcification	Yes	Lesion	NA	Blood vessel calcification within necrosis	Yes, peripheric (complete encapsulation)	Yes	No
TB-008	5	4	Necrosis	Irregular	Yes	Yes	Yes	Yes	No		Yes	Lesion + non-lesional	Yes, foreing body type	None	Yes, peripheric (complete encapsulation)	Yes	Yes
TB-009	5	2	Necrosis	Nodular	Yes	Yes	No	No	No	Septal intertstitial fibrosis; pulmonary arterial hypertension; elastic calficiation within granuloma necrosis; lymphoid aggregates in alveolar septa	No	NA	SI, tipo Langhans	None	Yes, peripheric (partial encapsulation)	Yes	No
TB-010	1	12	Necrosis	Nodular	Yes	Yes	Yes	Yes	Yes	Lymphoid aggregates in periphery	Yes	Non-lesional	No	None	Yes, peripheric (complete encapsulation)	Yes	Yes
TB-011	18	2	Necrosis	Nodular	No	Yes	No	No	No	Emphysema; fibrous collagen within necrosis	Yes	Lesion + non-lesional	Yes, Langhans type	Bronchi and bronchioles	Yes, peripheric (partial encapsulation)	Yes	Yes
TB-013	3	3	Necrosis	Nodular	Yes	Yes	Non-measurable	No	Yes	Lymphoid aggregates with germinal centers, emphysema, edema, intra-alveolar hemorrhage; pigmented foamy macrophages; interstitial fibrosis	Yes	Non-lesional	Yes, both	Bronchioles	Yes, peripheric (complete encapsulation)	Yes	No
TB-014	1	10	Necrosis	Nodular	No	Yes	Non-measurable	No	No	Intra-alveolar hemorrhage; pigmented alveolar macrophages	Yes	Non-lesional	No	None	Yes, peripheric (complete encapsulation)	Yes	Pleura not identified in sample
TB-015	1	5	Necrosis	Nodular	No	Yes	Non-measurable	No	Yes	Microcalcifications within the granuloma's fibrous capsule and scarce coronary lymphoid aggregates (progressed lesion); cholesterol crystals in necrosis; emphysema; fibrous widening of alveolar septa; alveolar macrophages	Yes	Non-lesional	Yes, Langhans type	None	Yes, peripheric (complete encapsulation)	Yes	No

## Sheet: TB lesion modules
Annotation of the TB lesion modules
Module		WGCNA				QuSAGE analysis												ANNOTATION
		Module color	Number of genes	Top 5 Hub genes		Fold change						Fold enrichemnt (FDR < 0.1)						Manually assigned biological process			Canonical Pathways (TOP 5) padj < 0.05 counts > 5		Gene ontology (TOP 6) padj < 0.05 counts > 5
						TB lesion vs NL	Central vs NL	Internal vs NL	External vs NL			TB lesion vs NL	Central vs NL	Internal vs NL	External vs NL
HG1		salmon	182	ZFP36,CSRNP1,CXCL2,NR4A3,SLC25A25														DNA binding			REACTOME_NGF_STIMULATED_TRANSCRIPTION, REACTOME_NUCLEAR_EVENTS_KINASE_AND_TRANSCRIPTION_FACTOR_ACTIVATION, WP_OREXIN_RECEPTOR_PATHWAY, PID_AP1_PATHWAY, REACTOME_SIGNALING_BY_NTRKS		cis-regulatory region sequence-specific DNA binding, DNA-binding transcription activator activity, RNA polymerase II-specific, DNA-binding transcription activator activity, RNA polymerase II cis-regulatory region sequence-specific DNA binding, response to glucocorticoid
HG2		brown	1039	ZNF704,SPTBN1, TJP1,RBMS3,DST		-0.427245		-0.352095	-0.184655			0.000111663		0.00011813	0.0868652			Epithelial to Mesenchymal Transition (EMT)			REACTOME_MUSCLE_CONTRACTION, WP_REGULATION_OF_ACTIN_CYTOSKELETON, NABA_CORE_MATRISOME, WP_DEVELOPMENT_OF_URETERIC_COLLECTION_SYSTEM, WP_OSTEOBLAST_DIFFERENTIATION_AND_RELATED_DISEASES, KEGG_REGULATION_OF_ACTIN_CYTOSKELETON		vasculature development, calcium-dependent cell-cell adhesion via plasma membrane cell adhesion molecules, cell junction assembly, cell junction organization, synapse assembly, circulatory system process
HG3		greenyellow	321	MYO9B,KCNAB2,CLCN7,MGAT1,GMIP		0.265992		0.287571				0.00375966		0.00111584				Neutrophil degranulation			REACTOME_NEUTROPHIL_DEGRANULATION, KEGG_LYSOSOME, WP_VEGFAVEGFR2_SIGNALING_PATHWAY, PID_CXCR4_PATHWAY, REACTOME_SIGNALING_BY_INTERLEUKINS, PID_TXA2PATHWAY		vacuole, endosome, leukocyte degranulation, myeloid cell activation involved in immune response, myeloid leukocyte mediated immunity, myeloid leukocyte activation
HG4		midnightblue	168	RHBDF2,ATP13A1,DENND1C,FBXO41,C17orf62		0.422685	0.404	0.459163	0.290328			2.19406e-05	0.0562952	1.13817e-06	0.0254433			Cell signaling			REACTOME_CDC42_GTPASE_CYCLE, REACTOME_RHO_GTPASE_CYCLE, KEGG_MAPK_SIGNALING_PATHWAY		NS
HG5		yellow	991	SZT2,LENG8,KMT2B,BRD4,ANKRD11														Cell Cycle			REACTOME_PROCESSING_OF_CAPPED_INTRON_CONTAINING_PRE_MRNA, REACTOME_CHROMATIN_MODIFYING_ENZYMES, REACTOME_TRANSPORT_OF_MATURE_TRANSCRIPT_TO_CYTOPLASM, PID_HEDGEHOG_GLI_PATHWAY, REACTOME_MRNA_SPLICING		mRNA processing, nuclear body, chromatin organization, histone modification, chromatin binding, regulation of mRNA processing
HG6		turquoise	1473	DERL3,CD27,PIM2,MZB1,FCRL5		0.791927	0.873465	0.694166	0.407177			8.70702e-08	0.0562952	3.10455e-06	0.0353577			Humoral			REACTOME_CD22_MEDIATED_BCR_REGULATION, REACTOME_ANTIGEN_ACTIVATES_B_CELL_RECEPTOR_BCR_LEADING_TO_GENERATION_OF_SECOND_MESSENGERS, REACTOME_FCGR_ACTIVATION, REACTOME_ROLE_OF_PHOSPHOLIPIDS_IN_PHAGOCYTOSIS, REACTOME_INITIAL_TRIGGERING_OF_COMPLEMENT, REACTOME_IMMUNOREGULATORY_INTERACTIONS_BETWEEN_A_LYMPHOID_AND_A_NON_LYMPHOID_CELL		immunoglobulin complex, adaptive immune response, lymphocyte activation, complement activation, classical pathway, immune response-activating cell surface receptor signaling pathway, immune response-activating signal transduction
HG7		magenta	358	THBS2,CERCAM,ROR2,COL1A2,COL5A2		0.55263	0.544544	0.532559				0.00167071	0.0562952	0.00574817				Extracelular matrix			NABA_CORE_MATRISOME, REACTOME_EXTRACELLULAR_MATRIX_ORGANIZATION, REACTOME_COLLAGEN_FORMATION, NABA_ECM_GLYCOPROTEINS, REACTOME_COLLAGEN_BIOSYNTHESIS_AND_MODIFYING_ENZYMES, REACTOME_DEGRADATION_OF_THE_EXTRACELLULAR_MATRIX		extracellular matrix, external encapsulating structure, extracellular matrix structural constituent, extracellular matrix organization, extracellular structure organization, external encapsulating structure organization
HG8		orange	48	TAP1,STAT1,GBP5,GBP1,HLA-F		0.734715	1	0.577465	0.354105			0.000111663	0.0562952	1.27086e-05	0.0307409			Interferon/Cytokine-mediated signaling			WP_ALLOGRAFT_REJECTION, REACTOME_INTERFERON_GAMMA_SIGNALING, WP_TYPE_II_INTERFERON_SIGNALING_IFNG, KEGG_CYTOKINE_CYTOKINE_RECEPTOR_INTERACTION, REACTOME_INTERFERON_SIGNALING, WP_NETWORK_MAP_OF_SARSCOV2_SIGNALING_PATHWAY, WP_CHEMOKINE_SIGNALING_PATHWAY		innate immune response, cytokine-mediated signaling pathway, positive regulation of immune response, cytokine production, positive regulation of cytokine production, defense response to virus, response to bacterium
HG9		lightcyan	157	GPD1,PPARG,MCEMP1,MEGF9,PNPLA6		-0.388599	-0.432113	-0.356225	-0.247165			0.00167071	0.0571909	0.00593	0.0868652			Cholesterol biosynthesis			WP_CHOLESTEROL_BIOSYNTHESIS_PATHWAY, REACTOME_CHOLESTEROL_BIOSYNTHESIS, WP_CHOLESTEROL_METABOLISM_WITH_BLOCH_AND_KANDUTSCHRUSSELL_PATHWAYS, REACTOME_REGULATION_OF_CHOLESTEROL_BIOSYNTHESIS_BY_SREBP_SREBF, REACTOME_ACTIVATION_OF_GENE_EXPRESSION_BY_SREBF_SREBP,		cholesterol biosynthetic process, secondary alcohol biosynthetic process, regulation of lipid biosynthetic process, regulation of cholesterol metabolic process, organic hydroxy compound metabolic process, cellular lipid metabolic process, regulation of small molecule metabolic process, small molecule biosynthetic process, oxidoreductase activity, oxidation-reduction process
HG10		blue	1431	COBL,SUSD2,LIPH,ITGA3,PPP1R9A		-0.618034	-0.692877	-0.507705	-0.273366			9.0318e-06	0.0562952	0.000222092	0.0360453			Metabolism			REACTOME_DISEASES_ASSOCIATED_WITH_SURFACTANT_METABOLISM, REACTOME_NEGATIVE_REGULATION_OF_THE_PI3K_AKT_NETWORK, REACTOME_SURFACTANT_METABOLISM, NABA_ECM_AFFILIATED, REACTOME_RHO_GTPASE_CYCLE, REACTOME_DEFECTIVE_CSF2RB_CAUSES_SMDP5		apical part of cell, apical plasma membrane, cell-cell junction, basolateral plasma membrane, cell cortex, cluster of actin-based cell projections
HG11		red	657	SHANK3,DOCK6,AGAP1,STARD9,SUN1		-0.30161						0.0113614						Miscellaneous signaling			KEGG_AXON_GUIDANCE, REACTOME_RHOV_GTPASE_CYCLE, WP_ENDODERM_DIFFERENTIATION, REACTOME_DAG_AND_IP3_SIGNALING, REACTOME_RHO_GTPASE_CYCLE, WP_MESODERMAL_COMMITMENT_PATHWAY, WP_ENVELOPE_PROTEINS_AND_THEIR_POTENTIAL_ROLES_IN_EDMD_PHYSIOPATHOLOGY		homophilic cell adhesion via plasma membrane adhesion molecules, calcium ion binding, spinal cord development
HG12		pink	399	ATP5F1,TM9SF2,MMADHC,PSMC2,COX7C														Oxidative phosphorylation			REACTOME_RESPIRATORY_ELECTRON_TRANSPORT, WP_ELECTRON_TRANSPORT_CHAIN_OXPHOS_SYSTEM_IN_MITOCHONDRIA, REACTOME_THE_CITRIC_ACID_TCA_CYCLE_AND_RESPIRATORY_ELECTRON_TRANSPORT, WP_NONALCOHOLIC_FATTY_LIVER_DISEASE, KEGG_HUNTINGTONS_DISEASE, REACTOME_RESPIRATORY_ELECTRON_TRANSPORT_ATP_SYNTHESIS_BY_CHEMIOSMOTIC_COUPLING_AND_HEAT_PRODUCTION_BY_UNCOUPLING_PROTEINS		mitochondrial inner membrane, envelope, mitochondrial protein complex, catalytic complex, respirasome, mitochondrial ATP synthesis coupled electron transport, ATP synthesis coupled electron transport, respiratory chain complex
HG13		purple	336	CFAP43,ERICH3,FOXJ1,DRC3,DNAH7														Cilium organization			WP_CILIOPATHIES, WP_GENES_RELATED_TO_PRIMARY_CILIUM_DEVELOPMENT_BASED_ON_CRISPR, REACTOME_CILIUM_ASSEMBLY, WP_JOUBERT_SYNDROME, REACTOME_ANCHORING_OF_THE_BASAL_BODY_TO_THE_PLASMA_MEMBRANE, REACTOME_ORGANELLE_BIOGENESIS_AND_MAINTENANCE, WP_CILIARY_LANDSCAPE		cilium, cilium organization, cilium assembly, axoneme, ciliary plasm, microtubule-based movement
HG14		green	723	AKR1A1,CTSS,M6PR,GPX1,MAN2B1		0.384821		0.239856				0.00243713		0.026589				Innate immunity/PPR			REACTOME_NEUTROPHIL_DEGRANULATION, KEGG_LYSOSOME, WP_MICROGLIA_PATHOGEN_PHAGOCYTOSIS_PATHWAY, REACTOME_ANTIGEN_PROCESSING_CROSS_PRESENTATION, REACTOME_CELLULAR_RESPONSE_TO_CHEMICAL_STRESS, REACTOME_SIGNALING_BY_INTERLEUKINS		myeloid leukocyte activation, myeloid cell activation involved in immune response, leukocyte degranulation, lytic vacuole, lysosome, neutrophil degranulation
HG15		black	493	RPL6,RPL39,RPL7A,RPS8,RPL23A		0.315673						0.00551312						Ribosomal & metabolic process			REACTOME_SRP_DEPENDENT_COTRANSLATIONAL_PROTEIN_TARGETING_TO_MEMBRANE, REACTOME_EUKARYOTIC_TRANSLATION_ELONGATION, KEGG_RIBOSOME, REACTOME_EUKARYOTIC_TRANSLATION_INITIATION, REACTOME_RESPONSE_OF_EIF2AK4_GCN2_TO_AMINO_ACID_DEFICIENCY, WP_CYTOPLASMIC_RIBOSOMAL_PROTEINS		structural constituent of ribosome, protein targeting to ER, nuclear-transcribed mRNA catabolic process, nonsense-mediated decay, ribosomal subunit, ribosome, ribonucleoprotein complex
HG16		cyan	174	ACP5,NCEH1,PGD,NCF2,GRN														Myeloid activation			REACTOME_NEUTROPHIL_DEGRANULATION, KEGG_LYSOSOME, WP_TYROBP_CAUSAL_NETWORK_IN_MICROGLIA, PID_RB_1PATHWAY, REACTOME_TRANSPORT_OF_BILE_SALTS_AND_ORGANIC_ACIDS_METAL_IONS_AND_AMINE_COMPOUNDS, WP_ADIPOGENESIS		myeloid leukocyte activation, neutrophil degranulation, neutrophil activation involved in immune response, cellular defense response, leukocyte degranulation, neutrophil mediated immunity
HG17		tan	220	SYNJ2BP,NEK7,PCYOX1,CAV2,PHACTR2		-0.314411	-0.315286	-0.353199	-0.205614			0.00012067	0.064374	3.48188e-05	0.0412272			Organelle biogenesis			REACTOME_INTRAFLAGELLAR_TRANSPORT, REACTOME_ORGANELLE_BIOGENESIS_AND_MAINTENANCE, REACTOME_RESPONSE_TO_ELEVATED_PLATELET_CYTOSOLIC_CA2, REACTOME_PLATELET_ACTIVATION_SIGNALING_AND_AGGREGATION, WP_CILIARY_LANDSCAPE, REACTOME_CILIUM_ASSEMBLY		intraciliary transport, intraciliary transport particle

## Sheet: Modules vs Clinical surrogates
Module		QuSAGE analysis (TB lesion vs NL)
		Fold change						Fold enrichment
		Sputum culture conversion	Drug-sensitivity	Number of lesions	Relapse or new cases	SGRQ symptoms score		Sputum culture conversion	Drug-sensitivity	Number of lesions	Relapse or new cases	SGRQ symptoms score
green - Innate immunity/PPR		-0.0062348	-0.0210862	0.0597106	0.0125579	0.104431		0.87948	0.882494	0.841698	0.831348	0.147876
black - Ribosomal & metabolic process		-0.035433	-0.0516232	0.0603053	-0.0221327	-0.0112314		0.556837	0.882494	0.841698	0.86965	0.529532
pink - Oxidative phosphorylation		-0.0651631	-0.0211197	0.073262	0.0444427	-0.0153731		0.556837	0.882494	0.841698	0.541725	0.787823
magenta - Extracelular matrix		-0.0805209	-0.0146184	0.0714936	0.0107129	-0.0723397		0.441963	0.882494	0.841698	0.751866	0.241285
greenyellow - Neutrophil degranulation		0.0393258	-0.0339828	-0.0339709	-0.0630944	0.0967358		0.486383	0.882494	0.942437	0.672305	0.0402815
midnightblue - Cell signaling		0.0448689	0.00604609	0.0024181	-0.0680928	0.0241871		0.525236	0.882494	1	0.541725	0.539094
orange - Interferon/Cytokine-mediated signaling		0.148524	0.0313859	-0.0206329	-0.132362	0.146		0.00470705	0.882494	0.976414	0.133894	0.00611618
turquoise - Adaptive/Humoral		0.0636858	0.0370318	0.0227105	-0.104956	0.0369245		0.702454	0.94301	0.963603	0.658682	0.787823
yellow - Cell Cycle		0.0978826	0.0363756	-0.0591964	-0.0296775	0.0703701		0.441963	0.882494	0.841698	0.672305	0.529532
salmon - DNA binding		0.180664	-0.0309636	-0.0649056	-0.0644034	0.113909		0.00185376	0.882494	0.963603	0.701787	0.00297241
cyan - Myeloid activation		0.00932486	-0.0664124	0.0103991	-0.0478679	0.106816		0.452504	0.882494	0.853661	0.956877	0.00170689
lightcyan - Cholesterol biosynthesis		0.00674169	-0.0113677	-0.0434396	0.0334779	0.0842392		0.486383	0.882494	0.940343	0.672305	0.0226244
purple - Cilium organization		-0.030627	0.0320419	-0.116805	-0.0588501	-0.00181536		0.636551	0.882494	0.841698	0.831348	0.208216
brown - EMT		-0.0631688	-0.0289269	0.0546673	0.0652969	-0.0959963		0.441963	0.882494	0.976414	0.672305	0.0870013
tan - Organelle biogenesis		-0.0309233	-0.00862414	0.0441164	0.0410078	-0.0394257		0.441963	0.882494	0.940343	0.575224	0.47384
blue - Metabolism		0.0563058	0.0659265	-0.0245682	0.0453144	0.0561372		0.656689	0.882494	0.841698	0.86965	0.846497
red - Miscellaneous signaling		-0.0288484	-0.0245899	-0.0396009	-0.0300845	-0.0453314		0.765301	0.94301	0.925143	0.956877	0.529532
								Modules with fold enrichment scored FDR p-value < 0.1 are considered significant.

## Sheet: Innate-PRR submodules
								QuSAGE analysis
Module	Annotation	GO ID	Description	GeneRatio	p.adjust	geneID	Count	Fold change					Fold enrichemnt (FDR < 0.1)
								TB lesion vs NL	Central vs NL	Internal vs NL	External vs NL		TB lesion vs NL	Central vs NL	Internal vs NL	External vs NL
sub_1	Metabolism and oxidative phosphorylation	GO:0022900	electron transport chain	11/122	1.12e-05	NDUFB2/SDHB/NDUFA1/COX5B/FDX1/DEGS1/COA6/NDUFS5/UQCRFS1/CYCS/UQCRH	11
		GO:0042773	ATP synthesis coupled electron transport	9/122	1.12e-05	NDUFB2/SDHB/NDUFA1/COX5B/COA6/NDUFS5/UQCRFS1/CYCS/UQCRH	9
		GO:0042775	mitochondrial ATP synthesis coupled electron transport	9/122	1.12e-05	NDUFB2/SDHB/NDUFA1/COX5B/COA6/NDUFS5/UQCRFS1/CYCS/UQCRH	9
		GO:0045333	cellular respiration	12/122	2.06e-05	MDH1/NDUFB2/COQ10B/SDHB/NDUFA1/BLOC1S1/COX5B/COA6/NDUFS5/UQCRFS1/CYCS/UQCRH	12
		GO:0009060	aerobic respiration	11/122	2.06e-05	MDH1/NDUFB2/SDHB/NDUFA1/BLOC1S1/COX5B/COA6/NDUFS5/UQCRFS1/CYCS/UQCRH	11
		GO:0022904	respiratory electron transport chain	9/122	3.08e-05	NDUFB2/SDHB/NDUFA1/COX5B/COA6/NDUFS5/UQCRFS1/CYCS/UQCRH	9
		GO:0019646	aerobic electron transport chain	8/122	4.02e-05	NDUFB2/SDHB/NDUFA1/COX5B/NDUFS5/UQCRFS1/CYCS/UQCRH	8
		GO:0015980	energy derivation by oxidation of organic compounds	13/122	5.92e-05	MDH1/NDUFB2/COQ10B/SDHB/NDUFA1/BLOC1S1/COX5B/COA6/NDUFS5/UQCRFS1/PGM2/CYCS/UQCRH	13
		GO:0006119	oxidative phosphorylation	9/122	9.33e-05	NDUFB2/SDHB/NDUFA1/COX5B/COA6/NDUFS5/UQCRFS1/CYCS/UQCRH	9
		GO:0034314	Arp2/3 complex-mediated actin nucleation	5/122	0.00191595	ARPC3/ACTR3/GMFG/AP1AR/ARPC5	5
sub_2	Response to inflammation	GO:0070206	protein trimerization	4/114	0.00620892	CD74/SLC1A5/MLKL/HLA-G	4	0.555583	0.731337	0.46402	0.226756		5.08788e-05	0.00883622	3.13062e-05	0.0631733
		GO:0071621	granulocyte chemotaxis	7/114	0.0142234	CD74/CCL20/IL1B/ITGB2/IL17RA/CCL4/CCL18	7
		GO:0070555	response to interleukin-1	7/114	0.0142234	GCLC/CCL20/IL1R2/KMO/IL1B/CCL4/CCL18	7
		GO:0034341	response to type II interferon	7/114	0.0142234	CD74/CCL20/PARP9/RAB20/PARP14/CCL4/CCL18	7
		GO:0097530	granulocyte migration	7/114	0.0171407	CD74/CCL20/IL1B/ITGB2/IL17RA/CCL4/CCL18	7
		GO:0030593	neutrophil chemotaxis	6/114	0.0171407	CD74/CCL20/IL1B/ITGB2/CCL4/CCL18	6
		GO:0071347	cellular response to interleukin-1	6/114	0.0180508	CCL20/IL1R2/KMO/IL1B/CCL4/CCL18	6
		GO:0071346	cellular response to type II interferon	6/114	0.0203788	CCL20/PARP9/RAB20/PARP14/CCL4/CCL18	6
		GO:0070207	protein homotrimerization	3/114	0.0203788	SLC1A5/MLKL/HLA-G	3
		GO:0030595	leukocyte chemotaxis	8/114	0.0203788	CD74/CCL20/IL1B/PLA2G7/ITGB2/IL17RA/CCL4/CCL18	8
sub_3	Innate response regulation	GO:0002764	immune response-regulating signaling pathway	36/251	4.01e-13	BTK/CYBA/FCN1/LAT2/IRAK3/TREM2/HCK/TLR8/PYCARD/CD33/LIPA/LPXN/UNC93B1/PTPN6/MAPKAPK3/NCKAP1L/FFAR2/HAVCR2/TLR4/PIK3AP1/FCER1G/ZDHHC12/LAPTM5/CTSS/SYK/FPR2/FPR1/GRB2/LACC1/FPR3/PLSCR1/HLA-DRB1/FCGR3A/MICB/CLEC6A/LYN	36	0.427021	0.593797	0.27112			0.00295546	0.0352596	0.0246668
		GO:0002495	antigen processing and presentation of peptide antigen via MHC class II	13/251	5.57e-13	TREM2/LGMN/PYCARD/UNC93B1/CTSL/FCER1G/CTSS/HLA-DRB1/HLA-DRB5/HLA-DMA/HLA-DRA/HLA-DPA1/HLA-DMB	13
		GO:0002504	antigen processing and presentation of peptide or polysaccharide antigen via MHC class II	13/251	6.5e-13	TREM2/LGMN/PYCARD/UNC93B1/CTSL/FCER1G/CTSS/HLA-DRB1/HLA-DRB5/HLA-DMA/HLA-DRA/HLA-DPA1/HLA-DMB	13
		GO:0002757	immune response-activating signaling pathway	34/251	6.5e-13	BTK/CYBA/FCN1/LAT2/IRAK3/TREM2/HCK/TLR8/PYCARD/LIPA/LPXN/UNC93B1/PTPN6/MAPKAPK3/NCKAP1L/FFAR2/HAVCR2/TLR4/PIK3AP1/FCER1G/ZDHHC12/LAPTM5/CTSS/SYK/FPR2/FPR1/GRB2/LACC1/FPR3/PLSCR1/HLA-DRB1/MICB/CLEC6A/LYN	34
		GO:0048002	antigen processing and presentation of peptide antigen	16/251	6.5e-13	HFE/TREM2/LGMN/PYCARD/UNC93B1/CLEC4A/CTSL/FCER1G/CTSS/HLA-DRB1/HLA-DRB5/HLA-DMA/HLA-DRA/MICB/HLA-DPA1/HLA-DMB	16
		GO:0002478	antigen processing and presentation of exogenous peptide antigen	12/251	5.17e-11	LGMN/UNC93B1/CLEC4A/CTSL/FCER1G/CTSS/HLA-DRB1/HLA-DRB5/HLA-DMA/HLA-DRA/HLA-DPA1/HLA-DMB	12
		GO:0019886	antigen processing and presentation of exogenous peptide antigen via MHC class II	11/251	5.8e-11	LGMN/UNC93B1/CTSL/FCER1G/CTSS/HLA-DRB1/HLA-DRB5/HLA-DMA/HLA-DRA/HLA-DPA1/HLA-DMB	11
		GO:0031349	positive regulation of defense response	31/251	1.44e-10	BTK/CYBA/FCN1/IRAK3/TREM2/HCK/TLR8/PYCARD/CTSC/CRTAM/UNC93B1/MAPKAPK3/FFAR2/EMILIN2/HAVCR2/TLR4/IL18/PIK3AP1/ZDHHC12/CTSS/SYK/FPR2/PTGER4/NUPR1/LACC1/CARD9/PLSCR1/SUCNR1/CLEC6A/LYN/CCL3	31
		GO:0002833	positive regulation of response to biotic stimulus	27/251	2.58e-10	BTK/CYBA/FCN1/IRAK3/TREM2/HCK/TLR8/PYCARD/CRTAM/UNC93B1/LY86/MAPKAPK3/FFAR2/EMILIN2/HAVCR2/TLR4/PIK3AP1/ZDHHC12/CTSS/SYK/FPR2/LACC1/CARD9/PLSCR1/HLA-DRB1/CLEC6A/LYN	27
		GO:0002768	immune response-regulating cell surface receptor signaling pathway	26/251	3.22e-10	BTK/CYBA/FCN1/LAT2/TREM2/HCK/LIPA/LPXN/PTPN6/NCKAP1L/FFAR2/TLR4/PIK3AP1/FCER1G/LAPTM5/SYK/FPR2/FPR1/GRB2/FPR3/PLSCR1/HLA-DRB1/FCGR3A/MICB/CLEC6A/LYN	26
sub_4	Cellular homeostasis	GO:0098869	cellular oxidant detoxification	7/62	4.19e-05	GSR/PRDX1/TXN/GSTO1/S100A9/GPX4/TXNRD1	7
		GO:1990748	cellular detoxification	7/62	7.48e-05	GSR/PRDX1/TXN/GSTO1/S100A9/GPX4/TXNRD1	7
		GO:0097237	cellular response to toxic substance	7/62	8.23e-05	GSR/PRDX1/TXN/GSTO1/S100A9/GPX4/TXNRD1	7
		GO:0007042	lysosomal lumen acidification	4/62	0.000206105	ATP6V1A/PPT1/CREG1/ATP6AP2	4
		GO:0098754	detoxification	7/62	0.000206105	GSR/PRDX1/TXN/GSTO1/S100A9/GPX4/TXNRD1	7
		GO:0035751	regulation of lysosomal lumen pH	4/62	0.000552567	ATP6V1A/PPT1/CREG1/ATP6AP2	4
		GO:0030149	sphingolipid catabolic process	4/62	0.000618432	HEXB/GALC/PPT1/NEU1	4
		GO:0007035	vacuolar acidification	4/62	0.000694446	ATP6V1A/PPT1/CREG1/ATP6AP2	4
		GO:0046466	membrane lipid catabolic process	4/62	0.000972899	HEXB/GALC/PPT1/NEU1	4
		GO:0045454	cell redox homeostasis	4/62	0.00119246	GSR/PRDX1/TXN/TXNRD1	4
sub_5	Glucose metabolism	GO:0006096	glycolytic process	5/64	0.00641791	PGK1/GAPDH/TPI1/LDHA/PGAM1	5	0.460696	0.594987	0.286972			0.00125182	0.0352596	0.0246668
		GO:0016052	carbohydrate catabolic process	6/64	0.00641791	PGK1/GAPDH/TPI1/LDHA/PGAM1/PPP1CA	6
		GO:0006735	NADH regeneration	3/64	0.00641791	PGK1/TPI1/PGAM1	3
		GO:0061621	canonical glycolysis	3/64	0.00641791	PGK1/TPI1/PGAM1	3
		GO:0061718	glucose catabolic process to pyruvate	3/64	0.00641791	PGK1/TPI1/PGAM1	3
		GO:0061620	glycolytic process through glucose-6-phosphate	3/64	0.00743571	PGK1/TPI1/PGAM1	3
		GO:0006090	pyruvate metabolic process	5/64	0.00780871	PGK1/GAPDH/TPI1/LDHA/PGAM1	5
		GO:0140895	cell surface toll-like receptor signaling pathway	4/64	0.00845007	WDFY1/LY96/CD14/TLR1	4
		GO:0061615	glycolytic process through fructose-6-phosphate	3/64	0.00871623	PGK1/TPI1/PGAM1	3
		GO:0006123	mitochondrial electron transport, cytochrome c to oxygen	3/64	0.00889277	COX6B1/COX4I1/COX5A	3

## Sheet: Adaptive-humoral submodules
								QuSAGE analysis
Module	Annotation	GO ID	Description	GeneRatio	p.adjust	geneID	Count	Fold change					Fold enrichemnt (FDR < 0.1)
								TB lesion vs NL	Central vs NL	Internal vs NL	External vs NL		TB lesion vs NL	Central vs NL	Internal vs NL	External vs NL
sub_1	Myeloid regulation and chemotaxis	GO:0002604	regulation of dendritic cell antigen processing and presentation	4/161	0.00215939	FCGR2B/FGL2/THBS1/NOD2	4	0.63208	0.717209	0.532617	0.269121		1.42329e-05	0.00883622	3.13062e-05	0.0371849
		GO:0070613	regulation of protein processing	7/161	0.00215939	SERPINE1/PLAU/THBS1/PRKACB/ADAM8/MMP14/GAS1	7
		GO:1903317	regulation of protein maturation	7/161	0.00215939	SERPINE1/PLAU/THBS1/PRKACB/ADAM8/MMP14/GAS1	7
		GO:0002468	dendritic cell antigen processing and presentation	4/161	0.00372573	FCGR2B/FGL2/THBS1/NOD2	4
		GO:0030595	leukocyte chemotaxis	11/161	0.00372573	PIK3CG/SERPINE1/CCL2/CCL8/CXCR4/TNFAIP6/THBS1/ADAM8/CCR5/NOD2/CSF1R	11
		GO:0050727	regulation of inflammatory response	14/161	0.00624749	FCGR2B/JAK2/LGALS2/MMP9/TRADD/PIK3CG/SERPINE1/TNFAIP6/SELENOS/IL2RA/ADAM8/NOD2/SPHK1/NAIP	14
		GO:0002577	regulation of antigen processing and presentation	4/161	0.00624749	FCGR2B/FGL2/THBS1/NOD2	4
		GO:0051767	nitric-oxide synthase biosynthetic process	4/161	0.00624749	JAK2/CCL2/SELENOS/NOD2	4
		GO:0051769	regulation of nitric-oxide synthase biosynthetic process	4/161	0.00624749	JAK2/CCL2/SELENOS/NOD2	4
		GO:0060326	cell chemotaxis	12/161	0.00624749	PIK3CG/SERPINE1/CCL2/CCL8/CXCR4/TNFAIP6/THBS1/ADAM8/EPHB1/CCR5/NOD2/CSF1R	12
sub_2	T lymphocyte regulation and Th1 response	GO:0046631	alpha-beta T cell activation	26/182	7.93364881058401e-20	FOXP3/PRDM1/TBX21/RELB/RASAL3/EBI3/NKG7/JAK3/ITK/ZAP70/PLA2G2D/LY9/BCL11B/STAT4/LEF1/CD3G/IL23R/IL15/CCL19/CD28/SOCS1/CARD11/CD247/CD3E/TRBC1/TRBC2	26	0.689469	0.778857	0.674154	0.447991		1.76509e-06	0.00883622	4.37265e-07	0.0131948
		GO:0050863	regulation of T cell activation	31/182	4.34642938528588e-17	CD6/FOXP3/PRDM1/TBX21/TCF7/SIRPG/CD40LG/CORO1A/RASAL3/EBI3/JAK3/CD5/ZAP70/SLAMF1/PLA2G2D/CCR7/FCHO1/TESPA1/LEF1/IL23R/CTLA4/IL15/RHOH/RASGRP1/CCL19/CD28/TIGIT/SOCS1/PLA2G2A/CARD11/CD3E	31
		GO:1903037	regulation of leukocyte cell-cell adhesion	31/182	4.34642938528588e-17	CD6/FOXP3/TBX21/SIRPG/CD40LG/CORO1A/RASAL3/EBI3/JAK3/CD5/ZAP70/SLAMF1/PLA2G2D/CCR7/FCHO1/TESPA1/LEF1/SKAP1/IL23R/CTLA4/IL15/RHOH/HAS2/RASGRP1/CCL19/CD28/TIGIT/SOCS1/PLA2G2A/CARD11/CD3E	31
		GO:0007159	leukocyte cell-cell adhesion	32/182	4.76538545141545e-17	CD6/FOXP3/TBX21/SIRPG/CD40LG/CORO1A/RASAL3/EBI3/JAK3/CD5/ZAP70/SLAMF1/PLA2G2D/CCR7/FCHO1/TESPA1/LEF1/SKAP1/IL23R/CTLA4/IL15/RHOH/HAS2/RASGRP1/CCL19/CD28/TIGIT/SOCS1/SEMA4D/PLA2G2A/CARD11/CD3E	32
		GO:0030217	T cell differentiation	27/182	1.03389968504962e-15	FOXP3/PRDM1/TBX21/TCF7/RELB/JAK3/ITK/ZAP70/PLA2G2D/LY9/CCR7/BCL11B/TESPA1/STAT4/LEF1/CD3G/IL23R/CTLA4/IL15/RHOH/PIK3CD/RASGRP1/CCL19/CD28/SOCS1/CARD11/CD3E	27
		GO:0050852	T cell receptor signaling pathway	20/182	3.33011126774509e-15	FOXP3/TXK/SLA2/ITK/ZAP70/CCR7/FCHO1/TESPA1/SKAP1/CD226/UBASH3A/CD3G/CTLA4/PIK3CD/CD28/CARD11/CD247/CD3E/TRBC1/TRBC2	20
		GO:0022407	regulation of cell-cell adhesion	32/182	3.33011126774509e-15	CD6/FOXP3/TBX21/SIRPG/CD40LG/CORO1A/RASAL3/EBI3/JAK3/CD5/ZAP70/SLAMF1/PLA2G2D/CCR7/FCHO1/ADAM19/TESPA1/LEF1/SKAP1/IL23R/CTLA4/IL15/RHOH/HAS2/RASGRP1/CCL19/CD28/TIGIT/SOCS1/PLA2G2A/CARD11/CD3E	32
		GO:0030098	lymphocyte differentiation	30/182	4.43075056394863e-15	FOXP3/PRDM1/TBX21/TCF7/CD40LG/RELB/JAK3/ITK/ZAP70/SLAMF1/PLA2G2D/LY9/CCR7/BCL11B/TESPA1/STAT4/LEF1/CD3G/IL23R/CTLA4/IL15/RHOH/PIK3CD/RASGRP1/CCL19/CD28/SOCS1/IKZF1/CARD11/CD3E	30
		GO:1903039	positive regulation of leukocyte cell-cell adhesion	25/182	5.21062890365496e-15	CD6/FOXP3/SIRPG/CD40LG/CORO1A/RASAL3/EBI3/CD5/ZAP70/SLAMF1/CCR7/FCHO1/TESPA1/LEF1/SKAP1/IL23R/IL15/RHOH/HAS2/RASGRP1/CCL19/CD28/SOCS1/CARD11/CD3E	25
		GO:0050851	antigen receptor-mediated signaling pathway	22/182	1.30721054563861e-14	CD38/CD22/FOXP3/TXK/SLA2/ITK/ZAP70/CCR7/FCHO1/TESPA1/SKAP1/CD226/UBASH3A/CD3G/CTLA4/PIK3CD/CD28/CARD11/CD247/CD3E/TRBC1/TRBC2	22
sub_3	CD8+ cytotoxic T cell response	GO:0002429	immune response-activating cell surface receptor signaling pathway	13/58	9.1072710936002e-09	CD8A/TRAT1/CD3D/TMIGD2/CD8B/MALT1/LCK/SH2D1A/ADA/IRAK4/NCR3/TRDC/TRAC	13	0.639857	0.815991	0.512075	0.341061		6.83707e-06	0.00883622	4.59836e-06	0.0381505
		GO:0050852	T cell receptor signaling pathway	10/58	9.1072710936002e-09	CD8A/TRAT1/CD3D/CD8B/MALT1/LCK/SH2D1A/ADA/TRDC/TRAC	10
		GO:0050851	antigen receptor-mediated signaling pathway	11/58	9.1072710936002e-09	CD8A/TRAT1/CD3D/TMIGD2/CD8B/MALT1/LCK/SH2D1A/ADA/TRDC/TRAC	11
		GO:0002768	immune response-regulating cell surface receptor signaling pathway	13/58	9.1072710936002e-09	CD8A/TRAT1/CD3D/TMIGD2/CD8B/MALT1/LCK/SH2D1A/ADA/IRAK4/NCR3/TRDC/TRAC	13
		GO:0030098	lymphocyte differentiation	14/58	9.1072710936002e-09	ITGA4/CD2/FLT3/ATM/DCLRE1C/CAMK4/CD8A/BATF/CD1D/CD3D/MALT1/FUT7/LCK/ADA	14
		GO:0002757	immune response-activating signaling pathway	14/58	2.75560412986632e-08	CYLD/CD8A/TRAT1/CD3D/TMIGD2/CD8B/MALT1/LCK/SH2D1A/ADA/IRAK4/NCR3/TRDC/TRAC	14
		GO:1903131	mononuclear cell differentiation	14/58	2.94406005451678e-08	ITGA4/CD2/FLT3/ATM/DCLRE1C/CAMK4/CD8A/BATF/CD1D/CD3D/MALT1/FUT7/LCK/ADA	14
		GO:0002764	immune response-regulating signaling pathway	14/58	4.27909430900284e-08	CYLD/CD8A/TRAT1/CD3D/TMIGD2/CD8B/MALT1/LCK/SH2D1A/ADA/IRAK4/NCR3/TRDC/TRAC	14
		GO:0002449	lymphocyte mediated immunity	11/58	1.99034453933212e-06	KLRB1/CD2/XCL1/CD8A/BATF/CD1D/MALT1/FUT7/SH2D1A/GZMM/NCR3	11
		GO:0002443	leukocyte mediated immunity	12/58	1.99034453933212e-06	KLRB1/CD2/XCL1/CD8A/BATF/CD1D/MALT1/FUT7/SH2D1A/GZMM/IRAK4/NCR3	12
sub_4	B lymphocyte response	GO:0050853	B cell receptor signaling pathway	9/117	2.24654453491278e-06	CD79B/STAP1/BLK/BANK1/MS4A1/FCRL3/PRKCB/BCL2/GCSAM	9	0.725967	0.731141	0.678992	0.471959		1.27434e-08	0.000647206	4.37265e-07	0.0131948
		GO:0042113	B cell activation	12/117	0.000159927	CD79B/BANK1/MS4A1/TNFRSF13C/CXCR5/FCRL3/IKZF3/FCRL1/PRKCB/BCL2/TNFRSF4/PAX5	12
		GO:0002768	immune response-regulating cell surface receptor signaling pathway	12/117	0.00108679	CD79B/STAP1/FCER2/BLK/BANK1/MS4A1/FCRL3/PRKCB/BCL2/GCSAM/BTLA/CD24	12
		GO:0002764	immune response-regulating signaling pathway	14/117	0.00132832	CD79B/STAP1/FCER2/BLK/BANK1/MS4A1/FCRL3/AIM2/PRKCB/BCL2/TLR10/GCSAM/BTLA/CD24	14
		GO:0050851	antigen receptor-mediated signaling pathway	9/117	0.00212131	CD79B/STAP1/BLK/BANK1/MS4A1/FCRL3/PRKCB/BCL2/GCSAM	9
		GO:0050855	regulation of B cell receptor signaling pathway	4/117	0.00378068	STAP1/FCRL3/PRKCB/GCSAM	4
		GO:2000425	regulation of apoptotic cell clearance	3/117	0.00771248	C3/C4B/C4A	3
		GO:0042100	B cell proliferation	6/117	0.0102465	MS4A1/TNFRSF13C/FCRL3/IKZF3/BCL2/TNFRSF4	6
		GO:0031069	hair follicle morphogenesis	4/117	0.0102465	NGFR/TP63/KRT17/BCL2	4
		GO:0030888	regulation of B cell proliferation	5/117	0.0102465	TNFRSF13C/FCRL3/IKZF3/BCL2/TNFRSF4	5
sub_5	CD4+ helper T lymphocyte response	GO:1903131	mononuclear cell differentiation	35/188	5.55266002197769e-17	CD4/IL12RB1/TNFSF13B/RIPK2/TNFSF8/VNN1/CD80/SASH3/BATF3/BTN2A2/IRF1/PTPN22/IL15RA/DOCK2/DOCK10/MYC/IRF8/VAV1/TRPM2/FANCD2/IL2RG/PTPRJ/MERTK/SLAMF8/NLRP3/ZC3H12A/CLEC4E/CLEC4D/STAT3/GPR183/PTPN2/CR1/MAFB/HLA-DOA/HLA-B	35	0.654905	0.78924	0.558515	0.292414		9.68599e-06	0.0136314	5.87165e-07	0.0359486
		GO:0050863	regulation of T cell activation	30/188	2.17593760740206e-15	CD4/TNFRSF1B/IL12RB1/TNFSF13B/RIPK2/TNFSF8/DOCK8/VNN1/CD274/HSPH1/CD80/SASH3/BTN2A2/IRF1/RAC2/PTPN22/VAV1/FANCD2/IL2RG/NLRP3/ZC3H12A/CD300A/PTPN2/HLA-DQA1/PDCD1LG2/CR1/HLA-DOA/HLA-A/HLA-DPB1/CCL5	30
		GO:0030098	lymphocyte differentiation	31/188	4.338509924065e-15	CD4/IL12RB1/TNFSF13B/RIPK2/TNFSF8/VNN1/CD80/SASH3/BTN2A2/IRF1/PTPN22/IL15RA/DOCK2/DOCK10/IRF8/VAV1/FANCD2/IL2RG/PTPRJ/MERTK/SLAMF8/NLRP3/ZC3H12A/CLEC4E/CLEC4D/STAT3/GPR183/PTPN2/CR1/MAFB/HLA-DOA	31
		GO:1903037	regulation of leukocyte cell-cell adhesion	28/188	1.08697492083553e-13	SELE/CD4/IL12RB1/TNFSF13B/RIPK2/DOCK8/VNN1/CD274/HSPH1/CD80/SASH3/BTN2A2/IRF1/PTPN22/VAV1/IL2RG/NLRP3/ZC3H12A/CD300A/PTPN2/HLA-DQA1/PDCD1LG2/CR1/HLA-DOA/HLA-A/HLA-DPB1/TNF/CCL5	28
		GO:0007159	leukocyte cell-cell adhesion	29/188	1.09208630929036e-13	SELE/CD4/IL12RB1/TNFSF13B/RIPK2/DOCK8/VNN1/CD274/HSPH1/CD80/SASH3/BTN2A2/IRF1/RAC2/PTPN22/VAV1/IL2RG/NLRP3/ZC3H12A/CD300A/PTPN2/HLA-DQA1/PDCD1LG2/CR1/HLA-DOA/HLA-A/HLA-DPB1/TNF/CCL5	29
		GO:1903039	positive regulation of leukocyte cell-cell adhesion	24/188	2.5288577129891e-13	SELE/CD4/IL12RB1/TNFSF13B/RIPK2/DOCK8/VNN1/CD274/HSPH1/CD80/SASH3/BTN2A2/PTPN22/VAV1/IL2RG/NLRP3/HLA-DQA1/PDCD1LG2/CR1/HLA-DOA/HLA-A/HLA-DPB1/TNF/CCL5	24
		GO:0032496	response to lipopolysaccharide	26/188	5.23120524071167e-13	SELE/NR1H3/TNFRSF1B/TNIP3/CASP8/P2RX7/CSF2RB/RIPK2/IL10RA/SOD2/TNFAIP3/CD274/CD80/PTPN22/TLR2/IRF8/NOCT/SCIMP/NLRP3/MAPKAPK2/CXCL1/ZC3H12A/ARID5A/PDCD1LG2/TNF/TIFAB	26
		GO:0002819	regulation of adaptive immune response	21/188	7.67855755814843e-13	CD4/TNFRSF1B/P2RX7/IL12RB1/TNFSF13B/RIPK2/TNFAIP3/CD274/CD80/SASH3/IRF1/SAMSN1/NLRP3/ZC3H12A/ARID5A/CR1/HLA-C/HLA-H/HLA-A/TNF/HLA-B	21
		GO:0050867	positive regulation of cell activation	27/188	1.06018810449913e-12	CD4/IL12RB1/TNFSF13B/RIPK2/DOCK8/VNN1/PLEK/CD274/HSPH1/CD80/SASH3/BTN2A2/PTPN22/IL15RA/VAV1/IL2RG/NLRP3/CLEC4D/GPR183/HLA-DQA1/PDCD1LG2/CR1/HLA-DOA/HLA-A/HLA-DPB1/TNF/CCL5	27
		GO:0002237	response to molecule of bacterial origin	26/188	1.4885703898262e-12	SELE/NR1H3/TNFRSF1B/TNIP3/CASP8/P2RX7/CSF2RB/RIPK2/IL10RA/SOD2/TNFAIP3/CD274/CD80/PTPN22/TLR2/IRF8/NOCT/SCIMP/NLRP3/MAPKAPK2/CXCL1/ZC3H12A/ARID5A/PDCD1LG2/TNF/TIFAB	26
sub_6	Cell cycle and division regulation	GO:0007059	chromosome segregation	40/81	2.2804915417646e-41	ASPM/TRIP13/NDC80/TPX2/BIRC5/KIF4A/NCAPG/TTK/CDC20/CENPF/KIF14/CENPK/STIL/HJURP/DLGAP5/TOP2A/CCNB1/BRIP1/NUSAP1/KIF23/KNL1/KIF11/KIF2C/NUF2/CDCA5/NCAPG2/MKI67/CENPU/BUB1B/CCNB2/SPC24/MAD2L1/PTTG1/BUB1/ESCO2/UBE2C/AURKB/CDCA2/PRC1/KIFC1	40	0.579756	0.722845	0.413654	0.230019		0.000344345	0.0352596	0.00340247	0.132935
		GO:0000280	nuclear division	38/81	9.21581257971398e-38	ANLN/ASPM/TRIP13/NDC80/TPX2/BIRC5/KIF4A/NCAPG/RAD51AP1/TTK/CDC20/CENPF/KIF14/CENPK/DLGAP5/TOP2A/CCNB1/BRIP1/NUSAP1/KIF23/KNL1/KIF11/KIF2C/NUF2/CDCA5/NCAPG2/MKI67/BUB1B/CCNB2/SPC24/MAD2L1/PTTG1/BUB1/UBE2C/AURKB/CDCA2/PRC1/KIFC1	38
		GO:0048285	organelle fission	39/81	9.21581257971398e-38	ANLN/ASPM/TRIP13/NDC80/TPX2/BIRC5/KIF4A/NCAPG/RAD51AP1/TTK/CDC20/CENPF/KIF14/CENPK/DLGAP5/TOP2A/CCNB1/BRIP1/NUSAP1/KIF23/KNL1/KIF11/KIF2C/NUF2/CDCA5/NCAPG2/MKI67/BUB1B/CCNB2/SPC24/MAD2L1/PTTG1/BUB1/UBE2C/AURKB/CDCA2/PRC1/KIFC1/PGAM5	39
		GO:0098813	nuclear chromosome segregation	34/81	5.5338089521237e-37	ASPM/TRIP13/NDC80/TPX2/BIRC5/KIF4A/NCAPG/TTK/CDC20/CENPF/KIF14/CENPK/DLGAP5/TOP2A/CCNB1/BRIP1/NUSAP1/KIF23/KNL1/KIF11/KIF2C/NUF2/CDCA5/NCAPG2/BUB1B/CCNB2/SPC24/MAD2L1/PTTG1/BUB1/UBE2C/AURKB/PRC1/KIFC1	34
		GO:0000070	mitotic sister chromatid segregation	29/81	6.95830764968932e-36	TRIP13/NDC80/TPX2/BIRC5/KIF4A/NCAPG/TTK/CDC20/CENPF/KIF14/CENPK/DLGAP5/CCNB1/NUSAP1/KIF23/KNL1/KIF11/KIF2C/NUF2/CDCA5/NCAPG2/BUB1B/SPC24/MAD2L1/BUB1/UBE2C/AURKB/PRC1/KIFC1	29
		GO:0140014	mitotic nuclear division	32/81	1.05345080596724e-35	ANLN/TRIP13/NDC80/TPX2/BIRC5/KIF4A/NCAPG/TTK/CDC20/CENPF/KIF14/CENPK/DLGAP5/CCNB1/NUSAP1/KIF23/KNL1/KIF11/KIF2C/NUF2/CDCA5/NCAPG2/MKI67/BUB1B/SPC24/MAD2L1/BUB1/UBE2C/AURKB/CDCA2/PRC1/KIFC1	32
		GO:0000819	sister chromatid segregation	30/81	4.32772606399496e-35	TRIP13/NDC80/TPX2/BIRC5/KIF4A/NCAPG/TTK/CDC20/CENPF/KIF14/CENPK/DLGAP5/TOP2A/CCNB1/NUSAP1/KIF23/KNL1/KIF11/KIF2C/NUF2/CDCA5/NCAPG2/BUB1B/SPC24/MAD2L1/BUB1/UBE2C/AURKB/PRC1/KIFC1	30
		GO:0051983	regulation of chromosome segregation	21/81	1.44146775082498e-25	TRIP13/NDC80/BIRC5/NCAPG/TTK/CDC20/CENPF/DLGAP5/CCNB1/KNL1/KIF2C/NUF2/NCAPG2/MKI67/BUB1B/SPC24/MAD2L1/BUB1/UBE2C/AURKB/CDCA2	21
		GO:1905818	regulation of chromosome separation	18/81	2.93598859687435e-25	TRIP13/NDC80/BIRC5/NCAPG/TTK/CDC20/CENPF/DLGAP5/CCNB1/KNL1/NUF2/NCAPG2/BUB1B/SPC24/MAD2L1/BUB1/UBE2C/AURKB	18
		GO:0051304	chromosome separation	18/81	1.62415467780184e-24	TRIP13/NDC80/BIRC5/NCAPG/TTK/CDC20/CENPF/DLGAP5/CCNB1/KNL1/NUF2/NCAPG2/BUB1B/SPC24/MAD2L1/BUB1/UBE2C/AURKB	18
sub_7	Humoral response	GO:0002377	immunoglobulin production	52/315	1.97651500599203e-44	TCF3/XBP1/MZB1/IGKV4-1/IGKV6-21/IGKV3D-20/IGKV3D-11/IGLV4-69/IGLV8-61/IGLV6-57/IGLV1-51/IGLV1-47/IGLV7-46/IGLV5-45/IGLV1-44/IGLV7-43/IGLV1-40/IGLV1-36/IGLV3-25/IGLV2-23/IGLV3-21/IGLV3-19/IGLV2-18/IGLV2-14/IGLV2-11/IGLV3-10/IGLV3-9/IGLV3-1/IGKV3D-15/IGKV3D-7/IGKV2D-30/IGKV1-6/IGKV3-20/IGKV1D-33/IGKV1-17/IGKV1-8/IGKV1-16/IGKV2-24/IGKV1-9/IGKV1-39/IGKV2D-28/IGKV2-30/IGKV2D-29/IGKV1-12/IGKV1-5/IGKV2-…	52	1.1372	1.17711	0.993813	0.558601		3.3167e-06	0.00883622	0.000178581	0.0691078
		GO:0002440	production of molecular mediator of immune response	54/315	8.05495750181513e-36	TCF3/XBP1/MZB1/PLCG2/UBE2J1/IGKV4-1/IGKV6-21/IGKV3D-20/IGKV3D-11/IGLV4-69/IGLV8-61/IGLV6-57/IGLV1-51/IGLV1-47/IGLV7-46/IGLV5-45/IGLV1-44/IGLV7-43/IGLV1-40/IGLV1-36/IGLV3-25/IGLV2-23/IGLV3-21/IGLV3-19/IGLV2-18/IGLV2-14/IGLV2-11/IGLV3-10/IGLV3-9/IGLV3-1/IGKV3D-15/IGKV3D-7/IGKV2D-30/IGKV1-6/IGKV3-20/IGKV1D-33/IGKV1-17/IGKV1-8/IGKV1-16/IGKV2-24/IGKV1-9/IGKV1-39/IGKV2D-28/IGKV2-30/IGKV2D-29/IGKV1-12/I…	54
		GO:0016064	immunoglobulin mediated immune response	45/315	1.84110866873735e-34	CD27/IGKC/IGLC2/IGLC3/IGLC7/IGHA2/IGHG4/IGHG2/IGHA1/IGHG1/IGHG3/IGHM/IGHV6-1/IGHV1-3/IGHV2-5/IGHV3-7/IGHV3-11/IGHV3-13/IGHV3-15/IGHV1-18/IGHV3-20/IGHV3-21/IGHV3-23/IGHV1-24/IGHV2-26/IGHV4-28/IGHV3-33/IGHV4-34/IGHV4-39/IGHV3-48/IGHV3-49/IGHV5-51/IGHV3-53/IGHV4-61/IGHV3-66/IGHV1-69/IGHV2-70D/IGHV4-59/IGHV3-74/IGHV3-72/IGHV4-31/IGHV3-43/IGLL5/IGHV3-30/IGHV1-69D	45
		GO:0019724	B cell mediated immunity	45/315	2.76037589389917e-34	CD27/IGKC/IGLC2/IGLC3/IGLC7/IGHA2/IGHG4/IGHG2/IGHA1/IGHG1/IGHG3/IGHM/IGHV6-1/IGHV1-3/IGHV2-5/IGHV3-7/IGHV3-11/IGHV3-13/IGHV3-15/IGHV1-18/IGHV3-20/IGHV3-21/IGHV3-23/IGHV1-24/IGHV2-26/IGHV4-28/IGHV3-33/IGHV4-34/IGHV4-39/IGHV3-48/IGHV3-49/IGHV5-51/IGHV3-53/IGHV4-61/IGHV3-66/IGHV1-69/IGHV2-70D/IGHV4-59/IGHV3-74/IGHV3-72/IGHV4-31/IGHV3-43/IGLL5/IGHV3-30/IGHV1-69D	45
		GO:0002460	adaptive immune response based on somatic recombination of immune receptors built from immunoglobulin superfamily domains	47/315	1.44316627394901e-24	MEF2C/IRF4/CD27/IGKC/IGLC2/IGLC3/IGLC7/IGHA2/IGHG4/IGHG2/IGHA1/IGHG1/IGHG3/IGHM/IGHV6-1/IGHV1-3/IGHV2-5/IGHV3-7/IGHV3-11/IGHV3-13/IGHV3-15/IGHV1-18/IGHV3-20/IGHV3-21/IGHV3-23/IGHV1-24/IGHV2-26/IGHV4-28/IGHV3-33/IGHV4-34/IGHV4-39/IGHV3-48/IGHV3-49/IGHV5-51/IGHV3-53/IGHV4-61/IGHV3-66/IGHV1-69/IGHV2-70D/IGHV4-59/IGHV3-74/IGHV3-72/IGHV4-31/IGHV3-43/IGLL5/IGHV3-30/IGHV1-69D	47
		GO:0002449	lymphocyte mediated immunity	45/315	2.73274567980211e-23	CD27/IGKC/IGLC2/IGLC3/IGLC7/IGHA2/IGHG4/IGHG2/IGHA1/IGHG1/IGHG3/IGHM/IGHV6-1/IGHV1-3/IGHV2-5/IGHV3-7/IGHV3-11/IGHV3-13/IGHV3-15/IGHV1-18/IGHV3-20/IGHV3-21/IGHV3-23/IGHV1-24/IGHV2-26/IGHV4-28/IGHV3-33/IGHV4-34/IGHV4-39/IGHV3-48/IGHV3-49/IGHV5-51/IGHV3-53/IGHV4-61/IGHV3-66/IGHV1-69/IGHV2-70D/IGHV4-59/IGHV3-74/IGHV3-72/IGHV4-31/IGHV3-43/IGLL5/IGHV3-30/IGHV1-69D	45
		GO:0002443	leukocyte mediated immunity	47/315	7.77127322957978e-21	CD27/PTGDR/PLCG2/IGKC/IGLC2/IGLC3/IGLC7/IGHA2/IGHG4/IGHG2/IGHA1/IGHG1/IGHG3/IGHM/IGHV6-1/IGHV1-3/IGHV2-5/IGHV3-7/IGHV3-11/IGHV3-13/IGHV3-15/IGHV1-18/IGHV3-20/IGHV3-21/IGHV3-23/IGHV1-24/IGHV2-26/IGHV4-28/IGHV3-33/IGHV4-34/IGHV4-39/IGHV3-48/IGHV3-49/IGHV5-51/IGHV3-53/IGHV4-61/IGHV3-66/IGHV1-69/IGHV2-70D/IGHV4-59/IGHV3-74/IGHV3-72/IGHV4-31/IGHV3-43/IGLL5/IGHV3-30/IGHV1-69D	47
		GO:0050853	B cell receptor signaling pathway	14/315	1.10349785862857e-08	MEF2C/BLNK/CD79A/PLCG2/IGKC/IGLC3/IGLC7/IGHA2/IGHG4/IGHG2/IGHA1/IGHG1/IGHG3/IGHM	14
		GO:0050851	antigen receptor-mediated signaling pathway	15/315	0.000595269	MEF2C/BLNK/CD79A/LAX1/PLCG2/IGKC/IGLC3/IGLC7/IGHA2/IGHG4/IGHG2/IGHA1/IGHG1/IGHG3/IGHM	15
		GO:0019731	antibacterial humoral response	9/315	0.00066074	JCHAIN/IGHA2/IGHG4/IGHG2/IGHA1/IGHG1/IGHG3/IGHM/IGKV3-20	9
