# Supplementary material for: Unravelling the transcriptome of the human tuberculosis lesion and its clinical implications
Source: Nat Commun. 2025 May 30;16:5028. doi: 10.1038/s41467-025-60255-w (PMC12125219; doi:10.1038/s41467-025-60255-w)
Supplement: Supplementary file 7 — Source Data [file 41467_2025_60255_MOESM7_ESM.xlsx]

## Sheet: Fig2b
Genes	log2FoldChange	lfcSE	stat	pvalue	padj
ADRA2A	1.4997	0.205863	7.28492	3.21864e-13	5.30109e-09
FAM159A	1.93708	0.276323	7.01019	2.37996e-12	9.26868e-09
RP11-345J4.6	1.31944	0.18885	6.98672	2.81381e-12	9.26868e-09
FCMR	1.87745	0.267911	7.00774	2.42205e-12	9.26868e-09
KIAA1191	-0.253984	0.0361212	-7.03143	2.04422e-12	9.26868e-09
MAP4K1	1.26897	0.18334	6.9214	4.47214e-12	1.10419e-08
ACAP1	1.37592	0.198989	6.91457	4.69298e-12	1.10419e-08
SEPT1	1.49084	0.218346	6.8279	8.61688e-12	1.57689e-08
CCL19	2.9563	0.432031	6.8428	7.76585e-12	1.57689e-08
CARMIL2	1.56719	0.230066	6.81193	9.63002e-12	1.58606e-08
PVT1	1.35566	0.202717	6.68747	2.27059e-11	3.39969e-08
LTB	1.97688	0.29727	6.65012	2.9285e-11	4.01937e-08
LY9	1.51206	0.228234	6.62504	3.47145e-11	4.39806e-08
KEL	2.15367	0.327064	6.58486	4.55318e-11	4.96364e-08
DENND1C	0.989512	0.150271	6.58484	4.55366e-11	4.96364e-08
ZC3H12D	1.79763	0.273348	6.57633	4.82199e-11	4.96364e-08
ADGRG5	1.61579	0.24651	6.55468	5.57616e-11	5.40232e-08
CD22	1.5063	0.2319	6.49547	8.27734e-11	7.57377e-08
FCER2	2.64266	0.408027	6.47666	9.37728e-11	7.81407e-08
RP5-1171I10.5	1.27638	0.197162	6.47376	9.55922e-11	7.81407e-08
FCRL3	2.20187	0.340452	6.46751	9.96329e-11	7.81407e-08
IGLV2-18	3.73153	0.577868	6.45741	1.0651e-10	7.97375e-08
PAX5	2.95619	0.462803	6.38759	1.68519e-10	1.20674e-07
GMDS	0.613251	0.0972494	6.30596	2.86419e-10	1.7749e-07
BLNK	1.37019	0.217369	6.30352	2.90968e-10	1.7749e-07
MMP1	4.4969	0.712478	6.31163	2.76108e-10	1.7749e-07
INPP5D	0.839875	0.133193	6.3057	2.86898e-10	1.7749e-07
SLC17A9	1.52209	0.242093	6.28721	3.23223e-10	1.87783e-07
POU2AF1	2.49139	0.396486	6.28368	3.30644e-10	1.87783e-07
DEF6	0.881993	0.14072	6.26772	3.66373e-10	1.9465e-07
IRF4	2.09513	0.334244	6.26827	3.65091e-10	1.9465e-07
RN7SL396P	1.32286	0.211429	6.25678	3.93019e-10	1.96152e-07
TMC8	0.922913	0.14743	6.25999	3.85003e-10	1.96152e-07
FAM129C	1.93136	0.309327	6.24374	4.27236e-10	2.06958e-07
TRAF5	0.844965	0.135688	6.22725	4.74707e-10	2.23384e-07
JAK3	1.69457	0.272843	6.2108	5.27143e-10	2.41168e-07
IGHJ4	2.51954	0.409128	6.15832	7.35204e-10	3.19095e-07
DGKA	0.932906	0.151492	6.1581	7.36223e-10	3.19095e-07
CARD11	1.29917	0.211531	6.14175	8.16153e-10	3.44668e-07
RUBCNL	1.1344	0.184878	6.13595	8.46492e-10	3.48543e-07

## Sheet: Fig3a
Patient sample	Compartment	Enrichment_Score
SH.TBL01C	C	-0.0308515
SH.TBL04C	C	-0.0240131
SH.TBL06C	C	-0.0198053
SH.TBL11C	C	0.0931702
SH.TBL14C	C	0.0101852
SH.TBL15C	C	-0.0531134
SH.TBL01E	E	-0.237761
SH.TBL02E	E	-0.226371
SH.TBL04E	E	-0.285355
SH.TBL05E	E	0.0688876
SH.TBL06E	E	-0.0435971
SH.TBL07E	E	-0.263837
SH.TBL08E	E	-0.0192337
SH.TBL09E	E	-0.145696
SH.TBL10E	E	0.0783896
SH.TBL11E	E	0.062755
SH.TBL13E	E	-0.0282084
SH.TBL14E	E	-0.254357
SH.TBL15E	E	-0.246414
SH.TBL01I	I	-0.102727
SH.TBL02I	I	-0.281957
SH.TBL04I	I	-0.077066
SH.TBL05I	I	0.114748
SH.TBL07I	I	0.00760474
SH.TBL08I	I	-0.00275155
SH.TBL09I	I	-0.0712044
SH.TBL10I	I	0.108366
SH.TBL11I	I	0.0630792
SH.TBL13I	I	-0.0260769
SH.TBL14I	I	-0.0546926
SH.TBL15I	I	-0.146837
SH.TBL01NL	NL	-0.322569
SH.TBL02NL	NL	-0.26945
SH.TBL04NL	NL	-0.213217
SH.TBL05NL	NL	-0.343551
SH.TBL06NL	NL	-0.22465
SH.TBL07NL	NL	-0.238016
SH.TBL08NL	NL	-0.323427
SH.TBL09NL	NL	-0.294526
SH.TBL10NL	NL	-0.31286
SH.TBL11NL	NL	-0.312761
SH.TBL13NL	NL	-0.179632
SH.TBL14NL	NL	-0.2977
SH.TBL15NL	NL	-0.29953

## Sheet: Fig3b
Central vs NL								Internal vs NL								External vs NL
Genes	log2FoldChange	lfcSE	stat	pvalue	padj			Genes	log2FoldChange	lfcSE	stat	pvalue	padj			Genes	log2FoldChange	lfcSE	stat	pvalue	padj
ADAM12	2.79705	0.240291	11.6402	2.57345e-31	4.23847e-27			TNFRSF13C	3.74281	0.426109	8.78368	1.58206e-18	2.60565e-14			C6orf89	-0.1533	0.0275274	-5.56899	2.56226e-08	0.000211002
COL1A1	2.95118	0.278568	10.5941	3.17383e-26	2.61365e-22			FCRL2	2.60184	0.307006	8.47488	2.35312e-17	1.36494e-13			CNTN1	-0.500264	0.108741	-4.60052	4.21428e-06	0.00385607
IGHV1-18	3.37055	0.325516	10.3545	3.99241e-25	2.19183e-21			RUBCNL	1.23591	0.145942	8.46848	2.48624e-17	1.36494e-13			RP11-314B1.2	-0.881427	0.181708	-4.85079	1.22969e-06	0.0026083
COL11A1	4.24795	0.41918	10.1339	3.90561e-24	1.60813e-20			CNR2	2.7471	0.33643	8.16544	3.20275e-16	1.31873e-12			SHC3	-0.601085	0.118865	-5.05686	4.26216e-07	0.00177799
IGHV1-3	3.73676	0.374868	9.9682	2.10007e-23	6.91762e-20			ANKRD22	2.76074	0.340507	8.10775	5.15671e-16	1.47539e-12			BAIAP2-AS1	-0.380017	0.0868431	-4.37591	1.20928e-05	0.00477221
IGLV2-18	4.26861	0.431813	9.88531	4.82097e-23	1.32336e-19			AIM2	2.25554	0.278368	8.10271	5.37484e-16	1.47539e-12			CPM	-0.475666	0.100943	-4.71223	2.45017e-06	0.00275902
LRP4	-1.81627	0.18597	-9.76645	1.56848e-22	3.69041e-19			IRF8	0.960239	0.122883	7.81425	5.52897e-15	1.30089e-11			CDCA7L	-0.380388	0.0863638	-4.40448	1.06036e-05	0.00477221
THBS2	2.43521	0.251668	9.67628	3.80289e-22	7.8292e-19			SP140	1.40641	0.180466	7.79321	6.53269e-15	1.34492e-11			DRAM1	-0.518677	0.112518	-4.60972	4.03218e-06	0.00385607
IGKV1D-39	3.12002	0.323263	9.65164	4.83773e-22	7.96774e-19			LTB	1.96444	0.263272	7.46166	8.54396e-14	1.56354e-10			FGFR2	-0.610221	0.134976	-4.52097	6.15567e-06	0.00422433
IGKV1-39	3.12159	0.323313	9.65501	4.68128e-22	7.96774e-19			PAX5	3.62923	0.489249	7.41796	1.18942e-13	1.78089e-10			DSG2	-0.536399	0.122009	-4.39639	1.10065e-05	0.00477221
COL3A1	2.84586	0.295373	9.6348	5.70034e-22	8.53496e-19			IGHV3-15	2.42246	0.326361	7.42264	1.1481e-13	1.78089e-10			NDNF	-0.660728	0.144712	-4.56581	4.97578e-06	0.00387057
ITLN2	-2.23877	0.233766	-9.57697	9.99297e-22	1.29956e-18			NGFR	1.53412	0.207442	7.39543	1.40951e-13	1.93455e-10			REPS2	-0.55894	0.116873	-4.78247	1.73152e-06	0.0026083
GREM1	3.6212	0.378222	9.57427	1.02576e-21	1.29956e-18			FCMR	2.11493	0.287582	7.35419	1.92085e-13	2.1091e-10			SLC39A8	-0.668657	0.147693	-4.52735	5.9728e-06	0.00422433
CCL19	3.08912	0.323168	9.55886	1.19057e-21	1.40062e-18			TRAF5	0.920987	0.125179	7.35734	1.87614e-13	2.1091e-10			EPDR1	-0.496472	0.111912	-4.43627	9.15324e-06	0.00477221
KIF26B	2.17216	0.22752	9.54714	1.33325e-21	1.46391e-18			GALNT5	-1.28939	0.174965	-7.36937	1.71433e-13	2.1091e-10			SEC14L6	-0.601974	0.136683	-4.40416	1.06196e-05	0.00477221
SULF1	2.07585	0.21939	9.46195	3.02248e-21	3.11126e-18			P2RX5	2.43315	0.333228	7.30178	2.83989e-13	2.92331e-10			HDAC9	0.572488	0.0996917	5.74258	9.3244e-09	0.000153573
LGI2	2.67392	0.283213	9.44137	3.6793e-21	3.56459e-18			ZC3H12D	2.04842	0.281388	7.2797	3.34554e-13	3.24124e-10			TMEM178B	0.659796	0.144763	4.55776	5.17017e-06	0.00387057
IGHV6-1	3.78414	0.408136	9.27178	1.8307e-20	1.67509e-17			RP11-588H23.3	1.65744	0.228361	7.25796	3.92963e-13	3.40637e-10			RGS1	1.00885	0.207287	4.86694	1.1334e-06	0.0026083
SLC2A5	4.00692	0.43651	9.17945	4.33287e-20	3.75592e-17			FAM129C	2.12149	0.292149	7.26168	3.82299e-13	3.40637e-10			GPR82	1.6038	0.360915	4.44371	8.84223e-06	0.00477221
FAM167A	-2.20612	0.240538	-9.17159	4.66085e-20	3.83821e-17			IGHV1-3	3.4187	0.472402	7.23685	4.59217e-13	3.78165e-10			TNFAIP3	0.63194	0.141549	4.46445	8.02744e-06	0.00477221
AGER	-2.03376	0.223099	-9.11595	7.79863e-20	6.11635e-17			TAGAP	1.07279	0.148481	7.22511	5.00707e-13	3.92697e-10			DUSP5	0.645763	0.14698	4.39355	1.11515e-05	0.00477221
IGHV3-74	2.93447	0.324792	9.03494	1.64095e-19	1.22848e-16			FCRL3	2.25987	0.316634	7.13716	9.52778e-13	7.13285e-10			PCED1B	0.499018	0.104337	4.78277	1.72896e-06	0.0026083
IGHV4-61	3.40929	0.380067	8.97023	2.95906e-19	2.11894e-16			IGKV3OR2-268	3.29469	0.462555	7.12282	1.05742e-12	7.57207e-10			EML6	0.970645	0.206209	4.70709	2.51277e-06	0.00275902
IGLV1-40	3.29196	0.368458	8.93442	4.09319e-19	2.80895e-16			LINC00926	1.82575	0.257223	7.09794	1.26631e-12	8.69005e-10			RP11-588H23.3	1.14279	0.256982	4.44694	8.71004e-06	0.00477221
CILP	3.1677	0.358922	8.82561	1.0886e-18	7.17173e-16			IGHA2	2.14832	0.303407	7.08065	1.43481e-12	9.4525e-10			RP11-325K4.3	0.889371	0.202607	4.38962	1.13547e-05	0.00477221
NPL	1.88837	0.215606	8.75842	1.98011e-18	1.25432e-15			IGHV3-74	2.29596	0.324874	7.06725	1.58035e-12	1.00109e-09			NLRC5	0.600115	0.136751	4.38839	1.14193e-05	0.00477221
CTHRC1	3.2283	0.371527	8.68929	3.64712e-18	2.22474e-15			SLCO5A1	2.14484	0.306452	6.99892	2.57937e-12	1.57341e-09			SNHG3	0.466264	0.103629	4.49935	6.81627e-06	0.00449056
IGHV4-34	2.84577	0.330586	8.60826	7.41789e-18	4.36331e-15			IGHJ5	2.80763	0.402355	6.97798	2.99447e-12	1.76139e-09			ADGRG5	1.2992	0.283876	4.57664	4.72507e-06	0.00387057
IGLV1-51	3.18817	0.372615	8.55619	1.16656e-17	6.62526e-15			IGHJ6	2.7758	0.409195	6.78358	1.17236e-11	4.57046e-09			SEPT1	1.13678	0.256665	4.42905	9.46506e-06	0.00477221
VCAM1	2.28573	0.268858	8.50161	1.86972e-17	1.02648e-14			IGKV2-24	2.28736	0.328947	6.95357	3.56149e-12	2.02268e-09			LINC00926	1.36211	0.288159	4.72694	2.27934e-06	0.00275902
CPXM1	2.57343	0.305096	8.43481	3.31733e-17	1.76247e-14			FAM26F	1.81343	0.262254	6.91478	4.68587e-12	2.48956e-09			FCMR	1.50535	0.312333	4.8197	1.43771e-06	0.0026083
IGHV4-55	3.29606	0.392606	8.39532	4.64636e-17	2.39142e-14			FCRL1	1.84658	0.266948	6.91735	4.60178e-12	2.48956e-09			TNFRSF13C	2.70982	0.608054	4.45654	8.32925e-06	0.00477221
FCRL5	3.11122	0.373042	8.34013	7.42103e-17	3.70377e-14			IRF4	2.22302	0.322007	6.90363	5.069e-12	2.60895e-09			ADRA2A	1.29128	0.270071	4.78126	1.74203e-06	0.0026083
AC233755.1	2.9305	0.351655	8.33347	7.85041e-17	3.80283e-14			FCER2	2.79423	0.405148	6.89681	5.3185e-12	2.65441e-09			RP11-345J4.6	1.04933	0.239316	4.3847	1.16146e-05	0.00477221
SULT1C2	2.60657	0.315436	8.2634	1.41582e-16	6.66246e-14			GBP5	1.57715	0.229802	6.86312	6.73739e-12	3.26367e-09			CCL19	2.25941	0.483194	4.67599	2.92538e-06	0.00301131
MUC15	-2.21108	0.267995	-8.25044	1.57806e-16	7.21963e-14			CXCL10	1.82867	0.267468	6.83695	8.08991e-12	3.80688e-09			LTB	1.47443	0.333209	4.42494	9.64675e-06	0.00477221
CXCL10	2.75337	0.335537	8.20586	2.28939e-16	1.01909e-13			ITGB2-AS1	1.23573	0.180893	6.83124	8.41847e-12	3.85145e-09			CXCL9	1.35377	0.275772	4.90903	9.15294e-07	0.0026083
SLC1A3	2.65302	0.323787	8.1937	2.53315e-16	1.09792e-13			SIRPG	1.98022	0.290207	6.82347	8.88681e-12	3.95583e-09			IL12RB2	1.05362	0.222679	4.73157	2.22788e-06	0.00275902
CTSK	2.29236	0.280497	8.17247	3.02142e-16	1.27597e-13			MFAP3L	-0.644901	0.0945693	-6.81935	9.1456e-12	3.96389e-09			SERPINB9	0.433906	0.0858476	5.05437	4.31813e-07	0.00177799
DERL3	3.1444	0.387218	8.12049	4.64291e-16	1.89987e-13			CD79A	3.34598	0.491362	6.8096	9.78709e-12	4.13316e-09			STIL	0.493288	0.107958	4.56927	4.89435e-06	0.00387057

## Sheet: Fig3c
Modules	Comparison	Log2 Fold_Change	Fold_Enrichement (FDR < 0.1)
Salmon - DNA binding	TB lesion (G) vs NL
Brown - EMT	TB lesion (G) vs NL	-0.427245	0.000111663
Greenyellow - Neutrophil degranulation	TB lesion (G) vs NL	0.265992	0.00375966
Midnightblue - Cell signaling	TB lesion (G) vs NL	0.422685	2.19406e-05
Yellow - Cell cycle	TB lesion (G) vs NL
Turquoise - Adaptive/Humoral	TB lesion (G) vs NL	0.791927	8.70702e-08
Magenta - Extracellular matrix	TB lesion (G) vs NL	0.55263	0.00167071
Orange - IFN/Cytokine signaling	TB lesion (G) vs NL	0.734715	0.000111663
Lightcyan - Cholesterol biosynthesis	TB lesion (G) vs NL	-0.388599	0.00167071
Blue - Metabolism	TB lesion (G) vs NL	-0.618034	9.0318e-06
Red - Miscellaneous	TB lesion (G) vs NL	-0.30161	0.0113614
Pink - Oxidative phosphorylation	TB lesion (G) vs NL
Purple - Cilium organization	TB lesion (G) vs NL
Green - Innate/PRR	TB lesion (G) vs NL	0.384821	0.00243713
Black - Ribosomal/metabolic process	TB lesion (G) vs NL	0.315673	0.00551312
Cyan - Myeloid activation	TB lesion (G) vs NL
Tan - Organelle biosynthesis	TB lesion (G) vs NL	-0.314411	0.00012067
Salmon - DNA binding	Central (C) vs NL
Brown - EMT	Central (C) vs NL
Greenyellow - Neutrophil degranulation	Central (C) vs NL
Midnightblue - Cell signaling	Central (C) vs NL	0.404	0.0562952
Yellow - Cell cycle	Central (C) vs NL
Turquoise - Adaptive/Humoral	Central (C) vs NL	0.873465	0.0562952
Magenta - Extracellular matrix	Central (C) vs NL	0.544544	0.0562952
Orange - IFN/Cytokine signaling	Central (C) vs NL	1	0.0562952
Lightcyan - Cholesterol biosynthesis	Central (C) vs NL	-0.432113	0.0571909
Blue - Metabolism	Central (C) vs NL	-0.692877	0.0562952
Red - Miscellaneous	Central (C) vs NL
Pink - Oxidative phosphorylation	Central (C) vs NL
Purple - Cilium organization	Central (C) vs NL
Green - Innate/PRR	Central (C) vs NL
Black - Ribosomal/metabolic process	Central (C) vs NL
Cyan - Myeloid activation	Central (C) vs NL
Tan - Organelle biosynthesis	Central (C) vs NL	-0.315286	0.064374
Salmon - DNA binding	Internal (I) vs NL
Brown - EMT	Internal (I) vs NL	-0.352095	0.00011813
Greenyellow - Neutrophil degranulation	Internal (I) vs NL	0.287571	0.00111584
Midnightblue - Cell signaling	Internal (I) vs NL	0.459163	1.13817e-06
Yellow - Cell cycle	Internal (I) vs NL
Turquoise - Adaptive/Humoral	Internal (I) vs NL	0.694166	3.10455e-06
Magenta - Extracellular matrix	Internal (I) vs NL	0.532559	0.00574817
Orange - IFN/Cytokine signaling	Internal (I) vs NL	0.577465	1.27086e-05
Lightcyan - Cholesterol biosynthesis	Internal (I) vs NL	-0.356225	0.00593
Blue - Metabolism	Internal (I) vs NL	-0.507705	0.000222092
Red - Miscellaneous	Internal (I) vs NL
Pink - Oxidative phosphorylation	Internal (I) vs NL
Purple - Cilium organization	Internal (I) vs NL
Green - Innate/PRR	Internal (I) vs NL	0.239856	0.026589
Black - Ribosomal/metabolic process	Internal (I) vs NL
Cyan - Myeloid activation	Internal (I) vs NL
Tan - Organelle biosynthesis	Internal (I) vs NL	-0.353199	3.48188e-05
Salmon - DNA binding	External (E) vs NL
Brown - EMT	External (E) vs NL	-0.184655	0.0868652
Greenyellow - Neutrophil degranulation	External (E) vs NL
Midnightblue - Cell signaling	External (E) vs NL	0.290328	0.0254433
Yellow - Cell cycle	External (E) vs NL
Turquoise - Adaptive/Humoral	External (E) vs NL	0.407177	0.0353577
Magenta - Extracellular matrix	External (E) vs NL
Orange - IFN/Cytokine signaling	External (E) vs NL	0.354105	0.0307409
Lightcyan - Cholesterol biosynthesis	External (E) vs NL	-0.247165	0.0868652
Blue - Metabolism	External (E) vs NL	-0.273366	0.0360453
Red - Miscellaneous	External (E) vs NL
Pink - Oxidative phosphorylation	External (E) vs NL
Purple - Cilium organization	External (E) vs NL
Green - Innate/PRR	External (E) vs NL
Black - Ribosomal/metabolic process	External (E) vs NL
Cyan - Myeloid activation	External (E) vs NL
Tan - Organelle biosynthesis	External (E) vs NL	-0.205614	0.0412272

## Sheet: Fig4a
Modules	Surrogate	Log2 Fold_Change	Fold_Enrichement (FDR < 0.1)
Salmon - DNA binding	SCC	0.180664	0.00185376
Brown - EMT	SCC
Greenyellow - Neutrophil degranulation	SCC
Midnightblue - Cell signaling	SCC
Yellow - Cell cycle	SCC
Turquoise - Adaptive/Humoral	SCC
Magenta - Extracellular matrix	SCC
Orange - IFN/Cytokine signaling	SCC	0.148524	0.00470705
Lightcyan - Cholesterol biosynthesis	SCC
Blue - Metabolism	SCC
Red - Miscellaneous	SCC
Pink - Oxidative phosphorylation	SCC
Purple - Cilium organization	SCC
Green - Innate/PRR	SCC
Black - Ribosomal/metabolic process	SCC
Cyan - Myeloid activation	SCC
Tan - Organelle biosynthesis	SCC
Salmon - DNA binding	SGRQ score	0.113909	0.00297241
Brown - EMT	SGRQ score	-0.0959963	0.0870013
Greenyellow - Neutrophil degranulation	SGRQ score	0.0967358	0.0402815
Midnightblue - Cell signaling	SGRQ score
Yellow - Cell cycle	SGRQ score
Turquoise - Adaptive/Humoral	SGRQ score
Magenta - Extracellular matrix	SGRQ score
Orange - IFN/Cytokine signaling	SGRQ score	0.146	0.00611618
Lightcyan - Cholesterol biosynthesis	SGRQ score	0.0842392	0.0226244
Blue - Metabolism	SGRQ score
Red - Miscellaneous	SGRQ score
Pink - Oxidative phosphorylation	SGRQ score
Purple - Cilium organization	SGRQ score
Green - Innate/PRR	SGRQ score
Black - Ribosomal/metabolic process	SGRQ score
Cyan - Myeloid activation	SGRQ score	0.106816	0.00170689
Tan - Organelle biosynthesis	SGRQ score

## Sheet: Figs 4b&4c
Modules eigenegenes
SAMPLE	SCC	SGRQ score	green	black	pink	magenta	greenyellow	midnightblue	orange	turquoise	yellow	salmon	cyan	lightcyan	purple	brown	tan	blue	red
SH.TBL01C	Slow	31.3373	0.220177	0.0413623	0.0565272	-0.03577	0.198783	0.150312	0.3193	0.147603	0.054295	-0.0644134	0.137476	-0.0852181	-0.039628	-0.174013	-0.127115	-0.144582	-0.122775
SH.TBL01I	Slow	31.3373	0.0664697	-0.148826	-0.261154	0.0227524	0.288441	0.188306	0.108394	0.0183437	0.218344	0.413562	0.144054	0.0851435	-0.117193	-0.053498	-0.240391	0.0286365	0.102506
SH.TBL01E	Slow	31.3373	-0.0820328	-0.130122	-0.111359	-0.0893464	0.0571014	-0.0225969	-0.0139758	-0.138325	0.0825894	0.114629	0.013129	0.0619642	-0.066501	0.116608	0.0307167	0.131383	0.160358
SH.TBL01NL	Slow	31.3373	0.0926872	0.0885784	0.203336	-0.166415	-0.0553616	-0.204149	-0.0952836	-0.180958	-0.181188	0.247969	0.183857	0.273947	-0.124817	0.0521057	0.192513	0.133101	-0.102163
SH.TBL02I	Fast	6.32453	0.157919	-0.117193	0.0204839	-0.154278	0.153545	-0.0740316	-0.220736	-0.167176	-0.00490684	0.0631287	0.390478	0.384219	0.0899749	-0.0201023	7.27542e-05	0.106412	-0.0197093
SH.TBL02E	Fast	6.32453	0.0116375	-0.0484924	0.0300694	-0.00242935	-0.0158656	-0.0973074	-0.18739	-0.12065	-0.0267945	0.0828056	0.129321	0.166456	-0.0995321	0.105143	0.0802279	0.0681813	0.0358593
SH.TBL02NL	Fast	6.32453	-0.0171726	-0.22984	-0.174182	-0.108413	0.133955	-0.00985682	-0.218956	-0.172292	0.12685	0.100018	0.210653	0.250749	-0.0413217	0.0345948	-0.0579908	0.175695	0.117862
SH.TBL03C	Slow	44.9372	0.0654996	-0.0595099	0.0043943	-0.185183	0.0361646	-0.0628227	0.115764	-0.0446572	-0.00646987	0.297553	0.134319	0.179004	0.128385	-0.0463142	0.0279018	0.12155	-0.0397284
SH.TBL03I	Slow	44.9372	0.0580471	-0.153813	-0.22602	-0.0591273	0.256115	0.198019	0.159988	0.0602495	0.244358	0.179995	0.112565	0.0396451	0.188969	-0.181948	-0.237668	0.0517626	0.0397637
SH.TBL03E	Slow	44.9372	0.0724672	-0.134914	-0.332063	0.242511	0.421089	0.418031	0.170295	0.14025	0.3956	0.320633	0.060576	-0.106629	-0.062854	-0.229101	-0.414804	-0.0937923	0.0891803
SH.TBL04C	Fast	96.0151	0.135662	0.0462958	0.013163	0.145625	0.131061	0.0794404	0.0246758	0.0817143	0.0087205	-0.0732415	0.12811	0.0368612	-0.10899	-0.11504	-0.0780636	-0.0770705	-0.0770901
SH.TBL04I	Fast	96.0151	0.100883	-0.0395749	-0.00115725	-0.0370449	0.128595	0.0532997	0.0963341	0.0276761	0.0321564	-0.105911	0.128188	0.0472507	0.0901782	-0.0877449	-0.0439721	-0.0104555	-0.0647638
SH.TBL04E	Fast	96.0151	0.211563	0.0741326	0.250685	-0.276847	0.0394958	-0.180172	-0.0461362	-0.155307	-0.208505	-0.00510718	0.32713	0.332747	0.154985	-0.0505309	0.168694	0.0975972	-0.206978
SH.TBL04NL	Fast	96.0151	0.0084787	0.0774318	0.109069	0.00734105	-0.0992775	-0.127818	-0.0945966	-0.0609848	-0.168715	-0.0481601	0.0209916	0.0732073	0.0925595	0.0757155	0.134439	0.0473861	-0.0358705
SH.TBL05C	Fast	2.68855	0.181528	0.237203	0.149652	0.18536	0.0619335	0.133022	0.16265	0.218088	-0.18259	-0.0936604	0.00241272	-0.118536	-0.180818	-0.146911	-0.0550128	-0.142037	-0.210297
SH.TBL05I	Fast	2.68855	0.0135398	0.0561834	-0.115116	0.243558	0.126823	0.247238	0.0662376	0.219386	0.111655	0.0112159	-0.095737	-0.19324	-0.132298	-0.144961	-0.222801	-0.140076	-0.0293315
SH.TBL05E	Fast	2.68855	-0.0519156	-0.0314565	-0.162064	0.172991	0.0794518	0.199945	0.0420183	0.144721	0.148079	-0.0212691	-0.112057	-0.169403	-0.117018	-0.0813354	-0.185409	-0.0669113	0.0335021
SH.TBL05NL	Fast	2.68855	-0.187498	-0.118133	0.00929235	-0.0748073	-0.174267	-0.168982	-0.186866	-0.212758	-0.0420597	-0.0628836	-0.0982933	0.0446529	-0.00111679	0.204541	0.166503	0.165175	0.150496
SH.TBL06C	Fast	0	-0.0992326	0.0557652	-0.0210546	0.0814112	-0.089295	0.0211069	0.0212061	0.0678567	0.00182144	-0.196255	-0.185425	-0.17716	0.140046	0.0482389	-0.00766248	-0.0545657	0.0278843
SH.TBL06E	Fast	0	-0.171643	-0.0518052	-0.137694	0.00387318	-0.0688274	0.0346118	-0.0230481	-0.000882166	0.137303	-0.0594523	-0.164852	-0.111287	-0.0691483	0.0627873	-0.0623289	0.0336193	0.141795
SH.TBL06NL	Fast	0	-0.201733	-0.106448	-0.0424031	-0.0975324	-0.163474	-0.113416	-0.0640857	-0.116678	-0.0294116	-0.0926563	-0.17848	-0.0451763	0.149838	0.200774	0.157739	0.12887	0.166493
SH.TBL07I	Fast	2.68855	0.164302	0.336572	0.22711	0.250333	-0.0792137	0.00869699	-0.0195198	0.187974	-0.207362	-0.144154	-0.0729571	-0.205787	-0.1581	-0.0508846	0.0359425	-0.337373	-0.192985
SH.TBL07E	Fast	2.68855	-0.204761	-0.0189662	0.0257222	0.085824	-0.227202	-0.150379	-0.18044	-0.129288	-0.0203775	-0.00672722	-0.223987	-0.113053	-0.101302	0.273599	0.18323	-0.00481291	0.183597
SH.TBL07NL	Fast	2.68855	-0.0473352	0.213598	0.274773	0.0458392	-0.297053	-0.255214	-0.0982966	-0.0859034	-0.288156	-0.0633464	-0.124874	-0.0368928	-0.0883206	0.210482	0.291212	-0.00149482	-0.0782139
SH.TBL08I	Slow	13.2075	-0.0124995	0.170429	0.0885728	0.00659199	-0.0749089	0.0182891	0.0273799	0.0855812	-0.121397	-0.129398	-0.106405	-0.0890034	-0.138642	-0.0189261	0.0110971	-0.0265879	-0.112353
SH.TBL08E	Slow	13.2075	-0.0489521	0.113763	0.0356598	0.0390833	-0.0803768	0.0258217	-0.0168139	0.0789554	-0.0325502	-0.104095	-0.133389	-0.103387	0.150528	-0.0281307	0.00733855	-0.0204029	-0.0686693
SH.TBL08NL	Slow	13.2075	-0.0103548	0.0554715	0.191644	-0.114572	-0.118678	-0.20449	-0.173314	-0.175733	-0.237506	-0.134367	0.0670773	0.168782	-0.0323436	0.120084	0.227686	0.138655	-0.0930707
SH.TBL09I	Slow	21.3513	-0.144477	-0.0764292	-0.0899252	-0.0167795	-0.0834644	-0.0132995	0.0291487	-0.00506576	0.101976	0.110671	-0.120641	-0.0323757	0.000134877	0.0626191	-0.00816938	0.0469605	0.102348
SH.TBL09E	Slow	21.3513	-0.210425	-0.205112	-0.26485	0.0478917	0.035603	0.0885801	-0.100116	-0.0880398	0.256047	0.205911	-0.109217	-0.00132682	-0.0525818	0.0991085	-0.0906932	0.109386	0.264735
SH.TBL09NL	Slow	21.3513	-0.138655	-0.117884	-0.00485877	-0.147222	-0.132053	-0.159288	-0.0922491	-0.166205	0.0437888	-0.050227	-0.0402227	0.0951248	0.146685	0.111858	0.106294	0.186871	0.103968
SH.TBL10I	Fast	0	0.156829	0.24456	0.123874	0.29153	0.0325394	0.154224	0.0127921	0.257463	-0.0532367	-0.163014	-0.0872278	-0.255305	-0.147263	-0.257485	-0.144411	-0.343812	-0.223987
SH.TBL10E	Fast	0	0.0799637	0.280623	0.160855	0.229726	-0.0766926	0.0769569	-0.0329734	0.205579	-0.14737	-0.210069	-0.144979	-0.228308	-0.14266	-0.08765	-0.0343812	-0.265396	-0.177299
SH.TBL10NL	Fast	0	-0.184417	-0.191308	-0.0179654	-0.0968718	-0.182061	-0.175503	-0.11759	-0.185004	0.0107537	-0.179293	-0.131659	-0.0108228	-0.0151941	0.230395	0.193575	0.14244	0.195102
SH.TBL11C	Slow	21.5084	0.337308	0.227581	0.197022	-0.0709356	0.194478	0.182362	0.465848	0.294765	-0.0967316	-0.0310641	0.14769	-0.0784277	-0.137396	-0.349604	-0.156701	-0.221772	-0.312787
SH.TBL11I	Slow	21.5084	-0.0234996	0.00906161	-0.079869	0.0178013	0.0504705	0.139045	0.176286	0.146112	0.0953924	0.106612	-0.0769556	-0.0919652	-0.106894	-0.117203	-0.130313	-0.0573184	-0.0242255
SH.TBL11E	Slow	21.5084	-0.0255182	0.0190727	-0.0905205	0.0194525	0.0601747	0.159083	0.169762	0.150159	0.107268	0.119652	-0.0866949	-0.0944164	-0.109239	-0.117458	-0.144427	-0.0568637	-0.0233824
SH.TBL11NL	Slow	21.5084	-0.139449	-0.186317	-0.0933823	-0.204233	-0.0465038	-0.0995357	0.0110624	-0.181254	0.0971662	0.269689	-0.0130818	0.120553	0.216746	0.118926	0.0797474	0.189642	0.187388
SH.TBL13I	Slow	20.4075	-0.0808169	-0.0524644	-0.0958277	-0.107085	-0.0132197	0.0439832	0.104407	0.0596999	0.0944579	0.0710109	-0.0612678	-0.00916435	0.255914	-0.041359	-0.071226	0.0471359	0.0190957
SH.TBL13E	Slow	20.4075	0.0778372	0.129695	0.161107	-0.175118	-0.10208	-0.0665532	0.232821	0.109274	-0.159675	0.0346792	-0.0131574	0.0259773	0.441207	-0.102996	0.0429691	0.007889	-0.214943
SH.TBL13NL	Slow	20.4075	0.0715726	0.0258919	0.0731896	0.0496796	-0.104017	-0.140318	0.0732179	0.042443	-0.131432	0.0376292	0.0207247	-0.0225834	-0.107095	-0.0166276	0.0410239	-0.0534505	-0.0964887
SH.TBL14C	Fast	29.1027	0.388062	0.14633	0.0667629	0.292854	0.297796	0.195357	0.156887	0.194726	-0.058468	-0.110942	0.314798	0.00391671	-0.0605318	-0.354445	-0.201321	-0.407779	-0.240437
SH.TBL14I	Fast	29.1027	0.0518672	0.0447297	0.0622451	0.231899	-0.0373339	0.00212031	-0.0266188	0.0652547	-0.0643231	-0.125563	-0.0263412	-0.107716	-0.0764721	0.0513478	0.0667707	-0.122815	-0.0165698
SH.TBL14E	Fast	29.1027	-0.0896666	-0.119703	-0.0209204	-0.137476	-0.0407334	-0.106931	-0.126184	-0.13772	0.043383	-0.0473848	0.0395071	0.0998207	0.352986	0.116189	0.131834	0.123715	0.0913845
SH.TBL14NL	Fast	29.1027	0.0427949	0.0277669	0.147441	-0.181005	-0.0881841	-0.206917	-0.145033	-0.167041	-0.179332	-0.113757	0.182563	0.244355	-0.0288629	0.0907189	0.203067	0.133944	-0.0679603
SH.TBL15C	Fast	0	0.00950503	0.135508	0.0867921	0.0672674	-0.120496	-0.0629545	-0.0764416	0.0617285	-0.132042	-0.127963	-0.114813	-0.131574	-0.14037	0.0555688	0.0498862	-0.0967203	-0.0390385
SH.TBL15I	Fast	0	-0.139832	-0.0664621	-0.104304	0.0308762	-0.0543739	-0.00173305	-0.107542	-0.052894	0.107047	-0.00796518	-0.126856	-0.0763403	-0.101446	0.127671	0.00371361	0.0329807	0.196536
SH.TBL15E	Fast	0	-0.193718	-0.13144	-0.0458011	-0.162837	-0.144966	-0.110435	-0.0759229	-0.121576	0.0375522	-0.0729696	-0.139603	-0.029841	0.161206	0.162939	0.121783	0.117704	0.174358
SH.TBL15NL	Fast	0	-0.270994	-0.321393	-0.276954	-0.110745	-0.0136348	-0.00314616	-0.206347	-0.199213	0.223994	-0.142055	-0.106446	-0.00943853	0.14561	0.142257	-0.0411137	0.179394	0.306907

## Sheet: Fig5b
Patient	Type	Antibody	Percentage of stained area
TB-001	TB patient	CXCL9	96.0375
TB-001	TB patient	GBP5	88.6462
TB-001	TB patient	STAT1	96.91
TB-002	TB patient	CXCL9	19.8818
TB-002	TB patient	GBP5	37.4015
TB-002	TB patient	STAT1	54.4601
TB-003	TB patient	CXCL9	25.0227
TB-003	TB patient	GBP5	50.9212
TB-003	TB patient	STAT1	72.1898
TB-004	TB patient	CXCL9	7.25039
TB-004	TB patient	GBP5	12.775
TB-004	TB patient	STAT1	32.2471
TB-005	TB patient	CXCL9	8.35
TB-005	TB patient	GBP5	24.85
TB-005	TB patient	STAT1	61.64
TB-006	TB patient	CXCL9	8.96
TB-006	TB patient	GBP5	30.046
TB-006	TB patient	STAT1	56.9377
TB-007	TB patient	CXCL9	26.8702
TB-007	TB patient	GBP5	44.3975
TB-007	TB patient	STAT1	56.2976
TB-008	TB patient	CXCL9	6.82939
TB-008	TB patient	GBP5	19.1719
TB-008	TB patient	STAT1	43.1519
TB-009	TB patient	CXCL9	8.23012
TB-009	TB patient	GBP5	12.9654
TB-009	TB patient	STAT1	38.8881
TB-010	TB patient	CXCL9	9.58764
TB-010	TB patient	GBP5	21.842
TB-010	TB patient	STAT1	60.5801
TB-011	TB patient	CXCL9	9.41161
TB-011	TB patient	GBP5	19.0715
TB-011	TB patient	STAT1	44.4574
TB-013	TB patient	CXCL9	5.36289
TB-013	TB patient	GBP5	21.6112
TB-013	TB patient	STAT1	44.5903
TB-014	TB patient	CXCL9	9.06328
TB-014	TB patient	GBP5	36.9255
TB-014	TB patient	STAT1	50.4033
TB-015	TB patient	CXCL9	3.77488
TB-015	TB patient	GBP5	12.1451
TB-015	TB patient	STAT1	30.071
TB-041	Non-TB control	CXCL9	4.57691
TB-041	Non-TB control	GBP5	9.23012
TB-041	Non-TB control	STAT1	32.9587
TB-042	Non-TB control	CXCL9	5.86073
TB-042	Non-TB control	GBP5	14.5499
TB-042	Non-TB control	STAT1	21.695
TB-043	Non-TB control	CXCL9	3.48
TB-043	Non-TB control	GBP5	2.40008
TB-043	Non-TB control	STAT1	5.89

## Sheet: Supp Fig 1
TB lesion vs NL								Central vs NL								Internal vs NL								External vs NL
Genes	log2FoldChange	lfcSE	stat	pvalue	padj			Genes	log2FoldChange	lfcSE	stat	pvalue	padj			Genes	log2FoldChange	lfcSE	stat	pvalue	padj			Genes	log2FoldChange	lfcSE	stat	pvalue	padj
ADRA2A	1.4997	0.205863	7.28492	3.21864e-13	5.30109e-09			ADAM12	2.79705	0.240291	11.6402	2.57345e-31	4.23847e-27			TNFRSF13C	3.74281	0.426109	8.78368	1.58206e-18	2.60565e-14			HDAC9	0.572488	0.0996917	5.74258	9.3244e-09	0.000153573
FAM159A	1.93708	0.276323	7.01019	2.37996e-12	9.26868e-09			COL1A1	2.95118	0.278568	10.5941	3.17383e-26	2.61365e-22			FCRL2	2.60184	0.307006	8.47488	2.35312e-17	1.36494e-13			C6orf89	-0.1533	0.0275274	-5.56899	2.56226e-08	0.000211002
RP11-345J4.6	1.31944	0.18885	6.98672	2.81381e-12	9.26868e-09			IGHV1-18	3.37055	0.325516	10.3545	3.99241e-25	2.19183e-21			RUBCNL	1.23591	0.145942	8.46848	2.48624e-17	1.36494e-13			SHC3	-0.601085	0.118865	-5.05686	4.26216e-07	0.00177799
FCMR	1.87745	0.267911	7.00774	2.42205e-12	9.26868e-09			COL11A1	4.24795	0.41918	10.1339	3.90561e-24	1.60813e-20			CNR2	2.7471	0.33643	8.16544	3.20275e-16	1.31873e-12			SERPINB9	0.433906	0.0858476	5.05437	4.31813e-07	0.00177799
KIAA1191	-0.253984	0.0361212	-7.03143	2.04422e-12	9.26868e-09			IGHV1-3	3.73676	0.374868	9.9682	2.10007e-23	6.91762e-20			ANKRD22	2.76074	0.340507	8.10775	5.15671e-16	1.47539e-12			RP11-314B1.2	-0.881427	0.181708	-4.85079	1.22969e-06	0.0026083
MAP4K1	1.26897	0.18334	6.9214	4.47214e-12	1.10419e-08			IGLV2-18	4.26861	0.431813	9.88531	4.82097e-23	1.32336e-19			AIM2	2.25554	0.278368	8.10271	5.37484e-16	1.47539e-12			ADRA2A	1.29128	0.270071	4.78126	1.74203e-06	0.0026083
ACAP1	1.37592	0.198989	6.91457	4.69298e-12	1.10419e-08			LRP4	-1.81627	0.18597	-9.76645	1.56848e-22	3.69041e-19			IRF8	0.960239	0.122883	7.81425	5.52897e-15	1.30089e-11			PCED1B	0.499018	0.104337	4.78277	1.72896e-06	0.0026083
SEPT1	1.49084	0.218346	6.8279	8.61688e-12	1.57689e-08			THBS2	2.43521	0.251668	9.67628	3.80289e-22	7.8292e-19			SP140	1.40641	0.180466	7.79321	6.53269e-15	1.34492e-11			FCMR	1.50535	0.312333	4.8197	1.43771e-06	0.0026083
CCL19	2.9563	0.432031	6.8428	7.76585e-12	1.57689e-08			IGKV1D-39	3.12002	0.323263	9.65164	4.83773e-22	7.96774e-19			LTB	1.96444	0.263272	7.46166	8.54396e-14	1.56354e-10			REPS2	-0.55894	0.116873	-4.78247	1.73152e-06	0.0026083
CARMIL2	1.56719	0.230066	6.81193	9.63002e-12	1.58606e-08			IGKV1-39	3.12159	0.323313	9.65501	4.68128e-22	7.96774e-19			PAX5	3.62923	0.489249	7.41796	1.18942e-13	1.78089e-10			CXCL9	1.35377	0.275772	4.90903	9.15294e-07	0.0026083
PVT1	1.35566	0.202717	6.68747	2.27059e-11	3.39969e-08			COL3A1	2.84586	0.295373	9.6348	5.70034e-22	8.53496e-19			IGHV3-15	2.42246	0.326361	7.42264	1.1481e-13	1.78089e-10			RGS1	1.00885	0.207287	4.86694	1.1334e-06	0.0026083
LTB	1.97688	0.29727	6.65012	2.9285e-11	4.01937e-08			ITLN2	-2.23877	0.233766	-9.57697	9.99297e-22	1.29956e-18			NGFR	1.53412	0.207442	7.39543	1.40951e-13	1.93455e-10			IL12RB2	1.05362	0.222679	4.73157	2.22788e-06	0.00275902
LY9	1.51206	0.228234	6.62504	3.47145e-11	4.39806e-08			GREM1	3.6212	0.378222	9.57427	1.02576e-21	1.29956e-18			FCMR	2.11493	0.287582	7.35419	1.92085e-13	2.1091e-10			EML6	0.970645	0.206209	4.70709	2.51277e-06	0.00275902
KEL	2.15367	0.327064	6.58486	4.55318e-11	4.96364e-08			CCL19	3.08912	0.323168	9.55886	1.19057e-21	1.40062e-18			TRAF5	0.920987	0.125179	7.35734	1.87614e-13	2.1091e-10			LINC00926	1.36211	0.288159	4.72694	2.27934e-06	0.00275902
DENND1C	0.989512	0.150271	6.58484	4.55366e-11	4.96364e-08			KIF26B	2.17216	0.22752	9.54714	1.33325e-21	1.46391e-18			GALNT5	-1.28939	0.174965	-7.36937	1.71433e-13	2.1091e-10			CPM	-0.475666	0.100943	-4.71223	2.45017e-06	0.00275902
ZC3H12D	1.79763	0.273348	6.57633	4.82199e-11	4.96364e-08			SULF1	2.07585	0.21939	9.46195	3.02248e-21	3.11126e-18			P2RX5	2.43315	0.333228	7.30178	2.83989e-13	2.92331e-10			CCL19	2.25941	0.483194	4.67599	2.92538e-06	0.00301131
ADGRG5	1.61579	0.24651	6.55468	5.57616e-11	5.40232e-08			LGI2	2.67392	0.283213	9.44137	3.6793e-21	3.56459e-18			ZC3H12D	2.04842	0.281388	7.2797	3.34554e-13	3.24124e-10			CNTN1	-0.500264	0.108741	-4.60052	4.21428e-06	0.00385607
CD22	1.5063	0.2319	6.49547	8.27734e-11	7.57377e-08			IGHV6-1	3.78414	0.408136	9.27178	1.8307e-20	1.67509e-17			RP11-588H23.3	1.65744	0.228361	7.25796	3.92963e-13	3.40637e-10			DRAM1	-0.518677	0.112518	-4.60972	4.03218e-06	0.00385607
FCER2	2.64266	0.408027	6.47666	9.37728e-11	7.81407e-08			SLC2A5	4.00692	0.43651	9.17945	4.33287e-20	3.75592e-17			FAM129C	2.12149	0.292149	7.26168	3.82299e-13	3.40637e-10			STIL	0.493288	0.107958	4.56927	4.89435e-06	0.00387057
RP5-1171I10.5	1.27638	0.197162	6.47376	9.55922e-11	7.81407e-08			FAM167A	-2.20612	0.240538	-9.17159	4.66085e-20	3.83821e-17			IGHV1-3	3.4187	0.472402	7.23685	4.59217e-13	3.78165e-10			ADGRG5	1.2992	0.283876	4.57664	4.72507e-06	0.00387057
FCRL3	2.20187	0.340452	6.46751	9.96329e-11	7.81407e-08			AGER	-2.03376	0.223099	-9.11595	7.79863e-20	6.11635e-17			TAGAP	1.07279	0.148481	7.22511	5.00707e-13	3.92697e-10			TMEM178B	0.659796	0.144763	4.55776	5.17017e-06	0.00387057
IGLV2-18	3.73153	0.577868	6.45741	1.0651e-10	7.97375e-08			IGHV3-74	2.93447	0.324792	9.03494	1.64095e-19	1.22848e-16			FCRL3	2.25987	0.316634	7.13716	9.52778e-13	7.13285e-10			NDNF	-0.660728	0.144712	-4.56581	4.97578e-06	0.00387057
PAX5	2.95619	0.462803	6.38759	1.68519e-10	1.20674e-07			IGHV4-61	3.40929	0.380067	8.97023	2.95906e-19	2.11894e-16			IGKV3OR2-268	3.29469	0.462555	7.12282	1.05742e-12	7.57207e-10			FGFR2	-0.610221	0.134976	-4.52097	6.15567e-06	0.00422433
GMDS	0.613251	0.0972494	6.30596	2.86419e-10	1.7749e-07			IGLV1-40	3.29196	0.368458	8.93442	4.09319e-19	2.80895e-16			LINC00926	1.82575	0.257223	7.09794	1.26631e-12	8.69005e-10			SLC39A8	-0.668657	0.147693	-4.52735	5.9728e-06	0.00422433
BLNK	1.37019	0.217369	6.30352	2.90968e-10	1.7749e-07			CILP	3.1677	0.358922	8.82561	1.0886e-18	7.17173e-16			IGHA2	2.14832	0.303407	7.08065	1.43481e-12	9.4525e-10			SNHG3	0.466264	0.103629	4.49935	6.81627e-06	0.00449056
MMP1	4.4969	0.712478	6.31163	2.76108e-10	1.7749e-07			NPL	1.88837	0.215606	8.75842	1.98011e-18	1.25432e-15			IGHV3-74	2.29596	0.324874	7.06725	1.58035e-12	1.00109e-09			KEL	1.50341	0.347311	4.32872	1.4998e-05	0.00477221
INPP5D	0.839875	0.133193	6.3057	2.86898e-10	1.7749e-07			CTHRC1	3.2283	0.371527	8.68929	3.64712e-18	2.22474e-15			SLCO5A1	2.14484	0.306452	6.99892	2.57937e-12	1.57341e-09			GPR82	1.6038	0.360915	4.44371	8.84223e-06	0.00477221
SLC17A9	1.52209	0.242093	6.28721	3.23223e-10	1.87783e-07			IGHV4-34	2.84577	0.330586	8.60826	7.41789e-18	4.36331e-15			IGHJ5	2.80763	0.402355	6.97798	2.99447e-12	1.76139e-09			FAM159A	1.52082	0.351146	4.33101	1.48427e-05	0.00477221
POU2AF1	2.49139	0.396486	6.28368	3.30644e-10	1.87783e-07			IGLV1-51	3.18817	0.372615	8.55619	1.16656e-17	6.62526e-15			IGKV2-24	2.28736	0.328947	6.95357	3.56149e-12	2.02268e-09			ABCB4	1.31609	0.301512	4.36499	1.2713e-05	0.00477221
DEF6	0.881993	0.14072	6.26772	3.66373e-10	1.9465e-07			VCAM1	2.28573	0.268858	8.50161	1.86972e-17	1.02648e-14			FAM26F	1.81343	0.262254	6.91478	4.68587e-12	2.48956e-09			RP11-588H23.3	1.14279	0.256982	4.44694	8.71004e-06	0.00477221
IRF4	2.09513	0.334244	6.26827	3.65091e-10	1.9465e-07			CPXM1	2.57343	0.305096	8.43481	3.31733e-17	1.76247e-14			FCRL1	1.84658	0.266948	6.91735	4.60178e-12	2.48956e-09			RP11-345J4.6	1.04933	0.239316	4.3847	1.16146e-05	0.00477221
RN7SL396P	1.32286	0.211429	6.25678	3.93019e-10	1.96152e-07			IGHV4-55	3.29606	0.392606	8.39532	4.64636e-17	2.39142e-14			IRF4	2.22302	0.322007	6.90363	5.069e-12	2.60895e-09			RN7SL396P	0.944439	0.219838	4.29607	1.73851e-05	0.00477221
TMC8	0.922913	0.14743	6.25999	3.85003e-10	1.96152e-07			FCRL5	3.11122	0.373042	8.34013	7.42103e-17	3.70377e-14			FCER2	2.79423	0.405148	6.89681	5.3185e-12	2.65441e-09			TNFRSF13C	2.70982	0.608054	4.45654	8.32925e-06	0.00477221
FAM129C	1.93136	0.309327	6.24374	4.27236e-10	2.06958e-07			AC233755.1	2.9305	0.351655	8.33347	7.85041e-17	3.80283e-14			GBP5	1.57715	0.229802	6.86312	6.73739e-12	3.26367e-09			RP11-325K4.3	0.889371	0.202607	4.38962	1.13547e-05	0.00477221
TRAF5	0.844965	0.135688	6.22725	4.74707e-10	2.23384e-07			SULT1C2	2.60657	0.315436	8.2634	1.41582e-16	6.66246e-14			CXCL10	1.82867	0.267468	6.83695	8.08991e-12	3.80688e-09			AIM2	1.45429	0.336433	4.32268	1.54144e-05	0.00477221
JAK3	1.69457	0.272843	6.2108	5.27143e-10	2.41168e-07			MUC15	-2.21108	0.267995	-8.25044	1.57806e-16	7.21963e-14			ITGB2-AS1	1.23573	0.180893	6.83124	8.41847e-12	3.85145e-09			FCRL3	1.61151	0.370966	4.34409	1.39856e-05	0.00477221
IGHJ4	2.51954	0.409128	6.15832	7.35204e-10	3.19095e-07			CXCL10	2.75337	0.335537	8.20586	2.28939e-16	1.01909e-13			SIRPG	1.98022	0.290207	6.82347	8.88681e-12	3.95583e-09			SEPT1	1.13678	0.256665	4.42905	9.46506e-06	0.00477221
DGKA	0.932906	0.151492	6.1581	7.36223e-10	3.19095e-07			SLC1A3	2.65302	0.323787	8.1937	2.53315e-16	1.09792e-13			MFAP3L	-0.644901	0.0945693	-6.81935	9.1456e-12	3.96389e-09			LTB	1.47443	0.333209	4.42494	9.64675e-06	0.00477221
CARD11	1.29917	0.211531	6.14175	8.16153e-10	3.44668e-07			CTSK	2.29236	0.280497	8.17247	3.02142e-16	1.27597e-13			CD79A	3.34598	0.491362	6.8096	9.78709e-12	4.13316e-09			SEC14L6	-0.601974	0.136683	-4.40416	1.06196e-05	0.00477221
RUBCNL	1.1344	0.184878	6.13595	8.46492e-10	3.48543e-07			DERL3	3.1444	0.387218	8.12049	4.64291e-16	1.89987e-13			CTD-2516F10.2	0.804851	0.11875	6.77768	1.22122e-11	4.57046e-09			LY9	1.19112	0.27306	4.36211	1.28813e-05	0.00477221
TNFRSF13C	2.78559	0.456464	6.10254	1.04395e-09	4.19362e-07			IGHV1-2	3.26923	0.402701	8.11825	4.7295e-16	1.89987e-13			CARMIL2	1.81125	0.267365	6.77446	1.24876e-11	4.57046e-09			RPS28P7	0.679633	0.157246	4.32211	1.54541e-05	0.00477221
IGHJ6	2.63141	0.431924	6.09231	1.11294e-09	4.36432e-07			AIM2	2.77743	0.343592	8.08351	6.29275e-16	2.46766e-13			IGHJ6	2.7758	0.409195	6.78358	1.17236e-11	4.57046e-09			RNF128	-0.914616	0.212155	-4.31108	1.62458e-05	0.00477221
ARHGAP9	0.861535	0.141636	6.08274	1.18148e-09	4.52534e-07			CILP2	3.41103	0.42447	8.03598	9.28308e-16	3.55564e-13			FAM30A	2.82052	0.416172	6.77731	1.22435e-11	4.57046e-09			DUSP5	0.645763	0.14698	4.39355	1.11515e-05	0.00477221
CD72	1.96562	0.323375	6.07845	1.21351e-09	4.54239e-07			POU2AF1	2.53863	0.316934	8.00995	1.14757e-15	4.25097e-13			SLAMF7	2.06988	0.305276	6.78037	1.19866e-11	4.57046e-09			BAIAP2-AS1	-0.380017	0.0868431	-4.37591	1.20928e-05	0.00477221
RHOH	1.40096	0.231436	6.05333	1.41881e-09	5.19286e-07			EMP2	-1.79414	0.224031	-8.00847	1.16147e-15	4.25097e-13			JAK3	1.73465	0.255953	6.77721	1.22515e-11	4.57046e-09			CDCA7L	-0.380388	0.0863638	-4.40448	1.06036e-05	0.00477221
SP140	1.26674	0.209625	6.04287	1.51393e-09	5.42052e-07			HAPLN3	2.33726	0.292538	7.98958	1.35395e-15	4.80583e-13			IGHJ3P	2.9418	0.43458	6.7693	1.29407e-11	4.63332e-09			EPDR1	-0.496472	0.111912	-4.43627	9.15324e-06	0.00477221
CORO1A	1.00775	0.166883	6.03867	1.55386e-09	5.44513e-07			IGHA2	2.28257	0.28575	7.988	1.37143e-15	4.80583e-13			BLK	3.10872	0.460522	6.75043	1.47412e-11	5.16568e-09			FHDC1	-0.67242	0.156476	-4.29726	1.72921e-05	0.00477221
FCRL2	2.27634	0.378061	6.0211	1.73241e-09	5.6808e-07			IGLC7	2.97135	0.375978	7.90298	2.72303e-15	9.3434e-13			TTC39C	0.625641	0.0928327	6.73945	1.58986e-11	5.45521e-09			CD69	0.808602	0.187688	4.30822	1.64576e-05	0.00477221
FAM78A	0.622579	0.103414	6.02027	1.74122e-09	5.6808e-07			RTKN2	-1.63563	0.207866	-7.86868	3.58413e-15	1.20471e-12			ADRA2A	1.52699	0.226772	6.73358	1.6554e-11	5.56416e-09			SPP1	2.90684	0.668933	4.34549	1.38964e-05	0.00477221
IGKV1-27	2.90834	0.483224	6.01862	1.75908e-09	5.6808e-07			CLDN18	-1.55819	0.198653	-7.84374	4.37309e-15	1.4405e-12			SEPT1	1.60226	0.238296	6.72383	1.77009e-11	5.83069e-09			DSG2	-0.536399	0.122009	-4.39639	1.10065e-05	0.00477221
LIMD2	1.07013	0.177653	6.02368	1.70495e-09	5.6808e-07			IGHJ4	2.93408	0.376033	7.80272	6.05866e-15	1.95659e-12			ABCB4	1.86868	0.278191	6.71725	1.85182e-11	5.98028e-09			WIF1	-1.25934	0.28831	-4.368	1.25391e-05	0.00477221
RUNX3	0.915701	0.152342	6.01082	1.84587e-09	5.84645e-07			ANXA3	-1.80936	0.233919	-7.73501	1.03392e-14	3.27473e-12			BCL11A	1.2083	0.180651	6.68858	2.25349e-11	7.13749e-09			ETV5	-0.475385	0.110602	-4.29816	1.72222e-05	0.00477221
FER1L4	2.23924	0.372732	6.00764	1.88248e-09	5.84985e-07			SCEL	-1.95315	0.25423	-7.68262	1.55873e-14	4.84383e-12			CCR7	1.96458	0.294365	6.67398	2.48963e-11	7.64067e-09			GPC3	-0.87951	0.204535	-4.30004	1.70771e-05	0.00477221
FAM30A	2.48861	0.414657	6.00163	1.9535e-09	5.84985e-07			IGHV2-26	3.49406	0.455104	7.67749	1.6223e-14	4.94803e-12			FAM65B	0.967318	0.144959	6.67307	2.50514e-11	7.64067e-09			FREM2	-0.664134	0.153797	-4.31824	1.57276e-05	0.00477221
PLCG2	0.742129	0.123617	6.00346	1.93157e-09	5.84985e-07			GPNMB	2.13139	0.278623	7.64971	2.01432e-14	6.03196e-12			IGHJ4	2.45342	0.367955	6.66771	2.59818e-11	7.78035e-09			TNFAIP3	0.63194	0.141549	4.46445	8.02744e-06	0.00477221
LTF	2.63577	0.440048	5.98973	2.10188e-09	6.18177e-07			MXRA5	1.44692	0.189343	7.64179	2.14215e-14	6.30021e-12			CD79B	2.33412	0.350539	6.65866	2.76343e-11	8.12744e-09			SNX25	-0.4456	0.103544	-4.30348	1.68137e-05	0.00477221
SIRPG	1.82892	0.305793	5.98092	2.21883e-09	6.35287e-07			SOSTDC1	-2.95743	0.388592	-7.61063	2.72764e-14	7.88145e-12			HAPLN3	1.95548	0.294405	6.64216	3.09117e-11	8.88146e-09			NLRC5	0.600115	0.136751	4.38839	1.14193e-05	0.00477221
SEPT6	0.923095	0.154375	5.97958	2.2372e-09	6.35287e-07			ADAM28	2.23085	0.293602	7.59822	3.00242e-14	8.52583e-12			RHBDF2	1.19115	0.179378	6.64043	3.12766e-11	8.88146e-09			VMP1	0.670313	0.153638	4.36295	1.28321e-05	0.00477221
TRPM2	1.51816	0.254036	5.97617	2.28439e-09	6.37694e-07			ANKRD36BP2	2.56735	0.338685	7.58034	3.44655e-14	9.62113e-12			CD180	1.97372	0.297643	6.63118	3.33018e-11	9.29628e-09			SCD	-0.660234	0.151832	-4.34846	1.37095e-05	0.00477221
PCYOX1	-0.796313	0.133322	-5.97285	2.33139e-09	6.39967e-07			IL4I1	3.36453	0.445677	7.54924	4.37802e-14	1.20177e-11			BLNK	1.45153	0.219022	6.62735	3.41774e-11	9.38171e-09			CLDN18	-0.934613	0.214593	-4.35528	1.32894e-05	0.00477221
IGHJ5	2.70297	0.454449	5.9478	2.71778e-09	7.2934e-07			CLIC5	-1.85921	0.247694	-7.50609	6.09209e-14	1.64487e-11			TMEM156	1.97887	0.298937	6.61969	3.59961e-11	9.71896e-09			MAP3K21	-0.453857	0.106056	-4.27942	1.87384e-05	0.00489875
RHBDF2	1.07105	0.180126	5.94613	2.74554e-09	7.2934e-07			TDO2	3.43288	0.457583	7.5022	6.2756e-14	1.66708e-11			TIFAB	1.68852	0.255759	6.60198	4.05689e-11	1.04416e-08			KIAA1191	-0.233812	0.0545851	-4.28344	1.84027e-05	0.00489875
HAPLN3	1.88691	0.317573	5.94168	2.82116e-09	7.37533e-07			MS4A15	-2.2209	0.296542	-7.48932	6.92327e-14	1.80994e-11			GABRB2	-1.69661	0.256851	-6.60542	3.96382e-11	1.04416e-08			PCYOX1	-0.576717	0.134672	-4.28239	1.84894e-05	0.00489875
PTPN7	1.18606	0.200491	5.91576	3.30339e-09	8.50108e-07			FNDC1	1.9975	0.268735	7.43297	1.06183e-13	2.73256e-11			CD72	1.78696	0.270859	6.5974	4.18426e-11	1.04416e-08			GALNT5	-0.877497	0.205759	-4.26469	2.00177e-05	0.00499532
LIN7A	-0.744571	0.125956	-5.91134	3.39343e-09	8.59843e-07			KLK11	-2.31504	0.312426	-7.40988	1.26417e-13	3.20322e-11			PIP4K2A	0.40606	0.0615329	6.59906	4.13771e-11	1.04416e-08			SEMA5A	-0.555498	0.130131	-4.26875	1.96573e-05	0.00499532
AGAP2	0.8447	0.143296	5.89478	3.75185e-09	9.36256e-07			IGHV4-28	3.02342	0.409443	7.38422	1.53349e-13	3.82676e-11			VCAM1	1.73776	0.263338	6.59898	4.13985e-11	1.04416e-08			CYBRD1	-0.345574	0.0809883	-4.26696	1.98153e-05	0.00499532
CD180	1.8167	0.308356	5.89157	3.82546e-09	9.40379e-07			IGHJ5	2.88066	0.39035	7.37968	1.58671e-13	3.90047e-11			MMP1	4.43562	0.673045	6.59039	4.38681e-11	1.07837e-08			IGLV2-18	2.27989	0.535022	4.2613	2.03242e-05	0.00499612
LINC00926	1.64652	0.279777	5.88512	3.97765e-09	9.63411e-07			COL5A2	1.87192	0.254625	7.35166	1.95759e-13	4.74139e-11			IGKJ5	3.01549	0.45805	6.58331	4.6008e-11	1.11434e-08			RP11-848G14.2	0.445065	0.104543	4.25725	2.06953e-05	0.00501253
RP11-588H23.3	1.43831	0.244564	5.88111	4.07527e-09	9.71781e-07			WISP1	2.35484	0.321238	7.33052	2.29256e-13	5.47223e-11			EPSTI1	0.515651	0.0784506	6.57294	4.93327e-11	1.16073e-08			PASK	0.553053	0.130053	4.25251	2.11384e-05	0.00504566
CD37	0.856293	0.145656	5.87889	4.13021e-09	9.71781e-07			IGHV1-46	3.01752	0.413547	7.29668	2.94952e-13	6.93979e-11			KIAA0922	0.458541	0.0697456	6.57448	4.88234e-11	1.16073e-08			AC008268.1	-1.14553	0.270161	-4.24018	2.23343e-05	0.005134
VKORC1L1	-0.509156	0.0869662	-5.85464	4.78045e-09	1.10893e-06			KCNK3	-1.5416	0.21265	-7.24944	4.18506e-13	9.57334e-11			ADAMDEC1	4.42235	0.673091	6.57021	5.02453e-11	1.16555e-08			TAGAP	0.661963	0.156157	4.23908	2.24437e-05	0.005134
IGKV3D-15	2.85885	0.488861	5.84798	4.97577e-09	1.13821e-06			CEMIP	1.56452	0.215788	7.25026	4.15986e-13	9.57334e-11			IGHM	1.84162	0.280912	6.55586	5.53206e-11	1.26546e-08			RASGRP3	0.421638	0.0994621	4.23918	2.24337e-05	0.005134
B3GALNT1	-0.840279	0.143915	-5.8387	5.26105e-09	1.17531e-06			BLK	2.7658	0.383029	7.22085	5.16645e-13	1.14989e-10			TCF7	1.18261	0.180672	6.5456	5.92567e-11	1.33693e-08			CCBE1	-0.864267	0.204224	-4.23195	2.31678e-05	0.00522703
IKZF3	1.39179	0.238398	5.83808	5.28067e-09	1.17531e-06			LAMA3	-1.31658	0.182323	-7.22112	5.15598e-13	1.14989e-10			POU2AF1	2.9571	0.453962	6.514	7.31774e-11	1.62869e-08			EVA1A	-0.561929	0.132893	-4.22844	2.35318e-05	0.00523741
KCNN4	1.61037	0.276069	5.8332	5.43759e-09	1.19409e-06			ANXA8L1	-1.38988	0.192571	-7.21752	5.29458e-13	1.16269e-10			FAM159A	2.04193	0.313871	6.50564	7.73615e-11	1.69886e-08			FAM26F	1.13431	0.268866	4.21886	2.45538e-05	0.0052554
IKBKE	1.17044	0.200891	5.82626	5.66839e-09	1.2284e-06			SUSD2	-1.48394	0.205728	-7.21308	5.46995e-13	1.1854e-10			SEMA7A	1.03937	0.159939	6.49852	8.11157e-11	1.75786e-08			STAC	-0.885586	0.209918	-4.21871	2.45699e-05	0.0052554
IGKV3OR2-268	2.93161	0.504104	5.81548	6.04589e-09	1.27192e-06			ANKRD22	3.63891	0.507125	7.17557	7.20056e-13	1.54017e-10			CD22	1.71257	0.263839	6.49096	8.52895e-11	1.82431e-08			RAD1	-0.233936	0.0554167	-4.2214	2.42788e-05	0.0052554
IGLL5	2.51421	0.432367	5.81499	6.0636e-09	1.27192e-06			ATOH8	-1.44778	0.202125	-7.16279	7.90517e-13	1.66921e-10			DGKA	1.02772	0.15848	6.48487	8.88088e-11	1.87523e-08			AC017002.2	0.716678	0.170939	4.19261	2.75768e-05	0.0056541
AIM2	1.99127	0.342515	5.81366	6.112e-09	1.27192e-06			SEMA3B	-1.77112	0.247473	-7.15682	8.25725e-13	1.72148e-10			ITPRIPL1	1.17804	0.181771	6.4809	9.11757e-11	1.90084e-08			FAM129C	1.52307	0.362989	4.19592	2.71765e-05	0.0056541
SLAMF7	2.04256	0.351573	5.80978	6.25533e-09	1.27192e-06			ADAMTS8	-1.62319	0.227652	-7.13014	1.00268e-12	2.06427e-10			SLC1A1	-1.18507	0.183019	-6.47512	9.47378e-11	1.95041e-08			CCR7	1.43144	0.341226	4.19498	2.72891e-05	0.0056541
TOR1AIP2	-0.290486	0.0499967	-5.8101	6.2437e-09	1.27192e-06			CSMD2	2.50923	0.353548	7.09727	1.2725e-12	2.55585e-10			SLC39A8	-0.973044	0.150321	-6.4731	9.60153e-11	1.95231e-08			HAPLN3	1.27874	0.305137	4.19072	2.7807e-05	0.0056541
ZBP1	1.44246	0.248854	5.79642	6.77473e-09	1.33803e-06			KCNN4	2.16196	0.304559	7.09866	1.25976e-12	2.55585e-10			P2RY8	1.5107	0.234151	6.4518	1.10531e-10	2.20602e-08			ETV1	-0.534043	0.128244	-4.16428	3.12331e-05	0.00627329
TBC1D10C	0.784179	0.135323	5.79486	6.83769e-09	1.33803e-06			IFNG-AS1	2.81339	0.397482	7.07803	1.46216e-12	2.90142e-10			FCRL5	3.13309	0.485818	6.44911	1.12511e-10	2.20602e-08			FCER2	1.88221	0.452486	4.15971	3.18647e-05	0.00632304
TTC39C	0.566628	0.0978051	5.79344	6.89576e-09	1.33803e-06			TFEC	1.59065	0.225062	7.06761	1.57627e-12	3.09062e-10			ADAM28	1.80185	0.279321	6.45082	1.11248e-10	2.20602e-08			LINC00954	0.898907	0.219287	4.09923	4.14529e-05	0.00686765
C17orf62	0.756896	0.130652	5.79321	6.90542e-09	1.33803e-06			ITGA3	-1.40673	0.199148	-7.06377	1.62048e-12	3.13991e-10			SPP1	5.5872	0.866613	6.44717	1.1396e-10	2.20815e-08			PQLC2L	-0.715369	0.174044	-4.11028	3.95186e-05	0.00686765
PARP15	1.04084	0.180751	5.75841	8.49093e-09	1.60742e-06			LRRN4	-2.03868	0.289209	-7.04917	1.79985e-12	3.44692e-10			VKORC1L1	-0.551705	0.0857393	-6.43469	1.23728e-10	2.36954e-08			LINC01480	0.910447	0.222384	4.09404	4.23927e-05	0.00686765
TMEM245	-0.426017	0.0739688	-5.75941	8.4408e-09	1.60742e-06			FCRL3	2.21782	0.314885	7.04326	1.87788e-12	3.55502e-10			MS4A1	3.21288	0.499841	6.4278	1.29461e-10	2.3958e-08			IGKV3D-7	2.20271	0.532471	4.13677	3.52236e-05	0.00686765
ORAI2	0.800346	0.139099	5.7538	8.726e-09	1.6148e-06			SPRY4	-1.35176	0.192692	-7.01516	2.2969e-12	4.29887e-10			CDKL5	-0.70985	0.110434	-6.4278	1.29463e-10	2.3958e-08			PVT1	1.1075	0.269673	4.10682	4.01135e-05	0.00686765
C12orf49	-0.61931	0.107627	-5.75422	8.70448e-09	1.6148e-06			CYP27B1	3.23885	0.462265	7.00648	2.44394e-12	4.52267e-10			DOCK10	0.79621	0.123826	6.43005	1.27558e-10	2.3958e-08			GPC5	-0.933775	0.22721	-4.10975	3.96085e-05	0.00686765
IGHA1	2.07858	0.361885	5.74376	9.25965e-09	1.69452e-06			FAM26F	2.83449	0.405871	6.98373	2.8745e-12	5.26033e-10			IGHV5-51	3.083	0.480747	6.41293	1.42749e-10	2.61231e-08			CADM3	0.671294	0.163826	4.0976	4.17449e-05	0.00686765
ABCB4	1.70923	0.29874	5.72148	1.05599e-08	1.91122e-06			PDZD2	-1.56265	0.225728	-6.9227	4.43107e-12	8.01975e-10			CD28	1.44122	0.224877	6.40894	1.46538e-10	2.65218e-08			SELE	1.37353	0.334176	4.11019	3.95337e-05	0.00686765
BASP1	1.26697	0.221697	5.71486	1.09792e-08	1.96277e-06			UPK3B	-1.87001	0.270296	-6.91839	4.56817e-12	8.17801e-10			MAP4K1	1.37742	0.215394	6.39488	1.60674e-10	2.87641e-08			SIDT1	0.736913	0.178483	4.12875	3.64745e-05	0.00686765
NUP210	0.758962	0.132842	5.71326	1.1083e-08	1.96277e-06			FER1L4	2.20243	0.318554	6.91383	4.71731e-12	8.35421e-10			SCN9A	-0.623928	0.0977665	-6.38182	1.74994e-10	3.09908e-08			POU2AF1	1.97035	0.477829	4.12354	3.73098e-05	0.00686765
ARHGAP4	0.654342	0.114711	5.70425	1.16859e-08	1.96394e-06			ADAMTS7P3	-1.98083	0.287159	-6.89802	5.27338e-12	9.23964e-10			MMP9	3.74816	0.59002	6.3526	2.11711e-10	3.70945e-08			TCF7	0.824781	0.200795	4.10758	3.99829e-05	0.00686765
TAGAP	0.959968	0.168099	5.71074	1.12489e-08	1.96394e-06			AC233755.2	3.27351	0.474933	6.89258	5.4789e-12	9.49868e-10			ACAP1	1.43441	0.22675	6.32594	2.517e-10	4.35274e-08			GPSM2	-0.335524	0.0819695	-4.09328	4.25319e-05	0.00686765
USP12	-0.282527	0.0494849	-5.70935	1.13407e-08	1.96394e-06			IGKV1D-12	2.95646	0.429217	6.88803	5.65709e-12	9.70544e-10			ENSG00000168918	0.893103	0.141209	6.32471	2.53712e-10	4.35274e-08			DGKA	0.685405	0.166275	4.12211	3.7541e-05	0.00686765
CD47	-0.375243	0.0657696	-5.70543	1.16053e-08	1.96394e-06			IGKJ5	2.91158	0.426239	6.83086	8.44062e-12	1.43316e-09			FAM105A	-0.710652	0.112552	-6.31399	2.71933e-10	4.61725e-08			TRAF5	0.687307	0.167788	4.09628	4.19851e-05	0.00686765
IGHGP	3.3371	0.584848	5.70592	1.15713e-08	1.96394e-06			SLC17A9	1.73967	0.254967	6.82311	8.90903e-12	1.49726e-09			CCL19	2.9476	0.467174	6.30943	2.80057e-10	4.6803e-08			JAK3	1.09283	0.265847	4.11073	3.94412e-05	0.00686765
RP4-564M11.2	-0.982359	0.17234	-5.70011	1.19732e-08	1.99191e-06			FAP	2.24219	0.329122	6.81265	9.58165e-12	1.59404e-09			IGKV2-30	1.97346	0.312814	6.30873	2.8133e-10	4.6803e-08			ARHGAP4	0.501134	0.122214	4.10045	4.12351e-05	0.00686765
SAMD10	0.830487	0.14587	5.69334	1.2458e-08	2.04116e-06			ANXA8	-1.30301	0.191427	-6.80684	9.97663e-12	1.64315e-09			SPRYD7	-0.885437	0.140396	-6.30669	2.85062e-10	4.69497e-08			VCAM1	1.07473	0.262543	4.09352	4.24867e-05	0.00686765
AC079584.3	0.964277	0.169393	5.69253	1.25171e-08	2.04116e-06			LIPH	-1.51741	0.223003	-6.80443	1.01449e-11	1.65432e-09			LINC01215	2.16906	0.344713	6.29236	3.12678e-10	5.00418e-08			VKORC1L1	-0.406805	0.0987849	-4.11809	3.82022e-05	0.00686765
P2RY6	1.51495	0.266476	5.68511	1.30729e-08	2.09985e-06			ITGA11	1.81672	0.267116	6.80125	1.03714e-11	1.67468e-09			IGKV2D-30	2.0106	0.319538	6.29222	3.12951e-10	5.00418e-08			CXCR4	0.935094	0.227775	4.10533	4.03736e-05	0.00686765
IGHV1-18	2.85592	0.50242	5.68434	1.3132e-08	2.09985e-06			PI15	2.70042	0.397391	6.79538	1.08028e-11	1.72739e-09			CXCR4	1.38294	0.21976	6.29295	3.11486e-10	5.00418e-08			RP11-43D4.2	0.872122	0.213447	4.08589	4.39077e-05	0.00694547
PPP4R1	-0.344363	0.060626	-5.68011	1.34608e-08	2.13173e-06			FCRL2	2.59197	0.382012	6.78505	1.16047e-11	1.83778e-09			CORO1A	1.02311	0.163306	6.265	3.72814e-10	5.90409e-08			ZC3H12D	1.30069	0.318661	4.08174	4.47007e-05	0.00694547
SEMA5A	-0.771179	0.135876	-5.67561	1.38192e-08	2.16765e-06			NEBL	-1.42682	0.210556	-6.77645	1.23164e-11	1.93191e-09			C12orf49	-0.712423	0.113876	-6.25614	3.94617e-10	6.18985e-08			RUBCNL	0.752219	0.184261	4.08235	4.45822e-05	0.00694547
EDNRB	-1.35622	0.239244	-5.66877	1.43822e-08	2.23467e-06			LAMC2	-1.07684	0.158951	-6.77467	1.24692e-11	1.93743e-09			IGKJ4	2.99536	0.479478	6.24713	4.18071e-10	6.49588e-08			ACSS3	-0.379865	0.0929863	-4.08517	4.40446e-05	0.00694547
ZNF664	-0.347588	0.0614846	-5.65326	1.57435e-08	2.42332e-06			TPPP	-2.06071	0.304296	-6.77205	1.26972e-11	1.95442e-09			RUNX3	1.07045	0.171518	6.24104	4.34658e-10	6.55227e-08			CBWD5	0.195145	0.0478665	4.07686	4.56472e-05	0.00702625
CCR7	1.75225	0.310097	5.65066	1.59829e-08	2.4374e-06			GALNT13	-2.24648	0.332053	-6.76541	1.32935e-11	2.02725e-09			DAPP1	0.946206	0.15154	6.24391	4.26754e-10	6.55227e-08			IDO2	1.17954	0.289541	4.07385	4.62432e-05	0.00705209
LGI2	2.13903	0.379083	5.64264	1.67466e-08	2.53043e-06			PRX	-2.07025	0.306264	-6.75968	1.38297e-11	2.08967e-09			APBB1IP	0.740845	0.118725	6.23998	4.37613e-10	6.55227e-08			PPARGC1A	-0.816202	0.200622	-4.06836	4.73444e-05	0.00715377
IGHV6-1	2.9404	0.521281	5.64072	1.69341e-08	2.53549e-06			IGKV3D-7	4.03955	0.597963	6.75552	1.42328e-11	2.13104e-09			NUP210	0.890841	0.142731	6.2414	4.3366e-10	6.55227e-08			LINC01588	0.681737	0.167842	4.06179	4.86983e-05	0.00722578
RP11-693J15.5	2.39021	0.42425	5.63396	1.76115e-08	2.58984e-06			FCMR	2.17154	0.321583	6.75264	1.45181e-11	2.15417e-09			RP11-693J15.5	2.66096	0.427145	6.22965	4.67486e-10	6.87455e-08			USP12	-0.267675	0.0658859	-4.0627	4.85085e-05	0.00722578
IGHV4-59	2.66442	0.472857	5.63472	1.75341e-08	2.58984e-06			FAM30A	2.45036	0.363652	6.7382	1.60357e-11	2.3581e-09			TIGIT	1.46569	0.235269	6.22988	4.668e-10	6.87455e-08			C12orf49	-0.462892	0.114031	-4.05936	4.92069e-05	0.00723604
MYO7A	1.37366	0.244029	5.6291	1.81153e-08	2.64035e-06			IGLJ3	3.30685	0.491192	6.73229	1.67019e-11	2.43433e-09			REPS2	-0.859549	0.138152	-6.22176	4.91605e-10	7.16525e-08			GABRB2	-1.43768	0.354468	-4.0559	4.99425e-05	0.00727922
FCRL1	1.76141	0.313101	5.6257	1.84761e-08	2.66931e-06			APOE	2.36495	0.351485	6.72844	1.71491e-11	2.47759e-09			LINC00426	1.58634	0.255566	6.20718	5.39424e-10	7.73526e-08			ATF7IP2	0.461039	0.113834	4.0501	5.11959e-05	0.00739646
IGKV3-15	2.82026	0.501836	5.61988	1.91085e-08	2.73667e-06			CYP4B1	-1.50666	0.22406	-6.72437	1.76355e-11	2.52571e-09			LY9	1.59063	0.256265	6.20699	5.40106e-10	7.73526e-08			BLK	2.07101	0.514386	4.02618	5.66914e-05	0.0081192
CD28	1.28362	0.228602	5.6151	1.96451e-08	2.76212e-06			LMO7	-1.59194	0.236796	-6.72283	1.78234e-11	2.53062e-09			CD27	2.05868	0.331884	6.20303	5.5387e-10	7.86114e-08			FCRL2	1.70518	0.42412	4.02051	5.80711e-05	0.00817462
BLK	2.42119	0.431102	5.61628	1.95117e-08	2.76212e-06			IGKV2D-30	2.73192	0.406554	6.71971	1.82087e-11	2.56323e-09			PARP15	1.24013	0.199965	6.20173	5.58441e-10	7.86114e-08			ACAP1	0.977469	0.243009	4.02236	5.76168e-05	0.00817462
IGHV1-3	2.84905	0.507506	5.61383	1.97893e-08	2.76212e-06			RAD17P1	-2.03628	0.303228	-6.71535	1.87621e-11	2.61874e-09			CTD-2008P7.9	-1.65207	0.266473	-6.19978	5.65423e-10	7.89196e-08			MANF	0.539187	0.134331	4.01386	5.97334e-05	0.00833737
NLRC3	0.782197	0.139458	5.60882	2.03709e-08	2.80222e-06			MIR3687-1	1.35865	0.202608	6.70581	2.00287e-11	2.77204e-09			IL2RG	1.01935	0.164561	6.19435	5.85273e-10	8.10037e-08			CARMIL2	1.19	0.297316	4.00248	6.26826e-05	0.00836702
ANOS1	-1.09825	0.195821	-5.60843	2.04169e-08	2.80222e-06			KIAA1683	-2.07314	0.30926	-6.70355	2.03409e-11	2.79179e-09			IKBKE	1.19423	0.193245	6.1799	6.41439e-10	8.80375e-08			FOXA2	-0.640796	0.159842	-4.00893	6.09951e-05	0.00836702
KIDINS220	-0.274306	0.0489328	-5.60578	2.07322e-08	2.82197e-06			MIR3687-2	1.37201	0.20474	6.70123	2.06673e-11	2.81315e-09			FER1L4	2.14675	0.347604	6.17583	6.58171e-10	8.95874e-08			LURAP1L	-0.369565	0.09234	-4.00222	6.27505e-05	0.00836702
IGLV6-57	3.10951	0.554958	5.60314	2.10502e-08	2.84177e-06			IGHA1	2.45361	0.366791	6.68939	2.241e-11	3.02534e-09			RHOH	1.53266	0.248463	6.16854	6.89215e-10	9.30441e-08			PEBP4	-0.64523	0.160964	-4.00854	6.10959e-05	0.00836702
TNF	0.897588	0.160417	5.59533	2.20204e-08	2.89588e-06			PLA2G4F	-1.60135	0.239943	-6.67389	2.49118e-11	3.33575e-09			IKZF1	0.857988	0.139214	6.16309	7.13375e-10	9.55226e-08			USP13	-0.299107	0.0747878	-3.9994	6.35019e-05	0.00836702
MEIS3P1	-0.43155	0.0771472	-5.59386	2.2208e-08	2.89588e-06			ARHGEF26	-1.66994	0.250502	-6.66637	2.62214e-11	3.45493e-09			IGHA1	2.27433	0.369126	6.1614	7.21065e-10	9.57737e-08			PRKCI	-0.329901	0.0824756	-3.99998	6.33487e-05	0.00836702
PASK	0.702278	0.125566	5.59291	2.23301e-08	2.89588e-06			RAB11FIP1	-1.25096	0.187652	-6.66637	2.6221e-11	3.45493e-09			RP11-81H14.2	1.96079	0.31868	6.15287	7.60925e-10	9.983e-08			TMEM43	-0.294007	0.0734466	-4.00301	6.25418e-05	0.00836702
CCM2	0.481368	0.0860477	5.5942	2.21637e-08	2.89588e-06			IGLL5	2.88616	0.433033	6.66497	2.64716e-11	3.46022e-09			P4HA2	-0.526266	0.0855399	-6.15229	7.63727e-10	9.983e-08			AC079584.3	0.853164	0.213957	3.98755	6.67596e-05	0.00856503
TRAF3	0.736621	0.131697	5.59328	2.22816e-08	2.89588e-06			IGHV3-69-1	2.96356	0.446096	6.64333	3.06666e-11	3.94593e-09			GKN2	-1.68015	0.273464	-6.14395	8.04946e-10	1.03574e-07			MEIS3P1	-0.385605	0.0967302	-3.98639	6.70849e-05	0.00856503
PCED1B-AS1	0.98428	0.176065	5.59043	2.26504e-08	2.91447e-06			SP140	1.55829	0.234526	6.64443	3.04391e-11	3.94593e-09			ST6GALNAC5	-0.80324	0.130735	-6.14404	8.04498e-10	1.03574e-07			SP140L	0.301778	0.0756381	3.98976	6.61403e-05	0.00856503
POU2F2	1.39028	0.250381	5.55264	2.81385e-08	3.59257e-06			PAX5	2.72942	0.411037	6.64033	3.12971e-11	3.99584e-09			HLA-F	0.466801	0.0759967	6.14238	8.12924e-10	1.0379e-07			SFTPC	-0.812679	0.203632	-3.99092	6.58182e-05	0.00856503
SATB1-AS1	1.37754	0.248263	5.54872	2.87763e-08	3.64574e-06			GPRC5A	-1.71944	0.259051	-6.63745	3.19151e-11	4.0434e-09			RNASET2	0.785431	0.12804	6.13427	8.55501e-10	1.08385e-07			ACACA	-0.327996	0.0823993	-3.98056	6.87521e-05	0.00871037
IGLV2-8	2.34104	0.423514	5.52765	3.24547e-08	4.08037e-06			OCLN	-1.33384	0.201474	-6.62043	3.58148e-11	4.50283e-09			SEPT6	0.947653	0.154896	6.118	9.47581e-10	1.19135e-07			RP11-693J15.5	1.97925	0.497579	3.97777	6.95659e-05	0.00874619
TLR10	2.27633	0.41236	5.52025	3.38519e-08	4.19204e-06			MMP11	2.83871	0.429545	6.60863	3.8788e-11	4.83969e-09			IGLV2-23	3.0011	0.490883	6.11367	9.73638e-10	1.21484e-07			ARHGAP20	-0.531209	0.133852	-3.96862	7.22902e-05	0.00901985
SLC39A8	-0.833722	0.151019	-5.52065	3.37754e-08	4.19204e-06			SEMA5A	-1.26023	0.190805	-6.60481	3.98018e-11	4.92883e-09			RN7SL396P	1.58754	0.259902	6.10822	1.0075e-09	1.24764e-07			SAMD10	0.734965	0.18563	3.95931	7.5168e-05	0.00903363
SLC35A1	-0.516167	0.0935824	-5.51565	3.47502e-08	4.22032e-06			CD84	1.9018	0.288025	6.60287	4.03261e-11	4.95649e-09			IGLV2-8	2.64124	0.43312	6.09817	1.07286e-09	1.31866e-07			CXCL11	0.951536	0.241184	3.94528	7.97078e-05	0.00903363
WIPF1	0.640076	0.116058	5.51515	3.48491e-08	4.22032e-06			NKD1	-1.70078	0.25768	-6.60037	4.10139e-11	5.00369e-09			PRKCI	-0.537853	0.0882319	-6.0959	1.08824e-09	1.32765e-07			TENM2	-0.90476	0.229392	-3.94416	8.00795e-05	0.00903363
WDFY4	0.869085	0.157508	5.51771	3.43446e-08	4.22032e-06			IL2RA	2.41942	0.3674	6.58524	4.54148e-11	5.49986e-09			CD48	1.17939	0.193571	6.09282	1.1094e-09	1.34352e-07			BICDL1	0.818745	0.207175	3.95194	7.75188e-05	0.00903363
IGKV3D-20	2.75223	0.499171	5.51361	3.51557e-08	4.22638e-06			RASSF4	1.91143	0.290649	6.5764	4.81962e-11	5.7941e-09			PVT1	1.63974	0.269277	6.08942	1.13319e-09	1.3623e-07			LIF	0.591715	0.149267	3.96414	7.36612e-05	0.00903363
BCL11A	1.13792	0.206497	5.51058	3.57645e-08	4.25639e-06			CTD-2353F22.2	2.50373	0.380872	6.57368	4.9086e-11	5.847e-09			CD38	1.46434	0.240629	6.08548	1.16141e-09	1.37615e-07			GPR39	-0.562814	0.142038	-3.96241	7.41977e-05	0.00903363
ITGB7	1.17833	0.21386	5.50981	3.59222e-08	4.25639e-06			LIPA	1.27217	0.193547	6.5729	4.93463e-11	5.847e-09			CYTIP	1.02777	0.168858	6.0866	1.15335e-09	1.37615e-07			PATL2	0.721989	0.182774	3.95017	7.80954e-05	0.00903363
CD6	1.05637	0.191815	5.5072	3.64587e-08	4.28911e-06			IGHJ6	2.91249	0.443416	6.56829	5.08953e-11	5.98747e-09			IGHV3-11	3.04105	0.5004	6.07723	1.22274e-09	1.43846e-07			ABHD8	-0.368532	0.0931762	-3.95522	7.64648e-05	0.00903363
P2RX5	2.14549	0.389713	5.5053	3.68533e-08	4.30478e-06			SFRP2	2.48379	0.378261	6.56633	5.1571e-11	6.02393e-09			PLEKHO1	0.922793	0.151919	6.07423	1.24587e-09	1.45528e-07			CARD11	0.970912	0.246085	3.94543	7.96562e-05	0.00903363
CPNE5	2.01388	0.366004	5.50234	3.74779e-08	4.33315e-06			TIMP1	1.72284	0.26264	6.55969	5.39194e-11	6.25389e-09			SCD5	-0.697347	0.114937	-6.06721	1.30148e-09	1.50954e-07			RP11-497H16.7	0.431203	0.108933	3.95842	7.54474e-05	0.00903363
DHX37	0.374075	0.0680082	5.50044	3.78854e-08	4.33315e-06			KCNMA1	2.16276	0.330055	6.55272	5.64978e-11	6.50713e-09			ENSG00000160326	0.981149	0.161901	6.06018	1.35968e-09	1.56601e-07			ENSG00000168918	0.579424	0.146727	3.94901	7.84766e-05	0.00903363
ADAM19	0.990425	0.180026	5.50157	3.76414e-08	4.33315e-06			AQP4	-1.2002	0.183374	-6.54511	5.94516e-11	6.79977e-09			ARHGAP9	0.902975	0.149038	6.05869	1.37237e-09	1.56964e-07			ARHGAP45	0.397129	0.10063	3.94642	7.9329e-05	0.00903363
ZAP70	1.01809	0.185284	5.49472	3.91333e-08	4.445e-06			SERPINF1	1.53578	0.234749	6.54221	6.06144e-11	6.88496e-09			LMO7	-1.26275	0.209023	-6.04121	1.52959e-09	1.73741e-07			DUSP3	-0.272259	0.0689638	-3.94785	7.88552e-05	0.00903363
UTP14C	-0.265031	0.0482553	-5.49228	3.96776e-08	4.47596e-06			PPARGC1A	-1.74703	0.267236	-6.53741	6.2595e-11	7.06123e-09			IGHV3-49	2.90017	0.480424	6.03669	1.57311e-09	1.7746e-07			IRF2BP2	-0.215915	0.0545645	-3.95706	7.58789e-05	0.00903363
IGKV3D-11	2.96579	0.540136	5.49082	4.00066e-08	4.48238e-06			LTB	2.2903	0.351124	6.52277	6.90197e-11	7.73302e-09			SELL	1.16259	0.19301	6.02346	1.70723e-09	1.89987e-07			SLFN13	0.269996	0.0685024	3.94141	8.10041e-05	0.00907577
PIK3CD	0.760664	0.138636	5.48676	4.09375e-08	4.49494e-06			IGKV3OR2-268	3.77637	0.579111	6.52097	6.98535e-11	7.73751e-09			WIPF1	0.698945	0.116033	6.02367	1.70508e-09	1.89987e-07			RUFY4	1.52667	0.38821	3.9326	8.40328e-05	0.00908322
CYTH4	0.96351	0.175588	5.48734	4.08021e-08	4.49494e-06			IGSF6	1.80479	0.27678	6.52066	6.99993e-11	7.73751e-09			KEL	2.04126	0.339176	6.01829	1.76267e-09	1.92259e-07			ITPRIPL1	0.730919	0.186443	3.92033	8.84277e-05	0.00908322
PIM2	1.79775	0.327542	5.48859	4.05151e-08	4.49494e-06			ZC3H12D	2.18761	0.336038	6.51002	7.51428e-11	8.25068e-09			ATF7IP2	0.607183	0.100867	6.01963	1.74817e-09	1.92259e-07			DENND1C	0.744009	0.189001	3.93654	8.26648e-05	0.00908322
MPP5	-0.560308	0.102173	-5.48393	4.15968e-08	4.53639e-06			NEDD4L	-1.41748	0.217851	-6.50665	7.68439e-11	8.38158e-09			STAT1	0.872081	0.144886	6.0191	1.75391e-09	1.92259e-07			SLC25A45	0.404101	0.103104	3.91935	8.87897e-05	0.00908322
LRRK1	0.687794	0.125446	5.48279	4.18659e-08	4.53639e-06			CD55	-1.40802	0.216567	-6.50152	7.95144e-11	8.6158e-09			WDFY4	0.946002	0.157416	6.00955	1.86038e-09	2.01582e-07			EGR3	1.07552	0.273581	3.93126	8.45028e-05	0.00908322
RGS14	0.655561	0.119623	5.48024	4.24744e-08	4.57225e-06			IGKJ4	3.2228	0.496672	6.48879	8.65288e-11	9.31457e-09			IKZF3	1.509	0.25119	6.00741	1.88511e-09	2.02926e-07			ARHGAP9	0.602874	0.15397	3.91552	9.02102e-05	0.00908322
TMEM106A	0.693787	0.12665	5.47799	4.30177e-08	4.60066e-06			EFCC1	-1.47036	0.226779	-6.48366	8.95218e-11	9.57418e-09			SLC1A3	1.67891	0.279772	6.00102	1.96086e-09	2.09711e-07			SLCO4C1	-0.708465	0.18041	-3.92697	8.60217e-05	0.00908322
IL2RG	0.949948	0.173698	5.46897	4.52658e-08	4.77889e-06			SLC1A1	-1.58968	0.245311	-6.48028	9.15554e-11	9.69734e-09			SMAP2	0.83155	0.138676	5.99634	2.01812e-09	2.14441e-07			PLA2G12A	-0.25096	0.0640147	-3.92034	8.84223e-05	0.00908322
TRAF3IP3	1.02835	0.188072	5.46784	4.55547e-08	4.77889e-06			CTSB	1.88183	0.290415	6.47979	9.1851e-11	9.69734e-09			C15orf48	2.24294	0.374412	5.99056	2.09125e-09	2.20788e-07			FAM65B	0.676471	0.172015	3.93263	8.40229e-05	0.00908322
AC233755.1	2.78731	0.509759	5.46788	4.55442e-08	4.77889e-06			CA12	2.32677	0.359397	6.47409	9.5383e-11	1.00061e-08			IGKJ1	2.83193	0.473278	5.98365	2.18185e-09	2.28886e-07			ADAM19	0.739724	0.188196	3.93061	8.47294e-05	0.00908322
RAD1	-0.286266	0.0523704	-5.46618	4.59838e-08	4.79337e-06			NCKAP5	-1.84423	0.285164	-6.46726	9.97935e-11	1.04025e-08			POU2F2	1.54259	0.257985	5.97937	2.24002e-09	2.33501e-07			CCAR1	0.172004	0.0439376	3.91473	9.05067e-05	0.00908322
SLC25A45	0.477872	0.0874551	5.4642	4.6501e-08	4.8168e-06			CD22	1.80108	0.278548	6.46595	1.00665e-10	1.04274e-08			IGLV1-40	2.81175	0.471587	5.96231	2.48696e-09	2.57612e-07			LAMB3	-0.518278	0.132485	-3.91196	9.15491e-05	0.00908322
MIAT	1.21721	0.222828	5.46256	4.69318e-08	4.83105e-06			TSPAN13	-1.27283	0.196906	-6.46419	1.01846e-10	1.04838e-08			CXCL9	2.23454	0.375182	5.95589	2.58656e-09	2.66254e-07			ARSD	-0.293757	0.0749768	-3.91797	8.92988e-05	0.00908322
LINC00426	1.40323	0.257231	5.45514	4.8934e-08	4.93729e-06			TPPP3	-1.63006	0.252315	-6.46041	1.04421e-10	1.06821e-08			CARD11	1.40856	0.236586	5.95371	2.62134e-09	2.68159e-07			OCLN	-0.649324	0.165622	-3.92052	8.8357e-05	0.00908322
RP11-325K4.3	0.844139	0.154703	5.4565	4.85614e-08	4.93729e-06			TNNC1	-1.84297	0.285425	-6.45695	1.06835e-10	1.08615e-08			CTD-2353F22.2	1.85954	0.313573	5.93016	3.0264e-09	3.07684e-07			CERS2	-0.329183	0.0841455	-3.91206	9.15105e-05	0.00908322
IGHA2	1.96025	0.359395	5.45431	4.9163e-08	4.93729e-06			ITGAX	1.2154	0.188279	6.45532	1.0799e-10	1.09116e-08			NAPSB	0.882686	0.149103	5.91999	3.21971e-09	3.25329e-07			PDE4D	-0.340571	0.0868131	-3.92303	8.74413e-05	0.00908322
IGHG2	3.12718	0.573257	5.45512	4.89406e-08	4.93729e-06			TRPM2	2.00516	0.310967	6.44814	1.13228e-10	1.13711e-08			SIDT1	1.09785	0.185486	5.91877	3.2435e-09	3.25735e-07			PTPN13	-0.424482	0.108071	-3.92781	8.57239e-05	0.00908322
FCHO1	0.895199	0.164215	5.45138	4.99806e-08	4.98897e-06			BDNF	-1.99885	0.31069	-6.43359	1.24625e-10	1.24398e-08			RELT	0.945269	0.159934	5.91038	3.41325e-09	3.40704e-07			AQP4	-0.636048	0.161998	-3.92626	8.62781e-05	0.00908322
IGHV3-66	3.35963	0.617178	5.44353	5.22341e-08	5.1825e-06			RP11-294C11.2	2.91105	0.452956	6.42677	1.30341e-10	1.2932e-08			RP11-689B22.2	2.47117	0.418502	5.90481	3.53051e-09	3.50286e-07			APLP2	-0.407389	0.104113	-3.91297	9.11671e-05	0.00908322
CHI3L1	2.45225	0.45098	5.4376	5.40038e-08	5.326e-06			SLAMF8	2.19945	0.342397	6.42367	1.3303e-10	1.31198e-08			CPNE5	2.16662	0.36734	5.89815	3.67601e-09	3.61829e-07			BCL11A	0.850554	0.21781	3.90503	9.42151e-05	0.00923644
IGKJ5	2.58817	0.476249	5.43448	5.49556e-08	5.38293e-06			DLC1	-1.45574	0.226759	-6.41976	1.36494e-10	1.33813e-08			E2F3	0.721484	0.122338	5.89749	3.69079e-09	3.61829e-07			TMEM245	-0.309016	0.0791295	-3.9052	9.41475e-05	0.00923644
CTD-2020K17.1	0.859679	0.158216	5.43358	5.52347e-08	5.38293e-06			SPIB	2.32912	0.363126	6.41408	1.41679e-10	1.38074e-08			FAM78A	0.667163	0.113155	5.89601	3.72391e-09	3.62916e-07			DKK2	-0.812163	0.208264	-3.89967	9.63219e-05	0.00934455
AC006129.2	1.16955	0.215384	5.4301	5.63228e-08	5.45668e-06			SULF2	1.49938	0.234456	6.39514	1.60404e-10	1.55403e-08			IFNG-AS1	2.10515	0.357489	5.88872	3.89188e-09	3.77054e-07			MS4A15	-0.890981	0.228495	-3.89935	9.64526e-05	0.00934455
C1orf220	1.60291	0.295401	5.42622	5.75601e-08	5.54394e-06			TLR10	2.63922	0.41277	6.39392	1.61689e-10	1.55732e-08			PCYOX1	-0.907728	0.154282	-5.88358	4.01482e-09	3.86691e-07			GRAP	0.342807	0.0880492	3.89336	9.88654e-05	0.00945608
MSC	1.58576	0.29234	5.42439	5.81525e-08	5.56844e-06			PLLP	-1.48847	0.233045	-6.38705	1.69119e-10	1.61942e-08			FYB	1.04192	0.177123	5.88248	4.04172e-09	3.87018e-07			EGFR	-0.418879	0.107573	-3.89389	9.86485e-05	0.00945608
MS4A1	2.61501	0.482252	5.42249	5.87748e-08	5.59549e-06			EFR3B	-1.79321	0.281289	-6.37498	1.82986e-10	1.73206e-08			IGHV1-18	3.11631	0.530596	5.87323	4.27382e-09	4.06878e-07			HNRNPH1	0.201611	0.0517983	3.89223	9.93261e-05	0.00945608
IRF8	0.948157	0.175011	5.4177	6.03722e-08	5.71454e-06			SLC37A2	1.54216	0.241895	6.37533	1.82575e-10	1.73206e-08			P2RY10	1.5299	0.260586	5.871	4.33173e-09	4.1002e-07			LINC00426	1.14158	0.293732	3.88647	0.000101714	0.00962772
IGKJ1	2.56985	0.474934	5.41097	6.26855e-08	5.8996e-06			KLHL6	1.4203	0.22338	6.35825	2.0406e-10	1.92049e-08			IGKV3-20	2.88662	0.491923	5.86803	4.40997e-09	4.15041e-07			SIRPG	1.3432	0.34576	3.88478	0.000102425	0.00963961
TIGIT	1.33012	0.246161	5.40347	6.53634e-08	6.08212e-06			CACNG4	-2.46862	0.388741	-6.3503	2.14889e-10	1.98811e-08			DUSP2	1.29643	0.221029	5.86541	4.48019e-09	4.16886e-07			LTF	1.7109	0.44069	3.88232	0.000103465	0.0096822
CD79B	2.04564	0.378572	5.40357	6.53282e-08	6.08212e-06			CD180	2.33005	0.366968	6.34946	2.16073e-10	1.98811e-08			HCLS1	0.766043	0.130601	5.86553	4.47704e-09	4.16886e-07			ADAM28	1.12009	0.288772	3.87882	0.000104966	0.00976714
DOCK10	0.713371	0.132051	5.40226	6.58076e-08	6.08905e-06			PARP15	1.32617	0.20886	6.34954	2.15957e-10	1.98811e-08			IGHV3-23	2.72909	0.465458	5.86325	4.53899e-09	4.19984e-07			CCL4	0.864969	0.223237	3.87467	0.000106768	0.00982383
CD27	1.82524	0.338328	5.39489	6.8566e-08	6.24958e-06			COL1A2	1.45657	0.22938	6.35001	2.15299e-10	1.98811e-08			MAP3K21	-0.731868	0.124907	-5.85929	4.64841e-09	4.27706e-07			VEPH1	-0.711171	0.183539	-3.87477	0.000106726	0.00982383
BCL11B	0.947843	0.175735	5.3936	6.90603e-08	6.24958e-06			FOXA2	-1.3865	0.21871	-6.33942	2.30635e-10	2.11031e-08			CADM1	-0.866646	0.147976	-5.85666	4.72262e-09	4.3212e-07			NGFR	1.22701	0.317304	3.867	0.000110182	0.0100817
IGHV3-53	3.19461	0.592263	5.39391	6.89407e-08	6.24958e-06			POSTN	1.8308	0.289198	6.33061	2.44199e-10	2.22208e-08			GPR18	1.57988	0.269859	5.85446	4.78556e-09	4.35459e-07			DUSP2	0.902306	0.233454	3.86502	0.000111081	0.0100839
CAPN2	-0.545938	0.101164	-5.39658	6.79221e-08	6.24958e-06			PGC	-1.35968	0.215158	-6.31943	2.62525e-10	2.37571e-08			SH3BP1	0.779505	0.133185	5.8528	4.83352e-09	4.37407e-07			RABEP2	0.360385	0.0932614	3.86425	0.000111432	0.0100839
IGHV3-11	2.9547	0.548701	5.3849	7.24862e-08	6.52376e-06			BMPER	-1.9311	0.306018	-6.31041	2.78303e-10	2.50472e-08			CHI3L1	2.51849	0.430603	5.84877	4.95228e-09	4.45706e-07			ANKRD22	1.40736	0.364856	3.8573	0.000114646	0.0101517
ITPRIPL1	1.02618	0.190756	5.37953	7.46787e-08	6.64823e-06			IRX2	-1.33686	0.212287	-6.29743	3.02631e-10	2.70887e-08			IL4I1	2.97579	0.509614	5.8393	5.24191e-09	4.66672e-07			LIMD2	0.739092	0.19156	3.85828	0.000114187	0.0101517
TIFAB	1.61254	0.299963	5.37581	7.62413e-08	6.64823e-06			EPB41L5	-1.3807	0.219316	-6.29548	3.06444e-10	2.72818e-08			PASK	0.797622	0.136576	5.84012	5.21624e-09	4.66672e-07			C1orf21	-0.420605	0.108969	-3.85985	0.000113456	0.0101517
SIT1	1.33822	0.248893	5.37666	7.58785e-08	6.64823e-06			FGFR4	-1.43277	0.227817	-6.28914	3.19228e-10	2.82671e-08			LIMD2	1.07713	0.1846	5.83494	5.38094e-09	4.75236e-07			NPNT	-0.603615	0.156399	-3.85946	0.000113639	0.0101517
BICDL1	0.974608	0.181299	5.37569	7.62911e-08	6.64823e-06			MYRF	-1.81871	0.289269	-6.28727	3.23096e-10	2.84566e-08			VAV1	0.870642	0.149224	5.83448	5.39581e-09	4.75236e-07			IGHV6-1	1.72588	0.447609	3.85578	0.000115363	0.0101606
RHOBTB3	-0.433139	0.0805502	-5.37725	7.56312e-08	6.64823e-06			IRF4	2.05114	0.326474	6.2827	3.32733e-10	2.91495e-08			PLCG2	0.800672	0.137288	5.83207	5.4744e-09	4.79592e-07			BMPER	-1.02325	0.265707	-3.85104	0.000117618	0.0103041
SESTD1	-0.565343	0.105133	-5.37743	7.55571e-08	6.64823e-06			CECR1	1.29647	0.206543	6.27699	3.4519e-10	3.00809e-08			CD74	0.564428	0.0968273	5.82922	5.56876e-09	4.85277e-07			RN7SL752P	0.87141	0.226552	3.84641	0.000119863	0.0103057
IGKV3D-7	2.87251	0.535232	5.36685	8.01236e-08	6.90879e-06			CTSZ	1.33031	0.212068	6.27303	3.54098e-10	3.06947e-08			RP4-564M11.2	-1.02879	0.176607	-5.82532	5.70016e-09	4.91808e-07			IGKV3OR2-268	2.0992	0.546377	3.84204	0.000122017	0.0103057
SEMA7A	0.896317	0.167023	5.36644	8.03042e-08	6.90879e-06			IGKJ1	3.13678	0.501085	6.25997	3.85042e-10	3.30293e-08			GMDS	0.66729	0.114552	5.82523	5.70342e-09	4.91808e-07			HHIP-AS1	-0.632341	0.164567	-3.84245	0.000121813	0.0103057
RASGRP3	0.540745	0.100774	5.36592	8.05396e-08	6.90879e-06			CERCAM	1.16593	0.186244	6.26024	3.84385e-10	3.30293e-08			IGLV3-21	3.42876	0.589852	5.81292	6.13915e-09	5.26624e-07			SMIM10L2A	-0.535487	0.139347	-3.84283	0.000121625	0.0103057
LRMP	0.980403	0.183064	5.35551	8.53153e-08	7.28054e-06			SLC16A12	-2.06112	0.329375	-6.25768	3.90747e-10	3.33451e-08			SPIB	2.39908	0.412886	5.81052	6.22794e-09	5.29139e-07			GMDS	0.527503	0.137041	3.84925	0.000118481	0.0103057
SLC1A4	0.968307	0.181322	5.34025	9.28203e-08	7.88016e-06			IGHV2-70D	3.19586	0.511735	6.24514	4.23427e-10	3.57633e-08			CTD-2020K17.1	0.972608	0.167391	5.81039	6.23272e-09	5.29139e-07			CD22	1.1763	0.305927	3.84504	0.000120531	0.0103057
SIDT1	0.97712	0.183005	5.33931	9.33031e-08	7.88052e-06			WWC2	-1.22982	0.196901	-6.24587	4.21451e-10	3.57633e-08			ARSD	-0.395602	0.0681198	-5.80745	6.3432e-09	5.35757e-07			SFTPA1	-0.667256	0.173567	-3.84437	0.000120863	0.0103057
ZNF106	-0.294297	0.0551381	-5.33745	9.42615e-08	7.92085e-06			CAV1	-1.44121	0.23118	-6.23414	4.54266e-10	3.81723e-08			SEMA5A	-0.815101	0.14048	-5.80227	6.54233e-09	5.49756e-07			MCEMP1	-1.24442	0.324275	-3.83755	0.000124268	0.0103963
NFKBIE	1.03366	0.193731	5.33552	9.52719e-08	7.96512e-06			CPNE5	2.06293	0.330997	6.23246	4.59156e-10	3.83873e-08			LINC00861	1.35651	0.233874	5.80017	6.62465e-09	5.5308e-07			ETF1	-0.266401	0.0694225	-3.83738	0.000124352	0.0103963
IKZF1	0.791691	0.148441	5.33337	9.6409e-08	8.01948e-06			GPRIN2	-1.43492	0.230324	-6.22998	4.66484e-10	3.8803e-08			IGKV3D-15	2.8739	0.495543	5.79949	6.65153e-09	5.5308e-07			CXADR	-0.694675	0.181156	-3.83467	0.000125733	0.0104076
DERL3	2.45915	0.46136	5.33021	9.80999e-08	8.11912e-06			GRK5	-1.02908	0.165318	-6.22483	4.82065e-10	3.98975e-08			PAPSS2	-0.756503	0.130461	-5.79871	6.68263e-09	5.5308e-07			ANOS1	-0.837969	0.218526	-3.83464	0.00012575	0.0104076
CNR2	2.22888	0.418774	5.32238	1.02416e-07	8.37014e-06			GKN2	-1.95099	0.313503	-6.22319	4.87149e-10	4.01167e-08			AQP4	-1.17209	0.202187	-5.79706	6.74895e-09	5.55776e-07			SLFNL1	-0.704404	0.184054	-3.82716	0.000129632	0.0106752
IGKV1D-16	3.07418	0.577519	5.32309	1.02021e-07	8.37014e-06			GPC3	-1.63591	0.263052	-6.21894	5.00511e-10	4.1012e-08			BASP1	1.26808	0.21886	5.79404	6.87142e-09	5.56296e-07			HELLS	0.533466	0.139577	3.82202	0.000132365	0.0107327
ADAM28	1.59269	0.299318	5.32106	1.03166e-07	8.37014e-06			EDNRB	-1.79333	0.289022	-6.20483	5.47565e-10	4.46455e-08			TRBC1	1.31135	0.226346	5.79357	6.89037e-09	5.56296e-07			RHOH	1.01202	0.265009	3.81879	0.000134106	0.0107327
OSBPL9	-0.269875	0.0507102	-5.32192	1.0268e-07	8.37014e-06			WIF1	-2.35826	0.380367	-6.19998	5.64713e-10	4.58169e-08			C14orf132	-0.912508	0.157491	-5.79404	6.87141e-09	5.56296e-07			FOLR1	-0.592889	0.155266	-3.81855	0.00013424	0.0107327
FCRL5	2.53616	0.477147	5.31526	1.06502e-07	8.5985e-06			HLA-DMB	1.33747	0.215915	6.19443	5.8495e-10	4.72261e-08			PDE4D	-0.553313	0.095475	-5.79538	6.81675e-09	5.56296e-07			ENSG00000147676	-0.5959	0.156032	-3.8191	0.000133941	0.0107327
RP11-689B22.2	1.90909	0.359449	5.31115	1.08937e-07	8.64731e-06			TNFRSF17	3.00137	0.484723	6.19193	5.94307e-10	4.77475e-08			EMP2	-1.38238	0.238695	-5.7914	6.98026e-09	5.60805e-07			C1orf198	-0.447496	0.117082	-3.82209	0.000132325	0.0107327
PIK3R6	0.856065	0.161202	5.31051	1.09318e-07	8.64731e-06			RIMKLA	-1.47882	0.23889	-6.19037	6.00247e-10	4.79906e-08			FGD2	0.780499	0.134853	5.78776	7.13303e-09	5.70297e-07			S100A6	-0.519537	0.135947	-3.82162	0.000132579	0.0107327
ABCD2	1.1196	0.210756	5.31229	1.08254e-07	8.64731e-06			VNN1	1.8904	0.305716	6.1835	6.26939e-10	4.98825e-08			NFKBIE	0.952231	0.164553	5.78679	7.17448e-09	5.70839e-07			MS4A1	2.2808	0.598052	3.81372	0.000136893	0.0108752
P2RY8	1.32542	0.24958	5.31058	1.09276e-07	8.64731e-06			LY9	2.12073	0.343633	6.17148	6.76534e-10	5.35698e-08			SIT1	1.40726	0.243279	5.78454	7.27112e-09	5.75747e-07			EVL	0.478495	0.125494	3.8129	0.000137343	0.0108752
PIP4K2A	0.375111	0.0706448	5.30982	1.09732e-07	8.64731e-06			CD38	2.07112	0.336058	6.16299	7.13844e-10	5.62536e-08			DMRT2	-1.35359	0.234238	-5.77869	7.5285e-09	5.93274e-07			PLA2G2A	1.83159	0.480849	3.80906	0.000139494	0.0109193
LCK	1.062	0.200149	5.30603	1.12036e-07	8.78682e-06			ADRA1A	-1.82946	0.296968	-6.16045	7.25389e-10	5.68913e-08			DSG2	-0.8356	0.144632	-5.77744	7.58454e-09	5.94844e-07			BCHE	-1.0796	0.283418	-3.80921	0.000139413	0.0109193
IGHV3-15	2.38865	0.450332	5.30419	1.13173e-07	8.83397e-06			FOLR1	-1.2579	0.204504	-6.15098	7.70065e-10	6.01089e-08			TNF	0.942809	0.16324	5.77559	7.6683e-09	5.98563e-07			PLCG2	0.552984	0.145203	3.80837	0.000139889	0.0109193
RN7SL752P	1.11739	0.210956	5.2968	1.17848e-07	9.15548e-06			TSPAN33	1.66785	0.27131	6.14739	7.87674e-10	6.11934e-08			CYTH4	0.953322	0.165179	5.77145	7.85901e-09	6.10556e-07			C1QTNF7	-0.635532	0.166987	-3.80587	0.000141308	0.010978
WAS	0.705956	0.133386	5.29257	1.20609e-07	9.32595e-06			BLNK	1.72235	0.280382	6.14288	8.10367e-10	6.26607e-08			ANOS1	-1.24362	0.215548	-5.76958	7.94715e-09	6.14505e-07			PI15	1.31277	0.345318	3.80163	0.000143746	0.011115
TNFRSF18	1.68733	0.319197	5.28617	1.24903e-07	9.61284e-06			TNFSF13B	1.57702	0.25763	6.12123	9.28548e-10	7.14635e-08			CTLA4	1.53044	0.265581	5.7626	8.28256e-09	6.37447e-07			SYP	-0.564623	0.148598	-3.79966	0.000144893	0.0111513
BHLHA15	2.25921	0.427934	5.27934	1.29652e-07	9.88595e-06			ITGB2	1.36727	0.223741	6.11095	9.9038e-10	7.58677e-08			ENSG00000186818	2.5866	0.449027	5.76045	8.38885e-09	6.41499e-07			FAM169A	0.670611	0.176604	3.79725	0.000146308	0.0112079
FGD2	0.764923	0.144869	5.28008	1.29125e-07	9.88595e-06			AC008268.1	-1.97945	0.324184	-6.10597	1.02179e-09	7.78896e-08			ADAM19	1.08855	0.188986	5.75997	8.4131e-09	6.41499e-07			CDKL5	-0.445928	0.117501	-3.79509	0.000147587	0.0112535
TRBC2	1.13054	0.214357	5.2741	1.33406e-07	1.01254e-05			PTPN21	-1.40375	0.229924	-6.10528	1.02623e-09	7.78896e-08			SLC2A5	3.26945	0.567961	5.75647	8.58927e-09	6.51914e-07			NTN4	-0.419313	0.110737	-3.78657	0.000152742	0.0115929
LINC01215	1.9981	0.379238	5.26874	1.37364e-07	1.03779e-05			NFKBIE	1.33699	0.219318	6.09612	1.08675e-09	8.11591e-08			COL11A1	4.30952	0.748918	5.75432	8.69909e-09	6.5722e-07			NELL2	0.781129	0.2066	3.78088	0.000156278	0.0115941
SLCO5A1	1.69149	0.321398	5.26293	1.41778e-07	1.06625e-05			C14orf132	-1.48987	0.24441	-6.09578	1.08902e-09	8.11591e-08			IGKV3-15	2.83643	0.49343	5.7484	9.00934e-09	6.77551e-07			PARP15	0.795829	0.210358	3.7832	0.000154823	0.0115941
SFMBT2	0.769213	0.146254	5.25945	1.4449e-07	1.08171e-05			IRF8	1.35586	0.22237	6.09732	1.07859e-09	8.11591e-08			RP11-345J4.6	1.28467	0.223627	5.74471	9.20791e-09	6.86218e-07			GCLC	0.415693	0.109838	3.7846	0.000153953	0.0115941
KCNA2	1.62616	0.309276	5.25796	1.45662e-07	1.08554e-05			PPL	-1.31231	0.215267	-6.09617	1.08641e-09	8.11591e-08			SLC17A9	1.59495	0.277631	5.74485	9.20019e-09	6.86218e-07			TCAF1	-0.274205	0.0725154	-3.78134	0.000155989	0.0115941
P2RY10	1.41936	0.270205	5.2529	1.49727e-07	1.11081e-05			SPOCK1	1.97785	0.324621	6.0928	1.10955e-09	8.23166e-08			CYP27B1	2.43184	0.423783	5.7384	9.55742e-09	7.02727e-07			ZNF664	-0.251835	0.0665915	-3.78179	0.000155707	0.0115941
HSH2D	1.20495	0.229489	5.2506	1.51607e-07	1.11972e-05			GPR84	2.91951	0.479559	6.08789	1.14407e-09	8.44673e-08			RNF128	-1.5324	0.267024	-5.73883	9.53347e-09	7.02727e-07			CHRM3-AS2	1.08481	0.28708	3.77879	0.000157595	0.0116003
TCF7	1.08197	0.206106	5.2496	1.52427e-07	1.12075e-05			GRAMD2	-1.74772	0.287112	-6.08723	1.1488e-09	8.44673e-08			CD55	-1.09025	0.189985	-5.73862	9.54532e-09	7.02727e-07			BTLA	1.1476	0.303717	3.77851	0.000157769	0.0116003
RABEP2	0.390343	0.0744103	5.24582	1.55592e-07	1.13893e-05			PADI2	1.6462	0.270605	6.08342	1.17645e-09	8.61161e-08			ADGRG5	1.65417	0.28848	5.7341	9.80325e-09	7.14423e-07			IDO1	0.913543	0.241886	3.77676	0.000158883	0.0116303
IGDCC4	1.41583	0.270189	5.24015	1.60448e-07	1.16929e-05			ATP6V0D2	2.67454	0.439929	6.0795	1.20561e-09	8.78603e-08			DEF6	0.948683	0.165441	5.73426	9.7941e-09	7.14423e-07			C12orf74	1.35891	0.361202	3.7622	0.000168424	0.0117745
IGHJ3P	2.56174	0.489082	5.23786	1.62452e-07	1.17867e-05			HSPA7	1.52343	0.250967	6.07027	1.27698e-09	9.26517e-08			OCLN	-1.1139	0.194304	-5.73276	9.88074e-09	7.16897e-07			SLCO5A1	1.36882	0.363264	3.76811	0.00016449	0.0117745
DSG2	-0.727337	0.138895	-5.23659	1.63573e-07	1.1816e-05			RUBCNL	1.3984	0.23046	6.06788	1.29611e-09	9.36269e-08			CTB-133G6.1	1.03341	0.180363	5.72959	1.00673e-08	7.27233e-07			ENSG00000149527	0.920153	0.24435	3.76572	0.000166069	0.0117745
PIF1	0.990723	0.189347	5.23231	1.67401e-07	1.20066e-05			MTHFD2	1.58771	0.261708	6.06672	1.30549e-09	9.38926e-08			ENSG00000099958	2.75671	0.481329	5.72729	1.02048e-08	7.33946e-07			TTC39C	0.432043	0.114683	3.76728	0.000165039	0.0117745
IGKV3-20	2.74683	0.525005	5.23202	1.67669e-07	1.20066e-05			RALGPS2	1.72167	0.283859	6.06521	1.3178e-09	9.43662e-08			ELOVL2	1.73529	0.303198	5.7233	1.04476e-08	7.48139e-07			B3GALNT1	-0.698809	0.185279	-3.77166	0.000162163	0.0117745
RELB	1.00833	0.193042	5.22336	1.75706e-07	1.25276e-05			KRT7	-1.42062	0.234335	-6.06233	1.34161e-09	9.5655e-08			CNTN1	-0.757408	0.132367	-5.72203	1.0526e-08	7.50492e-07			NLRC3	0.633687	0.168454	3.76177	0.000168717	0.0117745
GABRB2	-1.52964	0.29318	-5.21742	1.81428e-07	1.28798e-05			COL6A3	1.06521	0.175998	6.0524	1.42704e-09	1.01308e-07			IGKV3D-7	3.1051	0.542734	5.72121	1.05768e-08	7.5086e-07			KCNS3	-0.460786	0.122418	-3.76404	0.000167192	0.0117745
PLEKHO1	0.960314	0.184325	5.2099	1.88947e-07	1.33561e-05			VSIG2	-1.3487	0.224146	-6.01706	1.77612e-09	1.25548e-07			OSM	1.58503	0.277124	5.71958	1.06791e-08	7.52244e-07			UTP14C	-0.244026	0.0647221	-3.77037	0.000163006	0.0117745
IGKV1-33	2.86831	0.550829	5.20727	1.91642e-07	1.34886e-05			SLC38A6	1.18668	0.197249	6.01618	1.78586e-09	1.25697e-07			NDNF	-1.08037	0.188895	-5.71944	1.06876e-08	7.52244e-07			MACC1	-0.571619	0.151924	-3.76253	0.000168202	0.0117745
MYBL2	1.64122	0.315382	5.20391	1.95137e-07	1.36183e-05			MAPK4	-1.72124	0.286449	-6.0089	1.86791e-09	1.30913e-07			WAS	0.748923	0.130991	5.71736	1.08189e-08	7.58245e-07			C1orf116	-0.619206	0.164277	-3.76929	0.000163715	0.0117745
SH3BP1	0.730965	0.140444	5.20468	1.94326e-07	1.36183e-05			MMP9	5.15861	0.859064	6.00492	1.91425e-09	1.33592e-07			IGHV4-59	2.84436	0.497574	5.71645	1.0877e-08	7.59088e-07			IGHG4	2.49258	0.662379	3.76307	0.000167839	0.0117745
PNOC	2.37243	0.456096	5.2016	1.97578e-07	1.37304e-05			LINC00926	1.66568	0.277731	5.99746	2.00424e-09	1.39282e-07			GCSAM	1.31166	0.229487	5.71564	1.09295e-08	7.59528e-07			AHNAK	-0.472939	0.125782	-3.75998	0.000169926	0.0118088
ADM2	1.76435	0.339668	5.19434	2.05446e-07	1.42172e-05			CNR2	2.54054	0.423809	5.99454	2.04064e-09	1.41216e-07			MPEG1	0.718616	0.125796	5.71257	1.11285e-08	7.70111e-07			IGKV1-27	1.81985	0.484856	3.75339	0.000174461	0.0118351
AMPD3	1.17361	0.22614	5.18973	2.106e-07	1.45129e-05			MMP2	0.960149	0.160296	5.98984	2.10042e-09	1.44744e-07			SH2D1A	1.0436	0.182832	5.70796	1.14335e-08	7.87908e-07			DDAH1	-0.343146	0.0913898	-3.75475	0.000173516	0.0118351
IGHV4-61	2.7458	0.529204	5.18854	2.11945e-07	1.45447e-05			BTLA	2.24196	0.374574	5.98537	2.15901e-09	1.48162e-07			IGLV2-14	2.71524	0.476415	5.69931	1.2029e-08	8.25492e-07			IKZF3	1.01757	0.270849	3.75697	0.000171982	0.0118351
IGKV1D-33	2.87254	0.55373	5.18761	2.13006e-07	1.45569e-05			CHIT1	3.75208	0.628053	5.97415	2.3129e-09	1.58064e-07			WWC2	-0.920276	0.161605	-5.6946	1.23659e-08	8.44206e-07			FRMD4B	-0.280158	0.0745847	-3.75624	0.000172488	0.0118351
RASSF4	1.31666	0.254012	5.18346	2.17806e-07	1.48234e-05			TNFRSF9	2.16856	0.363238	5.97009	2.37125e-09	1.61382e-07			IGHG2	3.22414	0.566227	5.69408	1.24042e-08	8.44206e-07			SESTD1	-0.419056	0.111576	-3.75579	0.000172796	0.0118351
MIR3142HG	1.28656	0.248381	5.17977	2.22155e-07	1.50572e-05			CH17-360D5.2	-1.48534	0.249116	-5.96242	2.48537e-09	1.68453e-07			CD37	0.963546	0.169247	5.69314	1.24721e-08	8.4533e-07			NABP1	0.487908	0.129999	3.75316	0.000174616	0.0118351
HM13	0.508916	0.0982862	5.1779	2.24402e-07	1.51471e-05			CST6	-1.88571	0.316699	-5.95426	2.61244e-09	1.7554e-07			TYMP	0.95595	0.167958	5.69162	1.25841e-08	8.49427e-07			FAM78A	0.449259	0.119774	3.7509	0.000176201	0.0118935
SLC7A5	1.37368	0.265486	5.17419	2.28898e-07	1.536e-05			VEPH1	-1.33185	0.223703	-5.95367	2.62191e-09	1.7554e-07			CD300A	0.844535	0.148507	5.68684	1.2941e-08	8.6897e-07			DHX37	0.314591	0.0838981	3.74968	0.00017706	0.0119027
TLR6	1.07397	0.20758	5.17377	2.29421e-07	1.536e-05			FGL2	1.35408	0.227416	5.95418	2.61376e-09	1.7554e-07			FAM129B	-0.414832	0.0729524	-5.68634	1.29792e-08	8.6897e-07			PAX5	2.51739	0.671613	3.74827	0.000178057	0.0119211
LINC01588	0.867184	0.167696	5.17117	2.32632e-07	1.5512e-05			TGFB2	-1.4167	0.238074	-5.95068	2.67031e-09	1.78057e-07			IL12RB2	1.40314	0.24685	5.68416	1.31455e-08	8.76547e-07			CIITA	0.501992	0.134071	3.74423	0.00018095	0.0120658
REPS2	-0.754694	0.145971	-5.17018	2.33874e-07	1.55319e-05			PCYOX1	-1.06178	0.178607	-5.94482	2.76769e-09	1.83806e-07			ZNF664	-0.380518	0.066958	-5.68294	1.32402e-08	8.79301e-07			AK1	-0.474184	0.126679	-3.74319	0.000181695	0.0120666
BISPR	0.661189	0.127978	5.16643	2.38609e-07	1.57501e-05			CAV2	-1.35162	0.227409	-5.94358	2.78872e-09	1.84459e-07			BTLA	1.64918	0.290535	5.67638	1.37576e-08	9.0999e-07			FANCA	0.558596	0.149285	3.74182	0.000182695	0.0120843
LAX1	1.55546	0.301092	5.16607	2.39073e-07	1.57501e-05			SCUBE1	-1.72113	0.289791	-5.93922	2.86387e-09	1.87761e-07			GZMK	1.59348	0.280938	5.67199	1.4115e-08	9.29897e-07			C14orf132	-0.60253	0.16117	-3.73849	0.000185132	0.0121965
IGLV2-14	2.38576	0.461896	5.16514	2.40257e-07	1.57651e-05			DAPP1	1.44453	0.243191	5.93991	2.85171e-09	1.87761e-07			TSPAN13	-1.04891	0.185028	-5.66891	1.4371e-08	9.42989e-07			NBEAL1	-0.284199	0.0760517	-3.73692	0.000186285	0.0122236
LINC01857	2.15843	0.41821	5.16111	2.45491e-07	1.59869e-05			TYMP	1.21543	0.204662	5.9387	2.87285e-09	1.87761e-07			EVA1A	-0.905895	0.159912	-5.66496	1.47057e-08	9.57325e-07			GOLGA5P1	0.814649	0.218065	3.7358	0.000187117	0.0122294
PI15	1.87919	0.364171	5.16018	2.46717e-07	1.59869e-05			RAB42	1.87413	0.315647	5.93742	2.89542e-09	1.88484e-07			RELB	1.06339	0.187698	5.66541	1.46672e-08	9.57325e-07			DPYS	1.01677	0.27255	3.7306	0.000191026	0.0124098
MSTO1	0.415285	0.0804686	5.16084	2.45845e-07	1.59869e-05			PVT1	1.73806	0.292762	5.93678	2.9068e-09	1.88484e-07			PCED1B	0.769538	0.135927	5.66139	1.50152e-08	9.73621e-07			GABRP	1.17904	0.316087	3.73013	0.000191383	0.0124098
CRELD2	0.581102	0.112626	5.15957	2.47521e-07	1.59869e-05			SLC9A3R2	-1.59888	0.269968	-5.9225	3.17083e-09	2.04798e-07			MYO1B	-0.707462	0.125016	-5.65897	1.52282e-08	9.79717e-07			LINC01857	1.71398	0.460234	3.72415	0.000195978	0.0124894
BAIAP2-AS1	-0.475635	0.0923538	-5.15014	2.60292e-07	1.67461e-05			SFTA1P	-1.61675	0.273498	-5.91139	3.39239e-09	2.18253e-07			CLDN18	-1.55372	0.274526	-5.65964	1.51692e-08	9.79717e-07			SATB1-AS1	1.02585	0.275399	3.72496	0.000195348	0.0124894
ESR2	1.37304	0.266815	5.14605	2.66028e-07	1.70486e-05			ADAMDEC1	5.85486	0.991259	5.90648	3.49487e-09	2.23971e-07			RGS1	1.26198	0.223634	5.64303	1.67081e-08	1.07075e-06			POLQ	0.593022	0.159504	3.71791	0.000200874	0.0124894
TRAF1	0.891771	0.173435	5.14183	2.72078e-07	1.73017e-05			SIGLEC8	2.22233	0.37648	5.90291	3.57155e-09	2.27998e-07			IGKV1-5	2.96363	0.525367	5.64106	1.69006e-08	1.07889e-06			CTD-2516F10.2	0.635834	0.171143	3.71521	0.000203036	0.0124894
TRAK2	-0.310739	0.0604255	-5.14251	2.71099e-07	1.73017e-05			CCND1	-1.18305	0.200646	-5.89621	3.71954e-09	2.36528e-07			CHRM3-AS2	1.53341	0.271905	5.63949	1.70555e-08	1.08316e-06			A2M-AS1	0.441713	0.118749	3.71974	0.00019943	0.0124894
RUFY4	1.85843	0.361699	5.13805	2.77606e-07	1.7451e-05			SLITRK6	-1.72359	0.292808	-5.88641	3.94668e-09	2.50007e-07			TRPM2	1.5335	0.271974	5.63839	1.71648e-08	1.08316e-06			LINC00968	-0.688847	0.185425	-3.71497	0.000203227	0.0124894
FBXO41	1.01608	0.197744	5.13836	2.77146e-07	1.7451e-05			CD27	2.33384	0.396614	5.8844	3.99493e-09	2.52094e-07			ANXA3	-1.6335	0.289694	-5.63872	1.71323e-08	1.08316e-06			CDO1	-0.663704	0.178538	-3.71744	0.00020125	0.0124894
ARHGAP5	-0.445253	0.086644	-5.13888	2.76376e-07	1.7451e-05			THY1	1.96332	0.333767	5.88232	4.04561e-09	2.54318e-07			TLR10	2.56076	0.454302	5.63669	1.73345e-08	1.08969e-06			FGD2	0.527837	0.141961	3.71819	0.000200655	0.0124894
SYTL1	0.649977	0.126534	5.13679	2.79474e-07	1.75016e-05			PLEK	1.62375	0.276566	5.8711	4.32912e-09	2.71105e-07			LAMC2	-0.973266	0.172736	-5.63443	1.75643e-08	1.09994e-06			URB1	0.28822	0.0775673	3.71574	0.000202614	0.0124894
SPAG4	1.87602	0.365406	5.13407	2.83546e-07	1.75564e-05			HLA-DQA1	1.4973	0.25509	5.86971	4.36557e-09	2.72352e-07			KCNS3	-0.758211	0.134587	-5.63362	1.76469e-08	1.10093e-06			FAM105A	-0.482091	0.129494	-3.7229	0.00019695	0.0124894
SYNC	-0.551953	0.107496	-5.13463	2.827e-07	1.75564e-05			HYAL1	-1.32824	0.226672	-5.85976	4.63532e-09	2.88089e-07			IGKV1-27	2.50613	0.44493	5.63263	1.77481e-08	1.10306e-06			HLF	-0.564977	0.152041	-3.71596	0.000202437	0.0124894
TRABD	0.562783	0.1096	5.13489	2.82307e-07	1.75564e-05			WFS1	-1.08311	0.185111	-5.85114	4.88212e-09	3.02288e-07			IL10RA	0.849632	0.150861	5.6319	1.78232e-08	1.10357e-06			REEP5	-0.279015	0.0749395	-3.7232	0.000196712	0.0124894
IGHV2-5	2.56349	0.499415	5.13298	2.85185e-07	1.75918e-05			SLC19A3	-1.37261	0.234841	-5.84484	5.0705e-09	3.12776e-07			LURAP1L	-0.699323	0.124234	-5.62907	1.81185e-08	1.11765e-06			CAPN2	-0.405064	0.108682	-3.72704	0.000193742	0.0124894
PTGES	1.25601	0.24493	5.12804	2.92774e-07	1.7945e-05			GALNT5	-1.36106	0.23302	-5.84095	5.19029e-09	3.1897e-07			EPDR1	-0.642935	0.114312	-5.62441	1.86148e-08	1.14398e-06			SFTPA2	-0.713971	0.19204	-3.71783	0.000200942	0.0124894
SCAMP5	1.26624	0.246936	5.12784	2.93091e-07	1.7945e-05			LIMD2	1.30745	0.22394	5.83841	5.26999e-09	3.22665e-07			DDX12P	0.715877	0.127406	5.61885	1.92233e-08	1.17671e-06			SYNC	-0.472134	0.12718	-3.71232	0.000205372	0.0125742
NUGGC	1.58883	0.310092	5.12373	2.99548e-07	1.82725e-05			CHRM2	-2.69141	0.462397	-5.82056	5.86517e-09	3.57776e-07			FCRLA	3.22336	0.573765	5.61791	1.93286e-08	1.17671e-06			DPEP1	1.89726	0.512586	3.70134	0.00021446	0.0128652
UBASH3A	0.926765	0.180952	5.12159	3.02962e-07	1.83448e-05			P2RY6	2.04898	0.35224	5.817	5.99145e-09	3.6413e-07			EPHB2	1.03555	0.18434	5.61761	1.93618e-08	1.17671e-06			SH2B2	0.619428	0.167368	3.70099	0.000214759	0.0128652
FYB	0.995863	0.194427	5.12203	3.02266e-07	1.83448e-05			SIGLEC10	2.22389	0.382607	5.81247	6.15585e-09	3.72746e-07			GPR174	1.21618	0.216706	5.61211	1.99878e-08	1.21029e-06			CTLA4	1.12272	0.303427	3.70013	0.000215489	0.0128652
RP11-43D4.2	0.993595	0.194054	5.12019	3.05232e-07	1.84146e-05			C1QC	1.31415	0.226171	5.81042	6.23176e-09	3.7596e-07			ARHGAP15	0.773293	0.137911	5.60717	2.05662e-08	1.24075e-06			ABCD2	0.841541	0.227292	3.70246	0.000213517	0.0128652
FER	-0.326646	0.063847	-5.11608	3.11954e-07	1.86832e-05			MISP	-1.48035	0.254838	-5.80899	6.28521e-09	3.77801e-07			SIGLEC10	1.59346	0.284267	5.6055	2.07654e-08	1.2482e-06			AREG	-0.694203	0.187715	-3.69818	0.000217154	0.0128652
FRMD4B	-0.28802	0.0562903	-5.11668	3.10957e-07	1.86832e-05			TNFRSF13C	2.80809	0.483994	5.80191	6.55653e-09	3.91966e-07			IGHV4-34	2.55794	0.456643	5.60161	2.12371e-08	1.27191e-06			CD79A	2.28161	0.616203	3.70269	0.000213322	0.0128652
RALGPS2	1.41676	0.277208	5.11081	3.20786e-07	1.91426e-05			CD37	1.02453	0.176594	5.8016	6.56846e-09	3.91966e-07			IGHV3-21	2.58987	0.462712	5.59714	2.17911e-08	1.30036e-06			SOCS3	0.806373	0.217928	3.70019	0.00021544	0.0128652
SCN9A	-0.575372	0.112693	-5.10568	3.29607e-07	1.95979e-05			RP11-630A13.4	-1.7456	0.301319	-5.79319	6.90611e-09	4.10627e-07			IGHV4-61	2.78225	0.497382	5.59379	2.22162e-08	1.32094e-06			ZNF106	-0.258413	0.0698738	-3.69828	0.000217064	0.0128652
BCL2	0.616718	0.120861	5.10269	3.3486e-07	1.9779e-05			IGDCC4	1.88361	0.325332	5.78981	7.0466e-09	4.17473e-07			ADM2	2.0699	0.370127	5.59241	2.23936e-08	1.3267e-06			EMP2	-0.811575	0.219391	-3.69921	0.00021627	0.0128652
IGLV3-21	2.86459	0.561401	5.10258	3.35054e-07	1.9779e-05			FCRL1	1.61528	0.279633	5.77644	7.62977e-09	4.50402e-07			EDNRB	-1.50382	0.269113	-5.58806	2.29625e-08	1.35553e-06			IGHJ4	1.53093	0.414368	3.69462	0.000220215	0.0129879
PCED1B	0.646128	0.126657	5.10142	3.37121e-07	1.98299e-05			GM2A	1.54391	0.26753	5.77096	7.88206e-09	4.63634e-07			HLA-DOB	1.48635	0.266127	5.5851	2.3357e-08	1.36341e-06			TNFRSF25	0.52126	0.141147	3.69304	0.000221591	0.0129879
TNFRSF17	2.07328	0.40669	5.09795	3.43356e-07	2.00932e-05			KEL	3.29052	0.570617	5.7666	8.08844e-09	4.724e-07			IGHV6-1	2.77945	0.497664	5.58499	2.3371e-08	1.36341e-06			SP140	0.830965	0.224976	3.69358	0.000221121	0.0129879
HLA-DOB	1.34716	0.264275	5.09757	3.44037e-07	2.00932e-05			SNX10	1.79778	0.311754	5.76667	8.08542e-09	4.724e-07			CXADR	-1.33729	0.239469	-5.58439	2.34525e-08	1.36341e-06			BOP1	0.348051	0.0943359	3.68948	0.00022471	0.0130401
APLP2	-0.501615	0.0985514	-5.08989	3.58277e-07	2.0851e-05			SCN4B	-1.43993	0.249827	-5.76368	8.22986e-09	4.7896e-07			TRAF3	0.803113	0.143825	5.58396	2.35099e-08	1.36341e-06			TRAF3IP3	0.755381	0.204844	3.68759	0.00022639	0.0130401
FAM20B	-0.327019	0.0642826	-5.08721	3.63369e-07	2.10728e-05			GGTLC1	-2.12796	0.369443	-5.75992	8.41537e-09	4.88032e-07			IGHG3	3.11456	0.557768	5.58397	2.35092e-08	1.36341e-06			MMP28	-0.522406	0.141641	-3.68824	0.000225812	0.0130401
KIAA0232	-0.269819	0.0530982	-5.08151	3.74455e-07	2.16395e-05			GPM6A	-1.82786	0.31743	-5.7583	8.4965e-09	4.89901e-07			IGLL5	2.70908	0.485218	5.58322	2.36102e-08	1.36442e-06			KIAA1324L	-0.394034	0.106856	-3.68753	0.000226441	0.0130401
TMEM156	1.6799	0.330641	5.08073	3.75994e-07	2.16525e-05			MARCHF1	1.45459	0.252616	5.75809	8.50709e-09	4.89901e-07			ALCAM	-0.961743	0.172578	-5.57282	2.50654e-08	1.44345e-06			EDNRB	-1.00353	0.27193	-3.69042	0.000223887	0.0130401
CSK	0.56677	0.111606	5.0783	3.80817e-07	2.18539e-05			GRIN3A	3.73558	0.649042	5.75554	8.63674e-09	4.95634e-07			ESR2	1.54282	0.276954	5.57067	2.53764e-08	1.45121e-06			TNF	0.706719	0.191779	3.68507	0.000228639	0.0131208
RPS2P36	1.09938	0.216656	5.07432	3.88885e-07	2.22393e-05			ARHGAP22	1.58609	0.275882	5.74918	8.96749e-09	5.12829e-07			FXYD3	-1.08837	0.195365	-5.57095	2.53355e-08	1.45121e-06			ZBED9	-0.624848	0.169836	-3.67913	0.000234034	0.0133407
VOPP1	0.807976	0.159318	5.07146	3.94767e-07	2.2343e-05			FPR3	1.63902	0.285322	5.74445	9.22202e-09	5.25559e-07			RALGPS2	1.44415	0.259307	5.56926	2.55821e-08	1.45792e-06			ROR1	-0.381995	0.103829	-3.67907	0.00023409	0.0133407
RB1CC1	-0.278737	0.0549578	-5.07184	3.93992e-07	2.2343e-05			FAM129C	1.7431	0.303531	5.74275	9.31528e-09	5.29044e-07			PTPN7	1.28644	0.231113	5.56626	2.60267e-08	1.47814e-06			TMEM156	1.23818	0.336946	3.67472	0.000238111	0.013523
MYO1B	-0.610704	0.120395	-5.0725	3.92623e-07	2.2343e-05			IKZF3	1.60908	0.280289	5.7408	9.42281e-09	5.33312e-07			ENSG00000166923	4.35523	0.782896	5.56298	2.65212e-08	1.49148e-06			AC006129.2	0.952491	0.259398	3.67192	0.000240731	0.0136178
ZC3H14	-0.318712	0.0628541	-5.07066	3.96433e-07	2.23605e-05			P2RX7	1.28373	0.223885	5.7339	9.81488e-09	5.53455e-07			KIAA0930	0.621107	0.111652	5.5629	2.65334e-08	1.49148e-06			BIRC3	0.647244	0.176304	3.67118	0.000241432	0.0136178
RAC2	0.784772	0.154821	5.0689	4.00119e-07	2.24913e-05			LTBP4	-1.29286	0.225498	-5.73336	9.84592e-09	5.53455e-07			MME	-1.1718	0.210608	-5.56388	2.63838e-08	1.49148e-06			SFTA3	-0.529569	0.144472	-3.66555	0.000246807	0.0138356
TMEM43	-0.318595	0.0629648	-5.0599	4.19472e-07	2.3499e-05			SLC2A12	-1.43665	0.251401	-5.71456	1.09987e-08	6.14259e-07			PTGES	1.21726	0.21887	5.56155	2.67396e-08	1.49657e-06			POGK	-0.229008	0.0624787	-3.66538	0.000246973	0.0138356
IL4I1	2.31628	0.457898	5.05851	4.22538e-07	2.35905e-05			CPVL	1.54288	0.269993	5.71451	1.10022e-08	6.14259e-07			ABCD2	1.15018	0.206826	5.56112	2.68056e-08	1.49657e-06			SFTA1P	-0.713608	0.194759	-3.66405	0.00024826	0.0138605
C4orf50	1.88105	0.371931	5.05751	4.24762e-07	2.36346e-05			C1orf116	-1.12811	0.197578	-5.70972	1.13161e-08	6.29647e-07			IGHV3-20	2.86394	0.515504	5.55561	2.76649e-08	1.529e-06			SH3BP1	0.462507	0.126433	3.65811	0.000254087	0.0141081
COL7A1	1.37589	0.272144	5.05576	4.28681e-07	2.37723e-05			CD72	2.24541	0.39334	5.70858	1.1392e-08	6.31737e-07			MSTO1	0.491402	0.0884512	5.55563	2.76607e-08	1.529e-06			ACKR1	0.608121	0.166254	3.65778	0.000254409	0.0141081
TP53BP2	-0.246306	0.0487245	-5.05508	4.30219e-07	2.37775e-05			TMEM176B	1.5727	0.275527	5.70797	1.14334e-08	6.31908e-07			IGLV3-19	2.75099	0.495132	5.55608	2.75895e-08	1.529e-06			ZNF823	-0.310477	0.0849657	-3.65415	0.000258035	0.0142612
IGLV4-69	2.51656	0.497997	5.05337	4.34082e-07	2.38311e-05			C2orf54	-1.50675	0.264142	-5.70432	1.1681e-08	6.43433e-07			DENND1C	1.07714	0.194306	5.54354	2.96411e-08	1.63274e-06			ITGB2-AS1	0.85725	0.23469	3.6527	0.0002595	0.0142942
TRAC	1.11286	0.220216	5.05352	4.33741e-07	2.38311e-05			CD79B	2.45978	0.431395	5.70192	1.18464e-08	6.49132e-07			FBXO41	1.16758	0.210873	5.5369	3.07868e-08	1.69019e-06			MBIP	-0.463661	0.127019	-3.65032	0.000261916	0.0143792
SPAG9	-0.24471	0.0484927	-5.04632	4.50392e-07	2.46444e-05			MCTP1	1.14154	0.200212	5.70168	1.18633e-08	6.49132e-07			IGHV4-39	2.83328	0.512243	5.53114	3.18162e-08	1.74091e-06			MCF2L2	0.60565	0.16604	3.64761	0.000264695	0.014385
SPIB	2.1373	0.423832	5.04281	4.58752e-07	2.50187e-05			ZNF215	2.0901	0.366763	5.69879	1.20664e-08	6.58057e-07			SEMA4D	0.99032	0.179134	5.52837	3.23213e-08	1.76269e-06			BASP1	0.794699	0.217833	3.64821	0.000264071	0.014385
MIR155HG	1.25545	0.249006	5.04183	4.61111e-07	2.50643e-05			ANOS1	-1.15307	0.202411	-5.6967	1.22149e-08	6.63959e-07			COL7A1	1.14826	0.207761	5.52684	3.26045e-08	1.77163e-06			TMEM106A	0.505649	0.138572	3.64899	0.000263272	0.014385
CERS2	-0.378441	0.0750765	-5.04075	4.63718e-07	2.51232e-05			FAM189A2	-1.47345	0.258942	-5.69027	1.26836e-08	6.87165e-07			IL21R	1.44048	0.260685	5.52575	3.2808e-08	1.77163e-06			PEG10	-0.697602	0.191291	-3.64681	0.000265515	0.014385
MANF	0.761822	0.151164	5.0397	4.66274e-07	2.51788e-05			DNAH17	-1.88363	0.331095	-5.68909	1.27717e-08	6.89672e-07			CAPN2	-0.585907	0.106024	-5.52618	3.27282e-08	1.77163e-06			PLEKHO1	0.535169	0.14689	3.64333	0.000269138	0.014413
GAPVD1	-0.194679	0.0386415	-5.03809	4.70197e-07	2.53077e-05			TSPAN12	-1.33988	0.235547	-5.68836	1.28268e-08	6.90384e-07			PIK3CD	0.799486	0.144838	5.51987	3.39245e-08	1.82594e-06			SPIRE1	-0.30731	0.0843393	-3.64373	0.000268714	0.014413
HOMER1	-0.702753	0.139578	-5.03483	4.78273e-07	2.55752e-05			HOPX	-1.30722	0.230002	-5.6835	1.31964e-08	7.07964e-07			ADGRF5	-0.798193	0.144633	-5.51874	3.41443e-08	1.83178e-06			KIAA0922	0.326039	0.0895041	3.64273	0.000269763	0.014413
IGKV1-39	2.5689	0.510164	5.03544	4.76753e-07	2.55752e-05			PLEKHO1	1.34558	0.23686	5.68092	1.33974e-08	7.16415e-07			CAV2	-1.25643	0.227735	-5.51708	3.44677e-08	1.84313e-06			RHOBTB3	-0.339333	0.0931692	-3.64211	0.000270408	0.014413
C15orf48	2.29498	0.455888	5.03409	4.80127e-07	2.55913e-05			PDK1	1.67277	0.294784	5.67456	1.39049e-08	7.41146e-07			C12orf74	1.57141	0.284941	5.51485	3.49073e-08	1.86059e-06			S100A10	-0.492704	0.135256	-3.64275	0.000269742	0.014413
DDX39A	0.474522	0.0942751	5.03338	4.81915e-07	2.56037e-05			WNT7A	-1.89652	0.334316	-5.67284	1.40452e-08	7.46209e-07			SLAMF8	1.49905	0.272069	5.50979	3.5926e-08	1.90102e-06			IGKV2-24	1.69286	0.465018	3.64042	0.000272192	0.0144613
CD7	1.20386	0.239244	5.03192	4.856e-07	2.56486e-05			ADRB1	-2.19915	0.38787	-5.66981	1.42952e-08	7.57048e-07			IGLV3-25	2.67361	0.48536	5.50851	3.61878e-08	1.90102e-06			CNR2	1.70803	0.469602	3.6372	0.000275622	0.0145461
PLCH2	1.03561	0.205812	5.03181	4.85875e-07	2.56486e-05			SPTBN1	-1.14676	0.202383	-5.66629	1.45925e-08	7.70317e-07			PLEK	1.12236	0.203707	5.5097	3.59456e-08	1.90102e-06			TNRC18P1	0.558663	0.153629	3.63643	0.000276438	0.0145461
SLC9A3R1	0.45187	0.0898676	5.02818	4.95167e-07	2.60556e-05			PRSS8	-1.11318	0.196675	-5.66001	1.51367e-08	7.96492e-07			GBP1	0.769278	0.139653	5.50848	3.61936e-08	1.90102e-06			HCP5	0.351389	0.0966238	3.63667	0.000276186	0.0145461
IGKV1D-39	2.56599	0.510504	5.02638	4.99812e-07	2.62163e-05			DENND2A	-1.23765	0.218785	-5.65691	1.54119e-08	8.08389e-07			CLIC5	-1.36495	0.247801	-5.50825	3.62429e-08	1.90102e-06			RP5-1171I10.5	0.92952	0.255821	3.63348	0.000279624	0.0145609
IGHV3-69-1	2.38595	0.474779	5.02539	5.02398e-07	2.62682e-05			IGKV3D-15	3.52592	0.623376	5.65617	1.54785e-08	8.09304e-07			SCFD2	0.366187	0.066494	5.50706	3.64869e-08	1.90171e-06			SMAGP	-0.524338	0.144345	-3.63254	0.000280643	0.0145609
IGHV3-74	2.45751	0.489585	5.01957	5.17876e-07	2.68571e-05			TACSTD2	-1.21208	0.21439	-5.65361	1.5711e-08	8.18863e-07			AC233755.1	2.86571	0.520345	5.50733	3.64311e-08	1.90171e-06			FER1L4	1.29473	0.356457	3.63222	0.000280994	0.0145609
GBP5	1.94704	0.387909	5.01932	5.18543e-07	2.68571e-05			CA4	-1.82289	0.322905	-5.6453	1.64889e-08	8.56697e-07			LIN7A	-0.839882	0.152591	-5.50414	3.70966e-08	1.92133e-06			TRPM2	0.939687	0.258531	3.63471	0.000278293	0.0145609
SLK	-0.381812	0.0760684	-5.01932	5.18553e-07	2.68571e-05			CYP3A5	-2.18753	0.387743	-5.6417	1.68376e-08	8.72059e-07			ORAI2	0.831083	0.150981	5.50457	3.70071e-08	1.92133e-06			ELOA	-0.250818	0.0690561	-3.63209	0.000281139	0.0145609
IGHG3	2.75871	0.549754	5.01808	5.21904e-07	2.69459e-05			ACAP1	1.55214	0.275221	5.63963	1.7042e-08	8.79879e-07			RP5-1171I10.5	1.39522	0.253725	5.49896	3.82043e-08	1.97249e-06			RP4-564M11.2	-0.879247	0.242216	-3.63001	0.000283414	0.0146005
SYP	-0.699955	0.139582	-5.01464	5.31331e-07	2.73469e-05			HTRA4	2.30586	0.409104	5.63638	1.73665e-08	8.93833e-07			SCNN1B	-0.836314	0.152489	-5.48443	4.14795e-08	2.1349e-06			PLA2G16	-0.352573	0.0971554	-3.62896	0.000284563	0.0146005
LAMB3	-0.695098	0.138686	-5.01203	5.38587e-07	2.7634e-05			P2RX5	2.48404	0.4412	5.63018	1.8002e-08	9.23656e-07			LRRK1	0.801837	0.146274	5.48174	4.21155e-08	2.16088e-06			HTATSF1	-0.232552	0.0640697	-3.62968	0.000283774	0.0146005
POGK	-0.257575	0.0514446	-5.00685	5.53292e-07	2.82128e-05			SCNN1B	-1.38116	0.245603	-5.62353	1.87093e-08	9.56966e-07			LINC01857	2.42459	0.442402	5.48051	4.24091e-08	2.16919e-06			QSOX1	-0.309392	0.0853157	-3.62644	0.000287354	0.0146603
CADM1	-0.763844	0.152553	-5.00707	5.5266e-07	2.82128e-05			SFMBT2	1.12195	0.199633	5.62007	1.90885e-08	9.73337e-07			SLC7A5	1.51923	0.277419	5.47631	4.34283e-08	2.20789e-06			CAV1	-0.709507	0.195656	-3.6263	0.000287509	0.0146603
REEP5	-0.302116	0.0603516	-5.00594	5.55904e-07	2.82585e-05			CHI3L1	3.41681	0.60813	5.61855	1.92568e-08	9.78887e-07			CD84	1.21164	0.221253	5.47629	4.34338e-08	2.20789e-06			APOD	0.471125	0.129959	3.62519	0.000288744	0.0146778
BCHE	-1.4178	0.283366	-5.00345	5.63136e-07	2.8538e-05			MAL2	-1.25514	0.223424	-5.61775	1.93458e-08	9.80385e-07			CYP4B1	-1.33442	0.243738	-5.47478	4.38043e-08	2.21987e-06			LINC00861	0.975268	0.269315	3.62129	0.000293141	0.0148555
EPDR1	-0.608101	0.121607	-5.00056	5.71638e-07	2.888e-05			PEG10	-1.32518	0.235945	-5.61648	1.94883e-08	9.81852e-07			FAM167A	-1.30405	0.238316	-5.47195	4.45101e-08	2.24305e-06			GPA33	-1.11956	0.309556	-3.61666	0.000298426	0.0150661
IGLV2-11	2.56169	0.51238	4.99958	5.74546e-07	2.89382e-05			IGKV3-15	3.58984	0.639167	5.61643	1.9494e-08	9.81852e-07			EVL	0.617044	0.112767	5.47186	4.45342e-08	2.24305e-06			ENSG00000166923	2.9219	0.808213	3.61526	0.000300042	0.0150661
RP11-314B1.2	-1.15696	0.231508	-4.99748	5.80846e-07	2.91663e-05			IGKV2D-29	2.50794	0.446701	5.61436	1.97286e-08	9.90639e-07			RP11-566E18.1	-0.463698	0.0847728	-5.4699	4.50299e-08	2.25705e-06			RAB3IP	-0.308052	0.0852054	-3.6154	0.000299883	0.0150661
CCDC88B	0.702766	0.140722	4.99399	5.91452e-07	2.95188e-05			RHOH	1.51215	0.2696	5.60888	2.03636e-08	1.01942e-06			IL2RA	1.83194	0.334926	5.46968	4.50861e-08	2.25705e-06			FCRL5	1.99356	0.551914	3.61208	0.000303748	0.0152059
PAFAH1B1	-0.18816	0.0376755	-4.99422	5.90737e-07	2.95188e-05			NDNF	-1.1638	0.207818	-5.60011	2.14214e-08	1.06912e-06			IGHV3-33	2.73443	0.500277	5.46583	4.60734e-08	2.29948e-06			ADGRB1	0.877296	0.243003	3.61022	0.000305934	0.0152689
CD79A	2.4855	0.49813	4.98966	6.04844e-07	3.0096e-05			CYTH4	1.16011	0.20719	5.59926	2.15266e-08	1.07113e-06			CMTM4	-0.539796	0.0989335	-5.45615	4.86556e-08	2.41997e-06			SEMA7A	0.632756	0.175487	3.60572	0.000311293	0.0154894
FCRLA	2.46039	0.493295	4.98767	6.11123e-07	3.03169e-05			NCF1C	1.69439	0.30266	5.59834	2.16415e-08	1.0736e-06			IGLC3	2.75266	0.504548	5.4557	4.87814e-08	2.41997e-06			CXCL10	1.0122	0.281405	3.59695	0.000321974	0.0159726
CPXM1	1.95294	0.391697	4.98583	6.16962e-07	3.05146e-05			EXPH5	-1.47848	0.264203	-5.596	2.19356e-08	1.08492e-06			ISPD	-0.724798	0.132885	-5.45434	4.91541e-08	2.42565e-06			LIPH	-0.649589	0.180684	-3.59516	0.000324191	0.0160343
CD5	1.12333	0.225375	4.98428	6.21918e-07	3.05761e-05			CAPG	1.3734	0.245584	5.59238	2.23981e-08	1.10448e-06			IGLV1-44	2.71341	0.497488	5.45421	4.91904e-08	2.42565e-06			PARD6B	-0.573486	0.159601	-3.59325	0.00032658	0.0161041
INPP4A	0.293892	0.0589624	4.9844	6.21548e-07	3.05761e-05			VSIG10	-1.15709	0.207059	-5.58822	2.29409e-08	1.12787e-06			TOR1AIP2	-0.337963	0.0619703	-5.45363	4.93531e-08	2.4264e-06			PLA2G4F	-0.875692	0.243999	-3.58892	0.000332056	0.0163252
LINC00954	0.940616	0.188769	4.98289	6.26403e-07	3.06138e-05			TMEM125	-1.21641	0.217838	-5.58403	2.35013e-08	1.15198e-06			RAB11FIP1	-0.882557	0.16186	-5.45261	4.96355e-08	2.43303e-06			BCL2	0.530183	0.147829	3.58647	0.000335189	0.0164303
ARHGAP45	0.55591	0.111555	4.98327	6.25197e-07	3.06138e-05			TMEM156	2.16824	0.388388	5.58265	2.3688e-08	1.1539e-06			SP110	0.446591	0.0819483	5.44967	5.04633e-08	2.46626e-06			P2RY10	1.08341	0.302309	3.5838	0.000338633	0.0164319
CLSTN3	0.705433	0.14165	4.98011	6.35486e-07	3.09658e-05			MEI1	1.73494	0.310799	5.58219	2.37506e-08	1.1539e-06			IGLV4-69	2.34117	0.429834	5.4467	5.13133e-08	2.50038e-06			CADM1	-0.564476	0.157527	-3.58335	0.000339213	0.0164319
RELT	0.918247	0.18452	4.97641	6.47733e-07	3.14695e-05			MYO7A	1.67753	0.300487	5.58271	2.36805e-08	1.1539e-06			ITGB7	1.14004	0.209442	5.44322	5.23257e-08	2.5422e-06			MYO1B	-0.421403	0.117537	-3.58526	0.000336742	0.0164319
LPAR5	1.00726	0.202523	4.97354	6.57411e-07	3.16595e-05			IGHJ3P	2.74789	0.492823	5.57581	2.46386e-08	1.19352e-06			DAG1	-0.434468	0.0798302	-5.4424	5.25666e-08	2.54639e-06			LMO7	-0.732461	0.204364	-3.5841	0.000338239	0.0164319
P4HA2	-0.444785	0.0894224	-4.97398	6.55923e-07	3.16595e-05			ADGRD1	-1.38313	0.248252	-5.57148	2.52591e-08	1.21999e-06			PRRG4	-0.785237	0.144366	-5.43922	5.35139e-08	2.58468e-06			GLRB	-0.58905	0.164683	-3.57686	0.000347741	0.0167956
ARHGEF12	-0.442471	0.0889487	-4.97445	6.54342e-07	3.16595e-05			RP11-693J15.5	2.55327	0.45876	5.56558	2.61284e-08	1.2579e-06			LGI2	2.06858	0.380651	5.43432	5.50061e-08	2.64415e-06			TLR10	1.86496	0.522442	3.56969	0.000357398	0.0168682
FAM129B	-0.394078	0.0793098	-4.96884	6.73536e-07	3.23415e-05			SEMA3E	-1.98419	0.356544	-5.56507	2.62042e-08	1.2579e-06			VSIG10	-0.856476	0.157611	-5.43412	5.50663e-08	2.64415e-06			MAP4K1	0.873186	0.244586	3.57006	0.000356903	0.0168682
ASPHD2	1.14995	0.231519	4.96696	6.80091e-07	3.2467e-05			SERPINE2	1.5759	0.2832	5.56462	2.6273e-08	1.2579e-06			RAC2	0.884501	0.162878	5.43044	5.62141e-08	2.69075e-06			KCNMB4	-0.578386	0.162055	-3.56907	0.000358249	0.0168682
Sep-10	-0.544867	0.10969	-4.96732	6.78842e-07	3.2467e-05			FABP3	1.92088	0.345702	5.55648	2.75277e-08	1.31299e-06			VMP1	0.966108	0.177922	5.42997	5.63635e-08	2.69075e-06			IL18BP	0.479187	0.134122	3.57276	0.000353245	0.0168682
RNF128	-1.1825	0.238346	-4.96125	7.00418e-07	3.33407e-05			NCF1	1.6661	0.299867	5.55612	2.75832e-08	1.31299e-06			AMPD3	1.26344	0.232908	5.42464	5.80699e-08	2.76419e-06			CRELD2	0.409905	0.114854	3.56892	0.000358461	0.0168682
PSTPIP1	0.817308	0.164803	4.95929	7.07495e-07	3.35805e-05			EPS8L2	-1.25587	0.226204	-5.55193	2.82531e-08	1.34101e-06			LSP1	0.536167	0.0990418	5.41354	6.17914e-08	2.93286e-06			DHX34	0.309699	0.086756	3.56977	0.000357299	0.0168682
GPR174	1.07573	0.217315	4.9501	7.41749e-07	3.49046e-05			ADAP2	1.11771	0.201366	5.55064	2.84626e-08	1.34706e-06			BTBD3	-0.646607	0.119457	-5.4129	6.20125e-08	2.9349e-06			MARCO	-0.615467	0.172222	-3.57368	0.000352002	0.0168682
EPHB2	0.908938	0.183583	4.95111	7.37932e-07	3.49046e-05			CXADR	-1.46842	0.264724	-5.54698	2.90651e-08	1.37164e-06			TNFAIP8	0.794884	0.146935	5.40978	6.31027e-08	2.97794e-06			IGHA2	1.38629	0.388043	3.57251	0.000353573	0.0168682
GNAQ	-0.407701	0.0823613	-4.95015	7.41562e-07	3.49046e-05			FYB	1.43049	0.258225	5.5397	3.02982e-08	1.42575e-06			CSF2RB	0.676894	0.125207	5.40619	6.43793e-08	3.02951e-06			FRAS1	-0.532539	0.149065	-3.57252	0.000353557	0.0168682
B4GAT1	-0.502232	0.101483	-4.94894	7.46184e-07	3.50028e-05			LIMCH1	-1.33147	0.240387	-5.53888	3.04419e-08	1.42843e-06			IGHV3-48	2.67708	0.495398	5.40389	6.52096e-08	3.05984e-06			SEPT6	0.643019	0.180305	3.56629	0.00036207	0.0169894
IL21R	1.40123	0.283167	4.94844	7.48087e-07	3.50028e-05			CD48	2.03266	0.367305	5.53398	3.13036e-08	1.46469e-06			IGKV4-1	2.80267	0.518832	5.40188	6.59448e-08	3.08554e-06			SOSTDC1	-1.696	0.475749	-3.5649	0.000363996	0.0170313
CYTOR	0.870177	0.175889	4.94731	7.52464e-07	3.51079e-05			MYO5B	-1.10569	0.199864	-5.53223	3.16189e-08	1.47525e-06			LMNB1	0.860637	0.159344	5.40114	6.62193e-08	3.08961e-06			FMO5	-0.673178	0.188933	-3.56306	0.000366562	0.0171027
COL22A1	1.57108	0.317603	4.94668	7.54887e-07	3.51214e-05			AC007325.2	-1.26471	0.228753	-5.52873	3.22564e-08	1.50074e-06			ENSG00000179344	0.583669	0.108089	5.39988	6.66842e-08	3.10251e-06			IL4I1	1.50606	0.423427	3.55683	0.000375361	0.0174638
CMTM7	0.504347	0.101975	4.94582	7.58258e-07	3.51789e-05			TRAF5	1.13098	0.204651	5.52636	3.26947e-08	1.51685e-06			ENSG00000168394	0.598578	0.110864	5.39923	6.69274e-08	3.10506e-06			SYDE2	-0.672885	0.189329	-3.55405	0.000379343	0.0175994
TDO2	2.21615	0.44836	4.94279	7.70118e-07	3.55171e-05			IGKV1-5	3.66233	0.662928	5.52448	3.3046e-08	1.52884e-06			IGHV3-13	2.37598	0.440115	5.39855	6.71825e-08	3.10814e-06			COL19A1	1.32388	0.372992	3.54936	0.000386167	0.0178141
IGHV3-21	2.40547	0.48676	4.9418	7.74048e-07	3.55171e-05			RNF128	-1.62105	0.293593	-5.52141	3.36295e-08	1.55148e-06			LINC01588	0.972416	0.180167	5.3973	6.76525e-08	3.12111e-06			CDH13	-0.604437	0.1703	-3.54926	0.00038632	0.0178141
IGHV3-33	2.43824	0.493395	4.94177	7.74174e-07	3.55171e-05			JAK3	1.74837	0.316932	5.51655	3.4571e-08	1.59046e-06			IGLC2	2.69304	0.499225	5.39445	6.87349e-08	3.16219e-06			CAV2	-0.721041	0.203188	-3.54865	0.000387216	0.0178141
IGKV3-11	2.54587	0.515119	4.94229	7.721e-07	3.55171e-05			MGAT3	-1.21685	0.220655	-5.51473	3.49317e-08	1.60258e-06			IGHV3-30	2.62412	0.486808	5.39046	7.02764e-08	3.2241e-06			PRKCB	0.487594	0.137518	3.54566	0.000391628	0.0179669
ARHGAP25	0.537569	0.108895	4.9366	7.94956e-07	3.63692e-05			PIM2	1.91866	0.348395	5.50715	3.64698e-08	1.66849e-06			ZBP1	1.49391	0.277285	5.38764	7.13883e-08	3.26602e-06			SLC25A43	-0.291587	0.0822585	-3.54477	0.000392958	0.0179778
TTYH3	0.922451	0.187046	4.93169	8.15228e-07	3.71934e-05			BTNL9	-1.6981	0.308756	-5.49979	3.80235e-08	1.73476e-06			IGHG4	3.44341	0.639228	5.38682	7.17146e-08	3.27185e-06			CTD-2562J17.6	-0.545832	0.154035	-3.54356	0.00039476	0.0180102
SSTR2	1.34337	0.272455	4.9306	8.1977e-07	3.72109e-05			PARD6B	-1.38697	0.252289	-5.49755	3.85101e-08	1.7521e-06			SYNJ2BP	-0.398741	0.074037	-5.3857	7.21625e-08	3.28319e-06			SLC46A2	-0.608232	0.17189	-3.53849	0.000402427	0.0181259
RASAL3	0.801803	0.162621	4.93052	8.20131e-07	3.72109e-05			SYDE2	-1.3422	0.24428	-5.49452	3.9178e-08	1.77758e-06			IGKC	2.84963	0.529269	5.38408	7.28166e-08	3.30383e-06			RASGRP2	0.39956	0.112882	3.53964	0.000400676	0.0181259
SPRYD7	-0.662306	0.134357	-4.92946	8.24555e-07	3.73088e-05			GZMK	2.22258	0.405059	5.48705	4.08702e-08	1.8442e-06			APOL2	0.442588	0.0822203	5.38295	7.32746e-08	3.31547e-06			ZFYVE9	-0.400249	0.113133	-3.53786	0.00040338	0.0181259
DENND2D	0.61496	0.124802	4.92749	8.32917e-07	3.75839e-05			FUT1	-1.4082	0.256635	-5.48718	4.08406e-08	1.8442e-06			CXCL11	1.31139	0.243697	5.38125	7.39714e-08	3.33783e-06			HOPX	-0.48528	0.137115	-3.5392	0.000401336	0.0181259
USP47	-0.22285	0.0452891	-4.92061	8.62743e-07	3.88234e-05			TLR7	1.16115	0.211659	5.48595	4.11261e-08	1.85067e-06			TNFRSF18	1.76274	0.327849	5.37667	7.58761e-08	3.41442e-06			FNIP2	-0.291879	0.0824681	-3.53929	0.000401197	0.0181259
SYNJ2BP	-0.339116	0.0690345	-4.91226	9.0031e-07	4.04036e-05			RP11-212I21.2	1.89568	0.345632	5.48467	4.14245e-08	1.85902e-06			PNOC	2.4995	0.465018	5.37506	7.65568e-08	3.43567e-06			CD55	-0.641858	0.181443	-3.53752	0.000403897	0.0181259
ST18	1.69133	0.344478	4.90983	9.11569e-07	4.07416e-05			PER1	-1.10626	0.201782	-5.48247	4.19424e-08	1.87715e-06			NECTIN3	-0.703577	0.13093	-5.3737	7.71358e-08	3.44947e-06			C1orf220	1.33883	0.37874	3.53495	0.00040785	0.0181508
ISPD	-0.619633	0.126209	-4.90956	9.1279e-07	4.07416e-05			BMP2	-1.57374	0.287143	-5.48069	4.23666e-08	1.891e-06			IGKV3D-20	2.7919	0.519582	5.37336	7.72832e-08	3.44947e-06			TIGIT	0.943234	0.266894	3.53412	0.000409134	0.0181508
UHRF1	1.04815	0.213746	4.90373	9.4035e-07	4.18583e-05			HECW2	-1.63061	0.297821	-5.47516	4.37128e-08	1.94581e-06			TMC8	1.04886	0.195277	5.37111	7.82531e-08	3.48332e-06			CD28	0.915357	0.25913	3.53242	0.000411768	0.0181508
ETV1	-0.742939	0.151593	-4.90087	9.54143e-07	4.2349e-05			FAM65B	0.919074	0.168022	5.46997	4.50118e-08	1.99823e-06			SHC3	-0.858563	0.159877	-5.37014	7.86758e-08	3.49269e-06			SLC35A1	-0.399615	0.113053	-3.53477	0.000408136	0.0181508
CIITA	0.679905	0.138745	4.90038	9.56516e-07	4.2349e-05			TBX2	-1.3851	0.25332	-5.46779	4.55673e-08	2.01746e-06			IGHV2-5	2.76544	0.515207	5.36763	7.97766e-08	3.53204e-06			RHBDF2	0.646949	0.183125	3.53283	0.00041113	0.0181508
LINC00528	1.43844	0.293615	4.89909	9.62838e-07	4.24009e-05			WASF3	-1.12091	0.205207	-5.46237	4.69824e-08	2.07453e-06			APLP2	-0.613258	0.11428	-5.3663	8.03704e-08	3.54879e-06			RETSAT	-0.285774	0.0808832	-3.53317	0.000410605	0.0181508
SOWAHB	-0.68867	0.140571	-4.89909	9.62828e-07	4.24009e-05			IGHG4	4.10986	0.753358	5.45538	4.88682e-08	2.15203e-06			SYNC	-0.637679	0.118874	-5.3643	8.12619e-08	3.57856e-06			TNIK	-0.277322	0.0785167	-3.53201	0.000412413	0.0181508
SFRP2	1.70688	0.34856	4.89696	9.73303e-07	4.26338e-05			CNTN6	-1.60784	0.294895	-5.45224	4.974e-08	2.18458e-06			TNFRSF9	2.09744	0.391835	5.35287	8.65696e-08	3.80214e-06			CYB5A	-0.5147	0.145747	-3.53146	0.00041327	0.0181508
MYO9A	-0.397447	0.0811578	-4.89722	9.72028e-07	4.26338e-05			CEACAM6	-1.31062	0.240567	-5.44806	5.09232e-08	2.2306e-06			HLA-A	0.401645	0.0751275	5.34617	8.98332e-08	3.93498e-06			ZNF385B	-0.560067	0.158678	-3.52958	0.000416218	0.0182317
CXXC5	0.488295	0.0997385	4.89575	9.79298e-07	4.27826e-05			SIRPG	2.87711	0.528566	5.44323	5.2322e-08	2.28579e-06			APOBEC3G	0.591667	0.110718	5.34392	9.09587e-08	3.97371e-06			GPR35	0.606273	0.171912	3.52664	0.000420864	0.0183376
CDCA7L	-0.440483	0.0900254	-4.89287	9.93769e-07	4.32999e-05			CXCL11	2.09492	0.385239	5.43796	5.38942e-08	2.34825e-06			IGKV1D-33	2.98324	0.558593	5.34062	9.2627e-08	4.03589e-06			RASEF	-0.684534	0.194075	-3.52717	0.000420031	0.0183376
CDKL5	-0.606471	0.123972	-4.892	9.98158e-07	4.33764e-05			CCBE1	-1.56812	0.288628	-5.43301	5.54104e-08	2.40794e-06			SLC16A12	-1.53218	0.28694	-5.33971	9.30979e-08	4.0434e-06			CD6	0.808429	0.229468	3.52306	0.000426591	0.0185381
LANCL3	-0.776138	0.158672	-4.89146	1.00093e-06	4.33823e-05			WDFY4	1.11454	0.205228	5.43075	5.61185e-08	2.43229e-06			LIPH	-1.4042	0.262992	-5.33933	9.32904e-08	4.0434e-06			CORO1A	0.68102	0.19358	3.51802	0.000434774	0.018844
ASB2	0.664255	0.135829	4.89037	1.00644e-06	4.35068e-05			HSH2D	1.31141	0.241559	5.42895	5.66863e-08	2.4432e-06			RP11-288C18.1	-0.561542	0.105272	-5.3342	9.5966e-08	4.14845e-06			RAB11FIP1	-0.581053	0.165323	-3.51465	0.000440335	0.019035
ZNF101	0.623873	0.127595	4.88946	1.01113e-06	4.35324e-05			AMPD3	1.57325	0.28979	5.42893	5.66932e-08	2.4432e-06			BIRC3	0.928546	0.174163	5.33147	9.74201e-08	4.20028e-06			IGKJ4	1.70259	0.484571	3.51361	0.000442068	0.0190598
COL1A1	2.37663	0.486095	4.88923	1.01232e-06	4.35324e-05			INMT	-1.34638	0.248019	-5.42855	5.68151e-08	2.4432e-06			CSMD2	2.32452	0.436087	5.33041	9.799e-08	4.21383e-06			MIAT	0.829255	0.236177	3.51116	0.00044616	0.0191861
PPP2CB	-0.406175	0.0831124	-4.88706	1.02351e-06	4.3899e-05			CGN	-1.29665	0.238916	-5.42724	5.72324e-08	2.45334e-06			ICOSLG	0.63361	0.118943	5.32703	9.98321e-08	4.28186e-06			RP11-327F22.1	0.935692	0.266665	3.50887	0.00045001	0.0192073
FAM26F	2.02265	0.413922	4.88654	1.02622e-06	4.39007e-05			FRAS1	-1.22801	0.226283	-5.42688	5.73489e-08	2.45334e-06			DOCK2	0.664415	0.124789	5.32431	1.01338e-07	4.33516e-06			P2RY8	0.91054	0.259482	3.50907	0.000449678	0.0192073
ANKRD36BP2	1.96175	0.401664	4.88406	1.03921e-06	4.43416e-05			SLC26A9	-1.55783	0.287298	-5.42235	5.88217e-08	2.50983e-06			RP11-314B1.2	-1.27984	0.240426	-5.32324	1.01933e-07	4.3493e-06			EXPH5	-0.732564	0.20878	-3.50879	0.000450152	0.0192073
MZB1	2.26785	0.464517	4.88217	1.04924e-06	4.46536e-05			SHROOM3	-1.18871	0.219346	-5.41937	5.98096e-08	2.54538e-06			CD151	-0.470115	0.0883412	-5.32158	1.02871e-07	4.378e-06			SEMA6B	0.74036	0.211149	3.50634	0.000454318	0.0193349
IGHV4-55	2.6358	0.539988	4.88123	1.05427e-06	4.4752e-05			FCGR2C	1.44328	0.266656	5.4125	6.21504e-08	2.63819e-06			RP11-848G14.2	0.738686	0.138953	5.31608	1.06028e-07	4.48917e-06			RP11-53B2.2	0.570278	0.162752	3.50396	0.000458391	0.0194141
HAGHL	0.961117	0.196955	4.87989	1.06145e-06	4.48257e-05			ARNTL2	1.96544	0.363193	5.41156	6.24769e-08	2.64523e-06			IGKV3D-11	2.94765	0.554439	5.31646	1.05804e-07	4.48917e-06			NHSL1	-0.35949	0.102598	-3.50388	0.000458536	0.0194141
SEPTIN9	0.315497	0.0646513	4.87998	1.06096e-06	4.48257e-05			IGLV7-46	2.27644	0.420753	5.41041	6.28809e-08	2.64874e-06			CAV1	-1.24893	0.235171	-5.31072	1.09193e-07	4.61129e-06			HSH2D	0.775343	0.221349	3.50281	0.000460384	0.0194424
SAPCD2	1.06576	0.218547	4.87659	1.07934e-06	4.5465e-05			TLR6	1.48069	0.273674	5.41041	6.28815e-08	2.64874e-06			GPC3	-1.38429	0.260975	-5.30432	1.13091e-07	4.7637e-06			S100B	0.942803	0.269293	3.50103	0.000463457	0.0195221
KIF21B	0.696601	0.142969	4.87239	1.10255e-06	4.6089e-05			TIFAB	2.3203	0.429155	5.40668	6.42049e-08	2.69759e-06			IGKV1-33	2.96176	0.558495	5.30312	1.13842e-07	4.78311e-06			PLA2G7	1.37685	0.393475	3.4992	0.000466648	0.0195839
AKNA	0.604189	0.124	4.87247	1.10209e-06	4.6089e-05			SHANK2	-1.40818	0.260559	-5.40445	6.50081e-08	2.72438e-06			LRP6	-0.608414	0.114768	-5.30125	1.15012e-07	4.81995e-06			CXXC5	0.367572	0.105068	3.49842	0.000468025	0.0195839
IGKC	2.56627	0.526689	4.87245	1.10221e-06	4.6089e-05			DHRS9	1.58324	0.293165	5.4005	6.64563e-08	2.77801e-06			GPM6A	-1.47945	0.279199	-5.29892	1.16492e-07	4.8696e-06			SFTA2	-0.564978	0.161508	-3.49815	0.000468492	0.0195839
MOAP1	-0.398858	0.0818814	-4.87117	1.1094e-06	4.62576e-05			LAMC3	-1.19244	0.220993	-5.39584	6.82019e-08	2.84376e-06			IGHG1	3.23042	0.609955	5.29616	1.18265e-07	4.93121e-06			ANO6	-0.34615	0.0990843	-3.49349	0.000476749	0.0198786
ATF5	1.33061	0.273295	4.86879	1.12283e-06	4.66996e-05			SCNN1A	-1.2506	0.231995	-5.39064	7.02063e-08	2.91995e-06			LINC00891	-0.622595	0.117605	-5.29395	1.19705e-07	4.97508e-06			ESR2	0.977084	0.280005	3.48952	0.000483889	0.0199638
APBB1IP	0.696275	0.14304	4.86769	1.12911e-06	4.67626e-05			AK4	1.71476	0.318376	5.38595	7.20642e-08	2.98967e-06			TSPAN12	-1.19536	0.225812	-5.29362	1.19922e-07	4.97508e-06			RP11-434D9.1	-0.82699	0.237029	-3.48899	0.000484852	0.0199638
IGLV1-40	2.35834	0.484504	4.86753	1.13003e-06	4.67626e-05			FMO1	1.65817	0.30808	5.38227	7.35507e-08	3.04367e-06			DHX34	0.424687	0.0802539	5.29179	1.21123e-07	5.01231e-06			IGHV1-3	1.8715	0.536384	3.48909	0.00048466	0.0199638
IGHV3-30	2.39859	0.49321	4.86322	1.15489e-06	4.76717e-05			TBX4	-1.3489	0.250698	-5.3806	7.42397e-08	3.05764e-06			RHOBTB3	-0.441461	0.0834723	-5.28872	1.23178e-07	5.08458e-06			PRTG	-0.444026	0.127239	-3.48969	0.000483585	0.0199638
GTF2IP4	-0.210783	0.0433494	-4.86243	1.15955e-06	4.77447e-05			CTSS	1.39349	0.258988	5.38055	7.42597e-08	3.05764e-06			STAG3	0.920708	0.174179	5.28598	1.25031e-07	5.14816e-06			BMP3	-0.740846	0.212324	-3.48923	0.000484411	0.0199638
PCNX2	0.506597	0.104269	4.85858	1.18233e-06	4.85612e-05			CCDC68	-1.38616	0.258016	-5.37239	7.77002e-08	3.18743e-06			TCP11L2	-0.47119	0.0892225	-5.28107	1.28433e-07	5.24888e-06			ENSG00000168394	0.355965	0.102078	3.4872	0.000488114	0.020048
NCF1C	1.2407	0.255434	4.85724	1.19034e-06	4.87683e-05			CR1	1.34323	0.250035	5.37216	7.77988e-08	3.18743e-06			IGHV1-69	3.2354	0.612624	5.28121	1.28333e-07	5.24888e-06			BDNF	-0.922618	0.264642	-3.48629	0.000489769	0.0200659
SNHG3	0.571168	0.117658	4.85446	1.20716e-06	4.93347e-05			SLC29A3	1.28622	0.239451	5.37156	7.80586e-08	3.19014e-06			IFI16	0.585252	0.110817	5.28124	1.28314e-07	5.24888e-06			RP11-325F22.2	0.668709	0.191912	3.48446	0.000493122	0.0201033
RASSF8	-0.558476	0.115108	-4.85175	1.22379e-06	4.95923e-05			AC093818.1	2.25082	0.420185	5.35673	8.47404e-08	3.44611e-06			IGHGP	3.26223	0.617971	5.27894	1.29935e-07	5.29711e-06			P3H2	-0.510237	0.146405	-3.4851	0.000491947	0.0201033
SEMA4D	0.935358	0.192782	4.85189	1.22291e-06	4.95923e-05			COL8A2	1.14942	0.214564	5.35699	8.46184e-08	3.44611e-06			IGHV1-2	2.71387	0.514805	5.27165	1.35206e-07	5.49838e-06			ENSG00000100628	0.702751	0.201813	3.48219	0.000497334	0.0202249
CRK	-0.305371	0.0629364	-4.85206	1.22183e-06	4.95923e-05			IGLV4-69	2.61665	0.488564	5.3558	8.51783e-08	3.45539e-06			IGLC7	2.75853	0.523621	5.26819	1.37778e-07	5.58916e-06			WNT2	-0.380144	0.109224	-3.4804	0.000500673	0.0203106
ARHGAP21	-0.358186	0.0738305	-4.85147	1.22551e-06	4.95923e-05			GPX3	-1.04065	0.19432	-5.35535	8.53918e-08	3.45554e-06			EML6	1.25662	0.23879	5.26247	1.42132e-07	5.75162e-06			MYO9A	-0.292251	0.0840151	-3.47855	0.000504128	0.0204005
CTB-133G6.1	0.884325	0.182347	4.84969	1.23657e-06	4.99174e-05			TMEM139	-1.68656	0.315566	-5.34456	9.06384e-08	3.65886e-06			KCNMB4	-0.940994	0.178849	-5.26138	1.4298e-07	5.77178e-06			GPD1	-0.99793	0.286943	-3.4778	0.000505542	0.0204076
SBDS	-0.461985	0.0952776	-4.84883	1.24189e-06	5.00098e-05			DOCK10	1.07185	0.200873	5.33596	9.50399e-08	3.82716e-06			NELL2	0.958974	0.182288	5.26078	1.43449e-07	5.77652e-06			PLCXD2	0.454366	0.130712	3.47608	0.000508804	0.020489
IFNG-AS1	1.87049	0.385804	4.8483	1.24527e-06	5.00234e-05			P2RY8	1.6971	0.318118	5.33483	9.5636e-08	3.84177e-06			CD47	-0.440821	0.0838582	-5.25674	1.46629e-07	5.8902e-06			ANO9	0.492511	0.141717	3.47532	0.000510253	0.0204972
DNMT1	0.37947	0.0783432	4.84369	1.2745e-06	5.10731e-05			CXCR2P1	2.56455	0.481075	5.33086	9.77462e-08	3.91698e-06			LEF1	0.885008	0.168471	5.25318	1.49499e-07	5.96185e-06			SLC1A4	0.641835	0.18497	3.46993	0.00052059	0.0208616
PAPSS2	-0.656242	0.135516	-4.84256	1.28177e-06	5.12397e-05			ALDH1L2	1.18024	0.221853	5.3199	1.03823e-07	4.15039e-06			TNNC1	-1.44462	0.274958	-5.25398	1.48849e-07	5.96185e-06			CXCL14	0.913539	0.263616	3.46542	0.000529403	0.021101
IGKJ4	2.3769	0.491114	4.83981	1.29961e-06	5.1827e-05			FAM159A	2.01891	0.379693	5.31722	1.05363e-07	4.20177e-06			BCL2	0.686982	0.130767	5.25349	1.49243e-07	5.96185e-06			ORAI2	0.575808	0.166162	3.46533	0.000529575	0.021101
ZNF823	-0.380028	0.0785334	-4.83906	1.30457e-06	5.18991e-05			GRIA1	-1.66395	0.313106	-5.31432	1.07057e-07	4.25902e-06			SEMA3E	-1.45685	0.277415	-5.25153	1.50839e-07	6.00077e-06			N4BP1	-0.297967	0.0859956	-3.46491	0.000530407	0.021101
TRBC1	1.14152	0.236069	4.83553	1.32794e-06	5.27016e-05			FCGR1B	1.51434	0.284993	5.31361	1.07476e-07	4.26538e-06			EPCAM	-1.19008	0.2267	-5.24958	1.52447e-07	6.03556e-06			HERC2P10	0.693107	0.200216	3.46179	0.000536592	0.0212956
STARD5	0.996793	0.206277	4.83231	1.34958e-06	5.328e-05			ITGAD	2.05942	0.387933	5.30869	1.10413e-07	4.3714e-06			C17orf62	0.830514	0.158193	5.25	1.52095e-07	6.03556e-06			IRX1	-0.696489	0.201305	-3.45987	0.000540431	0.0213801
BANK1	1.29774	0.268577	4.83192	1.35222e-06	5.328e-05			IGHV4-59	3.38208	0.637169	5.30798	1.10847e-07	4.37804e-06			DPF3	1.20088	0.22879	5.24881	1.53089e-07	6.04646e-06			ST7	-0.296756	0.0857929	-3.45898	0.000542216	0.0213801
FAM65B	0.920571	0.190501	4.83236	1.34926e-06	5.328e-05			NUGGC	2.14299	0.404172	5.30216	1.14441e-07	4.49842e-06			KCNN4	1.65132	0.314676	5.24768	1.54026e-07	6.06742e-06			VLDLR	-0.34701	0.100327	-3.45879	0.000542616	0.0213801
ZBTB34	-0.276654	0.0572734	-4.83041	1.36253e-06	5.35582e-05			NCF1B	1.64944	0.311077	5.30233	1.14331e-07	4.49842e-06			NCF1C	1.22016	0.232531	5.24729	1.54356e-07	6.06742e-06			P2RX5	1.58784	0.459812	3.45325	0.000553883	0.021708
COL19A1	1.76191	0.364834	4.82936	1.36971e-06	5.37122e-05			ARHGAP15	1.26914	0.239552	5.29798	1.17093e-07	4.59172e-06			NBEAL1	-0.506877	0.0966452	-5.24472	1.56519e-07	6.13778e-06			VSIG2	-0.595567	0.17248	-3.45296	0.000554473	0.021708
IL12RB2	1.48916	0.308719	4.82368	1.40935e-06	5.50046e-05			MPEG1	1.20782	0.228082	5.29555	1.18656e-07	4.64194e-06			ST18	1.5165	0.289436	5.23949	1.61023e-07	6.26963e-06			FZD1	-0.435283	0.126068	-3.45276	0.000554891	0.021708
IL12RB1	0.879761	0.182384	4.82368	1.40934e-06	5.50046e-05			CCL18	1.87005	0.353192	5.29473	1.19193e-07	4.65192e-06			NCF1B	1.17139	0.223551	5.2399	1.60664e-07	6.26963e-06			CCR4	0.884021	0.256088	3.45201	0.000556419	0.0217161
RDX	-0.470531	0.0975605	-4.82297	1.41439e-06	5.50709e-05			HPGD	-1.78902	0.338005	-5.29289	1.20398e-07	4.68785e-06			FZD1	-0.469244	0.0895502	-5.24001	1.60572e-07	6.26963e-06			CD27	1.28629	0.37276	3.45071	0.000559108	0.0217419
DHX34	0.37054	0.0768514	4.82152	1.42471e-06	5.53419e-05			TNFSF8	1.37782	0.260748	5.28413	1.26302e-07	4.90611e-06			IGLV5-45	2.32247	0.443511	5.23657	1.6359e-07	6.35455e-06			COL7A1	0.880833	0.255475	3.44782	0.000565123	0.0217419
IGHV2-70D	2.95402	0.612758	4.82087	1.42936e-06	5.5392e-05			IGKV3D-20	3.42139	0.647731	5.28211	1.27704e-07	4.9489e-06			CH507-9B2.1	0.628686	0.120139	5.23298	1.66801e-07	6.46236e-06			ISG20	0.486082	0.141057	3.446	0.000568961	0.0217419
RP11-81H14.2	1.73921	0.36099	4.81788	1.45091e-06	5.60951e-05			CASKIN2	-1.51419	0.286753	-5.28045	1.28865e-07	4.98219e-06			RP11-497H16.7	0.716935	0.137013	5.23259	1.6715e-07	6.46236e-06			LIN7A	-0.546678	0.158528	-3.44847	0.000563763	0.0217419
ARHGAP15	0.740632	0.153829	4.81463	1.47469e-06	5.68811e-05			CDH13	-1.06257	0.201304	-5.27842	1.30303e-07	5.02598e-06			GPR55	1.40902	0.269544	5.22742	1.71892e-07	6.63013e-06			RFFL	0.264497	0.0767389	3.44672	0.000567444	0.0217419
IGHV3-48	2.26246	0.470045	4.81329	1.48467e-06	5.71319e-05			ASPM	1.55597	0.294826	5.27758	1.309e-07	5.03722e-06			CNTN6	-1.43119	0.273828	-5.22661	1.72647e-07	6.63278e-06			PRDM1	0.573455	0.16641	3.44603	0.000568879	0.0217419
SLC2A6	1.05988	0.220233	4.81253	1.4903e-06	5.72152e-05			SFTPA1	-1.20458	0.228275	-5.2769	1.31385e-07	5.04409e-06			RASSF4	1.20994	0.231501	5.22648	1.72766e-07	6.63278e-06			MPP5	-0.403143	0.116888	-3.44897	0.000562729	0.0217419
CD48	1.27097	0.264209	4.81047	1.50578e-06	5.76748e-05			EPCAM	-1.15837	0.219657	-5.27357	1.33795e-07	5.12466e-06			GPR132	1.04971	0.20095	5.22372	1.75365e-07	6.71689e-06			PPP1R16B	0.522385	0.151544	3.44708	0.000566679	0.0217419
HACD4	-0.432684	0.0900719	-4.80376	1.55715e-06	5.9504e-05			CADM1	-0.996055	0.188894	-5.27308	1.34156e-07	5.12657e-06			MIAT	1.35983	0.260391	5.22227	1.76745e-07	6.75404e-06			KMT5B	-0.162229	0.0470272	-3.4497	0.000561218	0.0217419
XPO6	0.386986	0.08059	4.80192	1.57152e-06	5.99142e-05			MIR3142HG	2.44699	0.464131	5.2722	1.34797e-07	5.12778e-06			NPL	1.13178	0.216781	5.22084	1.78116e-07	6.79068e-06			TACC1	-0.329027	0.0955222	-3.44451	0.000572095	0.0218111
VMP1	0.843963	0.175864	4.79896	1.59494e-06	6.06666e-05			CD53	1.30855	0.248219	5.27176	1.35122e-07	5.12778e-06			ASS1P1	1.38678	0.26572	5.21896	1.79931e-07	6.84403e-06			LAMA3	-0.526554	0.153022	-3.44103	0.000579507	0.0220427
BLM	0.993092	0.207123	4.79469	1.62926e-06	6.18293e-05			COL5A1	1.28752	0.244226	5.27184	1.35065e-07	5.12778e-06			IGKV1D-16	3.14327	0.602558	5.21654	1.82292e-07	6.91785e-06			VSIG10	-0.53187	0.154633	-3.43955	0.000582675	0.0220613
PRKCB	0.699304	0.145956	4.7912	1.6579e-06	6.27717e-05			FCGR1A	1.66185	0.315303	5.27063	1.35954e-07	5.1475e-06			LCK	1.05157	0.201797	5.21105	1.87774e-07	7.10951e-06			SGMS2	-0.594198	0.172737	-3.43989	0.000581943	0.0220613
CH507-9B2.1	0.531201	0.110894	4.79016	1.66649e-06	6.29522e-05			LINC01314	-1.74152	0.330613	-5.26755	1.3826e-07	5.22281e-06			TBC1D10C	0.826572	0.158664	5.20956	1.8929e-07	7.15047e-06			BISPR	0.568397	0.165417	3.43615	0.000590037	0.0222888
MMP9	2.61677	0.546337	4.78967	1.67059e-06	6.29624e-05			NR1H3	1.71453	0.325702	5.26411	1.40871e-07	5.30924e-06			MUC15	-1.71681	0.329603	-5.20872	1.90143e-07	7.16627e-06			TMEM125	-0.514264	0.149705	-3.43518	0.000592167	0.0223181
NPNT	-0.813981	0.169994	-4.78828	1.68217e-06	6.32541e-05			CTD-2562J17.6	-1.15745	0.219931	-5.26277	1.41902e-07	5.33592e-06			TRAF3IP3	1.07464	0.206366	5.20743	1.91476e-07	7.18363e-06			KCNN4	1.01774	0.296414	3.43349	0.000595854	0.0223259
PTGES2	0.4376	0.0914325	4.78604	1.70101e-06	6.38169e-05			IGHV3-49	3.46376	0.658783	5.25782	1.4577e-07	5.46886e-06			EXPH5	-1.19551	0.229571	-5.20756	1.91343e-07	7.18363e-06			TBX5-AS1	-0.639252	0.186196	-3.43323	0.000596441	0.0223259
TSPAN33	1.08623	0.227045	4.7842	1.71672e-06	6.41782e-05			DUSP8	-1.80423	0.343267	-5.25606	1.47173e-07	5.49646e-06			IGHV1-24	3.59819	0.691447	5.20385	1.95202e-07	7.30677e-06			C17orf62	0.487752	0.142036	3.434	0.000594747	0.0223259
WWC2	-0.75378	0.157563	-4.784	1.71843e-06	6.41782e-05			COBL	-1.31667	0.250505	-5.25608	1.47158e-07	5.49646e-06			IGLV2-18	2.97709	0.572249	5.20244	1.96684e-07	7.34555e-06			SEC14L4	-0.625581	0.182315	-3.43131	0.000600669	0.0223319
C16orf54	0.563318	0.117822	4.78111	1.74327e-06	6.48471e-05			HIST1H1B	1.87304	0.35645	5.2547	1.48268e-07	5.52482e-06			TNFRSF17	2.06844	0.397675	5.20134	1.9786e-07	7.37273e-06			HOMER1	-0.54895	0.159982	-3.43132	0.000600641	0.0223319
ARHGAP31	-0.417825	0.0873928	-4.781	1.74422e-06	6.48471e-05			RP11-588H23.3	1.75495	0.33408	5.25306	1.49589e-07	5.56148e-06			IGHV1-46	2.79196	0.537074	5.19846	2.00944e-07	7.47077e-06			MMP9	2.01487	0.587135	3.43169	0.000599825	0.0223319
PDK1	1.24489	0.260443	4.77989	1.75388e-06	6.49133e-05			SUCNR1	1.53763	0.292793	5.25158	1.50801e-07	5.59391e-06			ATP2A3	0.98529	0.189696	5.19406	2.05758e-07	7.63249e-06			NECTIN3	-0.432312	0.126037	-3.43005	0.000603471	0.0223352
NLRC5	0.754162	0.157766	4.78025	1.75074e-06	6.49133e-05			AREG	-1.74473	0.332284	-5.25072	1.51505e-07	5.6074e-06			ROR1	-0.539005	0.103819	-5.19175	2.08324e-07	7.71034e-06			MME	-0.935566	0.272709	-3.43064	0.00060215	0.0223352
RP11-294C11.2	2.61415	0.546958	4.77943	1.75794e-06	6.49175e-05			ABCB4	2.17304	0.414066	5.24804	1.53723e-07	5.67672e-06			VOPP1	0.840875	0.161981	5.19121	2.08932e-07	7.7155e-06			RPL32P1	0.669625	0.195414	3.42669	0.000610981	0.0225262
E2F3	0.611917	0.128072	4.77793	1.7711e-06	6.51297e-05			ERBB3	-1.08986	0.20769	-5.24755	1.54139e-07	5.67934e-06			IGLV3-9	3.14072	0.605253	5.1891	2.11314e-07	7.78601e-06			ADIPOR2	-0.373268	0.108935	-3.42652	0.000611367	0.0225262
FNBP1	0.393092	0.0822734	4.77787	1.77159e-06	6.51297e-05			GPR132	1.27758	0.243527	5.24618	1.55285e-07	5.70882e-06			TNFSF8	0.922615	0.17787	5.18703	2.13673e-07	7.85536e-06			CD7	0.809598	0.236532	3.42278	0.000619837	0.0227873
SOSTDC1	-2.13247	0.44642	-4.77684	1.78074e-06	6.51751e-05			DUXAP10	1.32822	0.25325	5.24468	1.56557e-07	5.74276e-06			SESTD1	-0.657169	0.126749	-5.18481	2.16232e-07	7.93173e-06			CLNK	1.03405	0.302225	3.42147	0.000622844	0.0227961
TGFBR2	-0.309426	0.0647715	-4.7772	1.77756e-06	6.51751e-05			SLC39A8	-1.05718	0.201982	-5.23401	1.6587e-07	6.07083e-06			ACHE	0.953999	0.18411	5.18168	2.19893e-07	8.04809e-06			ECHDC3	-0.446315	0.130432	-3.42181	0.000622046	0.0227961
RFFL	0.349451	0.0731733	4.77567	1.79114e-06	6.54103e-05			EAF2	1.50891	0.288624	5.22794	1.71405e-07	6.25951e-06			RASGRP2	0.630864	0.121825	5.17844	2.23746e-07	8.17095e-06			GKN2	-1.05076	0.307275	-3.4196	0.000627122	0.0228593
BATF	1.24706	0.261385	4.77096	1.83354e-06	6.63699e-05			MTURN	-1.1278	0.215748	-5.22742	1.71894e-07	6.26349e-06			NPNT	-0.959916	0.185444	-5.17631	2.2632e-07	8.24664e-06			DEF6	0.621072	0.181646	3.41913	0.000628208	0.0228593
KIF26B	1.91659	0.401696	4.77125	1.83088e-06	6.63699e-05			RAP2B	0.980928	0.187706	5.22586	1.73347e-07	6.2886e-06			NCF1	1.16906	0.2259	5.17513	2.27758e-07	8.28075e-06			SMARCA1	-0.270588	0.0791446	-3.41891	0.000628736	0.0228593
KIAA0922	0.415004	0.0869637	4.77215	1.82269e-06	6.63699e-05			SPOCK2	-0.983167	0.188133	-5.22591	1.73297e-07	6.2886e-06			TLE3	0.482407	0.0932927	5.1709	2.32973e-07	8.45167e-06			MSH5	0.684146	0.200281	3.41594	0.000635623	0.0229577
ANO6	-0.410664	0.0860648	-4.77157	1.828e-06	6.63699e-05			ST8SIA6	-1.55995	0.298781	-5.22106	1.77903e-07	6.4397e-06			ENSG00000034053	0.778095	0.150511	5.16968	2.34499e-07	8.48835e-06			SUSD2	-0.605734	0.177264	-3.41712	0.000632867	0.0229577
ZNF831	0.841184	0.176446	4.76737	1.86645e-06	6.74133e-05			SOD2	1.48648	0.284793	5.2195	1.79407e-07	6.47989e-06			BHLHA15	2.27837	0.440885	5.16772	2.36971e-07	8.559e-06			CD47	-0.270251	0.0791081	-3.41623	0.000634951	0.0229577
WLS	-0.444514	0.0932606	-4.76636	1.87584e-06	6.75086e-05			ESYT3	-1.15068	0.220718	-5.21335	1.85465e-07	6.68403e-06			GBP2	0.548194	0.106139	5.16487	2.40608e-07	8.67136e-06			RP11-689B22.2	1.47311	0.431361	3.41503	0.000637738	0.0229837
ZBTB44	-0.24267	0.0509147	-4.7662	1.87729e-06	6.75086e-05			GPD1	-1.76155	0.337995	-5.21175	1.87069e-07	6.72711e-06			JCHAIN	1.34179	0.260044	5.15987	2.47123e-07	8.8867e-06			FIBIN	-0.607058	0.177954	-3.41133	0.000646472	0.0231465
C14orf132	-0.790858	0.166017	-4.76372	1.9006e-06	6.81979e-05			SNORD3B-1	0.894874	0.171807	5.2086	1.90266e-07	6.82719e-06			TLR6	1.14421	0.221941	5.15548	2.52985e-07	9.07771e-06			PIP5K1B	-0.462423	0.135545	-3.41159	0.000645847	0.0231465
CD3E	0.872726	0.183353	4.7598	1.93783e-06	6.92606e-05			KCNS3	-1.0329	0.198438	-5.20517	1.93819e-07	6.93957e-06			IGLJ3	2.94206	0.570977	5.15268	2.56792e-07	9.19428e-06			MTUS1	-0.33078	0.0969512	-3.41182	0.000645307	0.0231465
FAM102A	0.598133	0.125666	4.75972	1.93863e-06	6.92606e-05			LILRB4	3.50681	0.673862	5.20405	1.94989e-07	6.96632e-06			GPC5	-1.31332	0.254908	-5.15212	2.57558e-07	9.20168e-06			ESYT2	-0.16501	0.0483948	-3.40966	0.000650429	0.0232377
VAV1	0.836545	0.1758	4.75851	1.95024e-06	6.95249e-05			COX4I2	-1.14607	0.220449	-5.19878	2.006e-07	7.15124e-06			IGKV2D-29	2.76968	0.537659	5.15137	2.5859e-07	9.21858e-06			NRK	1.02482	0.300631	3.40891	0.000652231	0.0232516
GPR18	1.46597	0.308133	4.75758	1.95929e-06	6.96967e-05			SFTPA2	-1.21057	0.23292	-5.19736	2.0214e-07	7.19059e-06			C4orf50	2.22213	0.431442	5.15048	2.59824e-07	9.22264e-06			IGHV4-61	1.82615	0.5358	3.40827	0.000653766	0.023256
S100A10	-0.55794	0.117316	-4.75589	1.97575e-06	7.01308e-05			DNAJC5B	1.71914	0.330871	5.19579	2.03857e-07	7.22048e-06			MCM5	0.498908	0.0968657	5.15052	2.59768e-07	9.22264e-06			TMC8	0.680219	0.199709	3.40605	0.0006591	0.0233952
CCBE1	-0.975639	0.205191	-4.75479	1.9865e-06	7.03607e-05			LPL	-1.33264	0.256475	-5.19597	2.0366e-07	7.22048e-06			IGHV1-69D	3.16434	0.614655	5.14816	2.63061e-07	9.31744e-06			WAS	0.440296	0.129398	3.40264	0.000667373	0.0235495
CECR7	1.4999	0.315627	4.75213	2.01287e-06	7.11415e-05			CCR7	1.80696	0.34784	5.1948	2.04939e-07	7.24323e-06			ENSG00000104972	0.943977	0.183416	5.14666	2.65172e-07	9.35201e-06			XPO6	0.244457	0.0718309	3.40322	0.000665955	0.0235495
IL18BP	0.721711	0.152015	4.74762	2.05826e-06	7.21266e-05			RP11-609N14.4	-2.00417	0.386212	-5.1893	2.11082e-07	7.44438e-06			IGLV2-11	2.64098	0.513131	5.14679	2.64981e-07	9.35201e-06			IGHV4-59	1.83511	0.539342	3.4025	0.000667736	0.0235495
CD38	1.44959	0.305271	4.74854	2.04887e-06	7.21266e-05			SDS	2.14655	0.414001	5.1849	2.16127e-07	7.5898e-06			STAP1	1.58022	0.307069	5.14614	2.65908e-07	9.35791e-06			FUT7	1.1916	0.350659	3.39817	0.000678389	0.0238354
DESI2	-0.338069	0.0712077	-4.74765	2.05793e-06	7.21266e-05			SLC39A14	1.13169	0.218261	5.18503	2.15981e-07	7.5898e-06			NFAM1	0.914474	0.177825	5.14255	2.71041e-07	9.51822e-06			ZAP70	0.732253	0.21553	3.39744	0.000680185	0.0238354
N4BP1	-0.330475	0.0696028	-4.74801	2.05424e-06	7.21266e-05			LRMP	1.3166	0.254084	5.18176	2.19807e-07	7.68625e-06			TNFRSF25	0.800139	0.15562	5.14161	2.72397e-07	9.54547e-06			ETV6	0.324955	0.0956434	3.39757	0.000679882	0.0238354
MAP3K21	-0.644513	0.135801	-4.74602	2.07462e-06	7.25455e-05			KIF1C	-0.822817	0.158782	-5.18206	2.19452e-07	7.68625e-06			CTD-2562J17.6	-0.738762	0.143697	-5.14109	2.73146e-07	9.5514e-06			PAQR5	-0.573378	0.168872	-3.39534	0.000685434	0.0239208
CD3G	0.952468	0.200759	4.74433	2.09198e-06	7.29976e-05			C1QB	1.38229	0.266814	5.18074	2.21002e-07	7.71167e-06			ARHGEF12	-0.473366	0.0920866	-5.14044	2.74094e-07	9.56426e-06			DOCK10	0.487464	0.14357	3.3953	0.000685526	0.0239208
GOLGA5P1	0.993741	0.20959	4.74135	2.12296e-06	7.32124e-05			MSC	1.95192	0.376888	5.17903	2.23039e-07	7.74991e-06			CST6	-1.25738	0.244687	-5.13871	2.76636e-07	9.63254e-06			POU2F2	0.941787	0.277533	3.39343	0.000690238	0.0239331
LINC01480	1.22559	0.258418	4.74265	2.10944e-06	7.32124e-05			FUCA1	1.15253	0.222535	5.1791	2.22956e-07	7.74991e-06			C1orf167	-0.928153	0.180654	-5.13775	2.78042e-07	9.66107e-06			TPPP	-0.906116	0.266988	-3.39385	0.000689186	0.0239331
PIK3CG	0.683174	0.14409	4.74128	2.12367e-06	7.32124e-05			STAC	-1.50973	0.291584	-5.17769	2.24651e-07	7.78948e-06			IL12RB1	0.819999	0.159646	5.13635	2.80123e-07	9.7129e-06			PDE5A	-0.411288	0.121176	-3.39413	0.000688469	0.0239331
SPINT2	-0.39133	0.0825267	-4.74186	2.11767e-06	7.32124e-05			FHDC1	-1.34499	0.259923	-5.17457	2.28431e-07	7.90389e-06			IGHV4-55	2.84491	0.554116	5.13414	2.83441e-07	9.80729e-06			CLIC5	-0.83011	0.244729	-3.39195	0.000693968	0.0240119
NCKAP1	-0.465982	0.0982841	-4.74118	2.12481e-06	7.32124e-05			IGHG3	3.31892	0.642093	5.16891	2.35467e-07	8.13029e-06			IGKV1-8	3.09601	0.603332	5.13152	2.87413e-07	9.88244e-06			TINCR	-1.0033	0.295908	-3.39059	0.000697434	0.0240679
DPYSL2	-0.430021	0.090679	-4.74224	2.1137e-06	7.32124e-05			PHACTR3	-1.83663	0.355451	-5.16703	2.37845e-07	8.19522e-06			AOAH	0.778563	0.151718	5.13165	2.87206e-07	9.88244e-06			MYO7A	0.812761	0.239775	3.38968	0.000699743	0.0240679
HSD17B6	-1.11367	0.234985	-4.73931	2.14442e-06	7.37341e-05			LAX1	1.85573	0.359263	5.16538	2.39953e-07	8.25056e-06			CERS2	-0.40942	0.0797767	-5.13208	2.86557e-07	9.88244e-06			Sep-10	-0.409558	0.120828	-3.38959	0.00069997	0.0240679
TNFRSF25	0.699477	0.147605	4.73884	2.14945e-06	7.37531e-05			RIPK4	-1.31675	0.255004	-5.16364	2.42197e-07	8.31039e-06			CD5	1.28724	0.250897	5.13056	2.8888e-07	9.91218e-06			FAM46B	-0.621673	0.183441	-3.38896	0.00070159	0.0240733
LINC01684	1.1567	0.244272	4.7353	2.18731e-06	7.48959e-05			MIR3648-1	1.00991	0.195637	5.16213	2.44156e-07	8.36019e-06			B3GALNT1	-0.850007	0.165731	-5.12882	2.91558e-07	9.98329e-06			FCHO1	0.614261	0.181296	3.38818	0.000703593	0.0240919
CHRM3-AS2	1.52378	0.321829	4.73475	2.19322e-06	7.49175e-05			FAM46B	-1.42426	0.27603	-5.1598	2.47209e-07	8.44716e-06			VSIG2	-1.14343	0.222973	-5.1281	2.92676e-07	1.00008e-05			LGI2	1.30125	0.384407	3.3851	0.000711525	0.0242781
TMEM87A	-0.384497	0.0812134	-4.7344	2.19703e-06	7.49175e-05			IGLV3-21	3.82766	0.741903	5.15924	2.47955e-07	8.4551e-06			NUGGC	1.72826	0.337115	5.12663	2.9497e-07	1.00375e-05			KRT4	-1.168	0.345058	-3.38492	0.00071198	0.0242781
STAP1	1.49193	0.315231	4.73282	2.21419e-06	7.53466e-05			F11R	-0.82747	0.160432	-5.15776	2.49928e-07	8.50479e-06			FZD6	-0.558075	0.10885	-5.12701	2.94372e-07	1.00375e-05			ADGRF5	-0.452272	0.133689	-3.38301	0.000716958	0.0243973
CCAR1	0.16367	0.0345867	4.73217	2.22132e-06	7.54331e-05			CSF1R	0.954995	0.185314	5.15339	2.55813e-07	8.6871e-06			RAB27B	-1.1031	0.215289	-5.12382	2.99401e-07	1.01673e-05			IGLV3-19	1.9176	0.567352	3.37992	0.000725082	0.0246229
EVA1A	-0.77302	0.163657	-4.72342	2.31909e-06	7.85915e-05			DFNA5	1.60096	0.31085	5.15026	2.6012e-07	8.81519e-06			LAMB3	-0.81385	0.158851	-5.12337	3.00129e-07	1.0171e-05			AKNA	0.464075	0.137346	3.37887	0.000727847	0.0246659
CYFIP2	0.488344	0.103402	4.72275	2.32674e-06	7.86887e-05			MYH14	-1.308	0.253993	-5.14975	2.60838e-07	8.82135e-06			WIF1	-1.99203	0.389065	-5.12005	3.05447e-07	1.033e-05			GCH1	0.409676	0.121273	3.37812	0.000729828	0.0246823
NIPAL3	-0.348389	0.0737748	-4.72232	2.33165e-06	7.86932e-05			ALDH3B1	-0.973386	0.189054	-5.14871	2.62284e-07	8.85209e-06			MSC	1.77259	0.346361	5.11776	3.09184e-07	1.0435e-05			SCN2B	-0.437138	0.129431	-3.37738	0.00073179	0.0246979
SUSD3	1.00627	0.213285	4.71796	2.38225e-06	8.00239e-05			SFTA3	-1.01959	0.198216	-5.14381	2.69225e-07	9.06778e-06			KLHL6	0.94153	0.183993	5.1172	3.10109e-07	1.04448e-05			SSTR2	1.02413	0.303349	3.37607	0.000735292	0.0247148
RNASET2	0.757815	0.160611	4.71831	2.37811e-06	8.00239e-05			FAM225A	1.68994	0.328615	5.14261	2.70954e-07	9.10736e-06			HSH2D	1.11825	0.218744	5.11213	3.18553e-07	1.06922e-05			FAM30A	1.79008	0.530181	3.37636	0.00073452	0.0247148
CAV1	-1.01299	0.214723	-4.71767	2.38566e-06	8.00239e-05			SCIMP	1.17779	0.229081	5.14138	2.72728e-07	9.12975e-06			HLA-DOA	0.570273	0.111556	5.11201	3.18754e-07	1.06922e-05			SFI1	0.371256	0.110031	3.3741	0.000740587	0.0248421
ATP13A1	0.392934	0.0833488	4.71433	2.42509e-06	8.11812e-05			KRT18	-1.11814	0.217477	-5.14142	2.7267e-07	9.12975e-06			CCBE1	-1.12467	0.220059	-5.11077	3.2085e-07	1.07406e-05			C2CD4B	0.961374	0.285093	3.37214	0.000745856	0.0249173
PHACTR2	-0.491004	0.104164	-4.71376	2.43192e-06	8.12449e-05			CAMK2N1	-1.1901	0.231584	-5.13896	2.76258e-07	9.22915e-06			EDNRA	-0.64481	0.126187	-5.10995	3.2225e-07	1.07656e-05			CD151	-0.332285	0.0985367	-3.37219	0.000745717	0.0249173
GIPC1	-0.358506	0.0760788	-4.7123	2.44936e-06	8.1662e-05			CD74	0.78106	0.152205	5.13162	2.87261e-07	9.57731e-06			LAMA3	-1.01289	0.198284	-5.10827	3.25119e-07	1.08395e-05			RP11-297D21.4	0.627482	0.186548	3.36365	0.000769187	0.0249968
KLHL6	0.94981	0.201589	4.71162	2.45752e-06	8.17685e-05			ZBTB16	-1.33467	0.260185	-5.12968	2.90241e-07	9.65709e-06			AGAP2	0.912809	0.178801	5.10518	3.30483e-07	1.09961e-05			RP1-283E3.8	0.462671	0.137497	3.36495	0.000765571	0.0249968
SCD5	-0.599235	0.127235	-4.70967	2.48113e-06	8.23877e-05			STAT1	1.43822	0.28055	5.12643	2.95283e-07	9.80505e-06			LPIN1	0.381715	0.0747763	5.10476	3.31221e-07	1.09984e-05			CD79B	1.64674	0.48901	3.36749	0.000758556	0.0249968
TRIM24	-0.313004	0.0665727	-4.70168	2.58029e-06	8.55079e-05			BASP1	1.50348	0.29337	5.12487	2.9774e-07	9.86677e-06			SMARCA1	-0.491986	0.0963931	-5.10395	3.32631e-07	1.1023e-05			CD247	0.524999	0.156109	3.36303	0.000770919	0.0249968
BOP1	0.429148	0.0912933	4.70076	2.59197e-06	8.57225e-05			GPC6	1.20877	0.235991	5.1221	3.02153e-07	9.99289e-06			SSFA2	-0.580922	0.11385	-5.10252	3.35154e-07	1.10843e-05			C1RL-AS1	0.552328	0.164138	3.36501	0.000765398	0.0249968
SLC2A1	1.52314	0.324164	4.69868	2.61851e-06	8.64267e-05			RAB17	-1.39426	0.27226	-5.12107	3.03812e-07	1.00276e-05			RBM38	0.590451	0.115752	5.10103	3.37819e-07	1.11277e-05			GPR183	0.825691	0.245282	3.36629	0.000761876	0.0249968
TXNDC5	1.10091	0.234429	4.69615	2.65114e-06	8.7084e-05			KANK3	-1.20753	0.236024	-5.11614	3.11848e-07	1.02723e-05			ENSG00000146112	0.559305	0.10964	5.10128	3.37371e-07	1.11277e-05			SPTSSA	-0.398775	0.118498	-3.36525	0.000764732	0.0249968
VCAM1	1.53092	0.326013	4.6959	2.65429e-06	8.7084e-05			LAIR1	0.954518	0.186631	5.11447	3.14626e-07	1.03431e-05			HLA-B	0.417366	0.0818375	5.09994	3.39763e-07	1.11695e-05			ST6GALNAC5	-0.591237	0.175587	-3.3672	0.000759344	0.0249968
IGHG1	2.83263	0.603208	4.69594	2.65386e-06	8.7084e-05			ETS2	-0.969953	0.189679	-5.11364	3.16008e-07	1.03678e-05			XPO6	0.422791	0.0829261	5.09841	3.42517e-07	1.12375e-05			B3GNT7	-0.533232	0.158584	-3.36246	0.000772517	0.0249968
NDNF	-0.911168	0.194174	-4.69253	2.69847e-06	8.83573e-05			ZBP1	1.49075	0.291599	5.11231	3.18237e-07	1.04202e-05			AFF2	-0.42946	0.0842593	-5.09688	3.45291e-07	1.13061e-05			IGSF3	-0.315014	0.0936299	-3.36446	0.000766935	0.0249968
RP11-16E12.2	2.00059	0.426505	4.69065	2.72338e-06	8.89962e-05			RFLNA	2.07326	0.405941	5.1073	3.26791e-07	1.06791e-05			ISG20	0.80115	0.1572	5.09639	3.46195e-07	1.13132e-05			PINK1	-0.200388	0.0595818	-3.36324	0.00077034	0.0249968
SASH3	0.741075	0.158058	4.68863	2.75045e-06	8.97028e-05			STEAP1	1.78619	0.349892	5.10499	3.30813e-07	1.07887e-05			LAX1	1.60509	0.315027	5.0951	3.48555e-07	1.13677e-05			ENSG00000165072	-0.605394	0.179862	-3.36588	0.000762995	0.0249968
GCSAM	1.26885	0.271029	4.6816	2.84649e-06	9.2464e-05			ARFGEF3	-1.33181	0.260903	-5.10462	3.31457e-07	1.07887e-05			NFKBID	0.671174	0.131754	5.09414	3.50324e-07	1.13803e-05			CTDSPL	-0.37162	0.110318	-3.36862	0.000755466	0.0249968
CD96	0.838981	0.179208	4.6816	2.8465e-06	9.2464e-05			SLCO5A1	2.01356	0.394644	5.10223	3.35682e-07	1.09047e-05			PHACTR2	-0.575118	0.112893	-5.09437	3.499e-07	1.13803e-05			COLEC12	-0.417298	0.123851	-3.36934	0.000753478	0.0249968
KIAA1109	-0.255936	0.0546732	-4.6812	2.85195e-06	9.2464e-05			DUXAP9	1.27159	0.249395	5.0987	3.41985e-07	1.10876e-05			IGLV6-57	2.84858	0.559466	5.09161	3.55041e-07	1.15109e-05			IGSF10	-0.566905	0.168567	-3.36308	0.000770787	0.0249968
ST6GALNAC5	-0.758139	0.162047	-4.67851	2.88964e-06	9.35017e-05			AGR3	-1.4138	0.277505	-5.09467	3.49349e-07	1.13041e-05			RPS28P7	0.803059	0.157744	5.09089	3.56393e-07	1.1532e-05			STAB1	0.369559	0.109904	3.36257	0.000772215	0.0249968
TAS1R3	1.85046	0.395664	4.67684	2.91335e-06	9.39001e-05			P2RY10	1.85789	0.364853	5.09216	3.53999e-07	1.14321e-05			GPR183	1.17725	0.231386	5.08781	3.62225e-07	1.16977e-05			PRLR	-0.736023	0.21924	-3.35715	0.000787491	0.025099
CLDN12	-0.377776	0.0807724	-4.67704	2.9104e-06	9.39001e-05			RFX2	-1.31824	0.258937	-5.09095	3.56275e-07	1.14831e-05			MYO7A	1.34185	0.263781	5.08697	3.63829e-07	1.17265e-05			RP11-611O2.5	-0.531753	0.158356	-3.35796	0.000785205	0.025099
EMP2	-1.08755	0.232563	-4.67635	2.92028e-06	9.39395e-05			WNT3A	-2.12844	0.418187	-5.08968	3.58665e-07	1.15375e-05			CD6	1.1676	0.229569	5.08605	3.65598e-07	1.17376e-05			L3HYPDH	0.300845	0.0896422	3.35607	0.000790599	0.025099
EML3	0.334893	0.0716292	4.67538	2.93411e-06	9.42003e-05			CDC42EP2	-1.13865	0.223762	-5.08868	3.60573e-07	1.15763e-05			TNFAIP2	0.75027	0.147504	5.08642	3.64889e-07	1.17376e-05			SLC2A12	-0.94298	0.280692	-3.35948	0.000780883	0.025099
CAV2	-1.0035	0.214746	-4.67294	2.96915e-06	9.51398e-05			MMP28	-1.06591	0.209557	-5.08649	3.64746e-07	1.16875e-05			SATB1-AS1	1.36165	0.267811	5.08437	3.68852e-07	1.18191e-05			B4GAT1	-0.387559	0.115485	-3.35593	0.000790987	0.025099
UBL3	-0.370771	0.0793564	-4.67222	2.97957e-06	9.52883e-05			CRB3	-1.39396	0.274216	-5.08342	3.70695e-07	1.18354e-05			ATP13A1	0.453216	0.0891714	5.08253	3.72439e-07	1.19108e-05			TTF2	0.262893	0.0782351	3.36029	0.000778596	0.025099
GINS1	0.946057	0.202686	4.66761	3.04725e-06	9.72641e-05			KYNU	1.28907	0.253586	5.08336	3.70813e-07	1.18354e-05			CILP2	3.30483	0.650899	5.07733	3.82771e-07	1.21939e-05			SCD5	-0.406989	0.121205	-3.35786	0.000785484	0.025099
IGKV1OR2-108	2.42338	0.519505	4.66479	3.08937e-06	9.84176e-05			MIR3648-2	1.0331	0.203246	5.083	3.71519e-07	1.18354e-05			CCL3	1.81688	0.35782	5.07764	3.82157e-07	1.21939e-05			RAB27B	-0.59542	0.177445	-3.35552	0.000792158	0.025099
IGKV2-30	1.91054	0.409764	4.66255	3.12318e-06	9.93026e-05			MAGI3	-0.956407	0.188231	-5.08102	3.75408e-07	1.19362e-05			IGKV2D-28	2.85151	0.561747	5.07614	3.85175e-07	1.22468e-05			GPM6A	-0.777017	0.231454	-3.35711	0.000787623	0.025099
LMNB1	0.831219	0.178302	4.66185	3.13383e-06	9.94492e-05			SMAD6	-1.78102	0.35061	-5.07978	3.77881e-07	1.19917e-05			SEC14L6	-1.07919	0.212668	-5.07452	3.88485e-07	1.23282e-05			SGCD	-0.464503	0.138434	-3.35542	0.000792441	0.025099
SH2B2	0.708503	0.15207	4.65906	3.1765e-06	0.000100416			FCER2	3.04416	0.599387	5.07879	3.79844e-07	1.20308e-05			TAF4B	0.752928	0.148405	5.07346	3.90654e-07	1.23732e-05			PIP4K2A	0.274612	0.0817537	3.35902	0.000782196	0.025099
PATL2	0.926935	0.198952	4.6591	3.17602e-06	0.000100416			CORO1A	1.2044	0.237237	5.07679	3.83856e-07	1.21346e-05			LRMP	1.02552	0.202186	5.07215	3.93351e-07	1.24347e-05			FABP4	-0.922884	0.275093	-3.35481	0.000794188	0.0251061
DPEP1	2.26282	0.485934	4.65665	3.21394e-06	0.000101405			LGMN	0.913438	0.17996	5.07579	3.85893e-07	1.21756e-05			CCDC88B	0.775706	0.152953	5.07153	3.9463e-07	1.24513e-05			COL22A1	1.06584	0.318015	3.35154	0.000803628	0.0253009
ZNF215	1.59146	0.341873	4.65512	3.238e-06	0.000101969			TINCR	-1.86675	0.367887	-5.07423	3.89065e-07	1.22314e-05			LANCL3	-0.883003	0.174208	-5.06868	4.00587e-07	1.26151e-05			SLC26A9	-0.434052	0.129526	-3.35108	0.000804959	0.0253009
IGLV3-19	2.29643	0.493548	4.65291	3.27287e-06	0.000102713			POU2F2	1.22768	0.241945	5.07419	3.89147e-07	1.22314e-05			DDAH1	-0.58838	0.116114	-5.06726	4.03577e-07	1.26849e-05			TRABD	0.41847	0.124866	3.35137	0.000804135	0.0253009
NBEAL1	-0.445777	0.0958077	-4.65283	3.2741e-06	0.000102713			MAMDC2	-1.40439	0.276836	-5.07301	3.91575e-07	1.22843e-05			BCHE	-1.48373	0.292943	-5.06493	4.08552e-07	1.28169e-05			ITLN2	-0.980704	0.292913	-3.34811	0.000813647	0.0255253
SLA2	0.772153	0.166059	4.64987	3.3215e-06	0.000104002			IGLV1-44	3.02408	0.596156	5.07264	3.92342e-07	1.22849e-05			CD2	0.874192	0.17261	5.06454	4.09394e-07	1.28189e-05			EBF1	0.456279	0.136308	3.34742	0.000815686	0.0255406
TNRC18P1	0.559604	0.120364	4.64927	3.33118e-06	0.000104079			RGS10	1.3732	0.27078	5.07128	3.9515e-07	1.23494e-05			MEI1	1.4872	0.293679	5.06405	4.10449e-07	1.28275e-05			IGLV6-57	1.75891	0.525566	3.34671	0.000817781	0.0255576
SGMS1	-0.347533	0.0747554	-4.64893	3.33659e-06	0.000104079			PCDH12	-1.26843	0.250178	-5.0701	3.97612e-07	1.24028e-05			SLC44A3	-0.538932	0.106526	-5.05918	4.21066e-07	1.31344e-05			MAGI3	-0.403153	0.120589	-3.34321	0.000828157	0.0258329
IL10RA	0.848889	0.18266	4.64738	3.3618e-06	0.000104667			CLEC6A	2.20614	0.435657	5.06394	4.10679e-07	1.27862e-05			TNFRSF1B	0.523465	0.103486	5.0583	4.23003e-07	1.31699e-05			PLA2G4E	1.91276	0.572296	3.34225	0.000831007	0.0258728
BTLA	1.46927	0.316187	4.64685	3.37035e-06	0.000104735			DCDC2	-1.27414	0.251676	-5.06264	4.135e-07	1.28497e-05			DNMT1	0.395908	0.0782832	5.05738	4.25052e-07	1.32087e-05			APBB3	0.390175	0.116779	3.34113	0.000834372	0.0259285
MICALL2	0.542108	0.11673	4.6441	3.41565e-06	0.000105744			NPNT	-1.20643	0.238367	-5.06123	4.1655e-07	1.29201e-05			RP11-195E2.1	-0.917176	0.181386	-5.05649	4.27043e-07	1.32456e-05			LINC01314	-0.697894	0.208928	-3.34035	0.000836724	0.0259526
CHPF2	0.442442	0.0952644	4.64436	3.41133e-06	0.000105744			COL19A1	1.88008	0.371727	5.0577	4.24352e-07	1.31374e-05			PARD6B	-1.02475	0.202681	-5.056	4.28143e-07	1.32547e-05			ZNRF3	-0.464254	0.139019	-3.33949	0.000839324	0.0259529
SERPINE2	1.94267	0.41836	4.64355	3.42479e-06	0.000105828			CPAMD8	-1.30536	0.258121	-5.05717	4.25515e-07	1.31487e-05			C2orf54	-1.02861	0.2035	-5.05458	4.31332e-07	1.33154e-05			C5	-0.382003	0.114396	-3.3393	0.000839884	0.0259529
PMM2	0.407263	0.0877331	4.64207	3.44942e-06	0.000106389			KLK10	-1.76872	0.349865	-5.05544	4.29389e-07	1.32435e-05			SULT1A1	-0.717083	0.141873	-5.05441	4.3172e-07	1.33154e-05			IRAK2	0.455714	0.136519	3.3381	0.000843536	0.0259683
LAMC2	-0.804076	0.173233	-4.64158	3.45759e-06	0.000106442			QPCT	2.00171	0.396049	5.05419	4.32218e-07	1.3281e-05			TRBC2	1.19266	0.236128	5.0509	4.39741e-07	1.35375e-05			CD180	1.11408	0.333742	3.33814	0.0008434	0.0259683
RAB11FIP1	-0.755032	0.162712	-4.64031	3.4789e-06	0.000106898			MARVELD2	-1.15488	0.228486	-5.05447	4.31587e-07	1.3281e-05			PSAT1	1.56257	0.309883	5.04245	4.59604e-07	1.41225e-05			UNC13B	-0.535388	0.160451	-3.33676	0.000847597	0.0260446
DIO2	1.90683	0.411008	4.63939	3.49435e-06	0.000107173			ARHGEF5	-1.13267	0.224154	-5.05311	4.34671e-07	1.33315e-05			GPR84	1.98848	0.39467	5.03832	4.69638e-07	1.4404e-05			ADAMDEC1	2.2296	0.668317	3.33614	0.000849515	0.026055
TEP1	0.330646	0.0712911	4.63797	3.51843e-06	0.000107711			TXNDC5	1.57523	0.311859	5.0511	4.39278e-07	1.34478e-05			PERP	-0.815674	0.161917	-5.03761	4.71378e-07	1.44305e-05			CD207	0.694571	0.208349	3.33369	0.000857036	0.0262368
PLCXD2	0.60933	0.131409	4.63689	3.53689e-06	0.000108075			DAPK2	-1.16686	0.231089	-5.04937	4.43258e-07	1.35445e-05			DDX39A	0.51269	0.101808	5.03583	4.75779e-07	1.45382e-05			ZNF185	-0.403631	0.121118	-3.33255	0.00086054	0.0262557
TNFRSF9	1.722	0.371455	4.63582	3.55518e-06	0.000108433			NKX2-1	-1.07583	0.213143	-5.04743	4.47786e-07	1.36575e-05			CCND1	-0.818931	0.162633	-5.03546	4.76705e-07	1.45395e-05			NEBL	-0.560973	0.168362	-3.33194	0.000862438	0.0262557
NCF1B	1.20624	0.260222	4.63543	3.56199e-06	0.00010844			MS4A6A	1.25569	0.248873	5.04549	4.52355e-07	1.37713e-05			TSPAN33	1.10038	0.218607	5.0336	4.81354e-07	1.4637e-05			LIMCH1	-0.593513	0.178107	-3.33233	0.000861213	0.0262557
MSTO2P	0.419145	0.0904391	4.63456	3.57699e-06	0.000108501			KCNA2	1.78906	0.354642	5.0447	4.54242e-07	1.38033e-05			TNFSF13B	0.973603	0.193426	5.03347	4.81679e-07	1.4637e-05			SCN9A	-0.411428	0.123664	-3.32699	0.000877888	0.0266478
SCFD2	0.300069	0.0647461	4.63455	3.57716e-06	0.000108501			HMOX1	0.971659	0.192702	5.04228	4.60025e-07	1.39532e-05			IGKV2-28	2.84882	0.566217	5.03131	4.87132e-07	1.47754e-05			FYB	0.600327	0.180453	3.32678	0.000878552	0.0266478
ATF7IP2	0.536076	0.115753	4.63121	3.63538e-06	0.000110032			PSAP	1.07753	0.213753	5.04101	4.63087e-07	1.40203e-05			ENSG00000185989	0.463031	0.092038	5.03087	4.88258e-07	1.47824e-05			IGLV4-69	1.66685	0.50122	3.32559	0.000882321	0.0267129
IGKV2D-30	1.90586	0.411554	4.63089	3.64101e-06	0.000110032			C12orf49	-0.961793	0.190841	-5.03977	4.66089e-07	1.40853e-05			SFMBT2	0.811957	0.16143	5.02979	4.91022e-07	1.48388e-05			CCL3	0.97148	0.29219	3.32482	0.000884768	0.0267378
ZFYVE9	-0.570139	0.123146	-4.62977	3.66067e-06	0.000110424			DOCK2	0.961477	0.190937	5.03558	4.76404e-07	1.43706e-05			URB1	0.313108	0.0622673	5.02846	4.94438e-07	1.48874e-05			DMRTA1	-0.438813	0.132054	-3.32299	0.000890588	0.0267731
SP140L	0.411654	0.0889367	4.62861	3.68125e-06	0.000110841			HIST1H2AH	1.83675	0.364883	5.03381	4.80824e-07	1.44775e-05			ENSG00000114790	-1.13697	0.226098	-5.02868	4.9387e-07	1.48874e-05			TUFT1	-0.555729	0.167222	-3.3233	0.0008896	0.0267731
EVL	0.599704	0.129616	4.62679	3.71378e-06	0.000111617			C3AR1	1.38798	0.275762	5.03324	4.82263e-07	1.44943e-05			FNBP1L	-0.694665	0.138166	-5.02776	4.96238e-07	1.49143e-05			IKBKE	0.685296	0.206265	3.32241	0.000892437	0.0267731
ICAM3	0.876557	0.189541	4.62462	3.75278e-06	0.000112379			CCDC85A	-1.38088	0.274493	-5.03065	4.88814e-07	1.46644e-05			SLC25A45	0.627444	0.124818	5.02687	4.98556e-07	1.49567e-05			ANKRD9	-0.365032	0.109864	-3.32258	0.000891888	0.0267731
LDLRAD4	0.407	0.0880062	4.62467	3.75188e-06	0.000112379			HLA-DOA	1.01611	0.202038	5.02933	4.92194e-07	1.4739e-05			NABP1	0.806441	0.160518	5.02399	5.06084e-07	1.51549e-05			CAB39L	-0.537705	0.161903	-3.32116	0.00089644	0.0268443
IRF2BP2	-0.247908	0.0536116	-4.62415	3.76134e-06	0.000112431			TMEM74B	-1.399	0.278212	-5.02854	4.94226e-07	1.47729e-05			MACC1	-0.83265	0.165811	-5.02168	5.1222e-07	1.53092e-05			NFKBID	0.50372	0.151754	3.31932	0.000902357	0.0268749
IGLV1-51	2.17879	0.471215	4.62376	3.76839e-06	0.000112437			MASP1	-1.58085	0.315209	-5.01526	5.29614e-07	1.58021e-05			IGKV3-11	2.62488	0.522743	5.02135	5.13096e-07	1.53092e-05			MLPH	-0.54884	0.165301	-3.32024	0.000899412	0.0268749
GPR55	1.25848	0.272474	4.61871	3.86128e-06	0.000114815			STXBP6	-1.61271	0.321881	-5.01027	5.43537e-07	1.61882e-05			ITGA3	-0.93281	0.185838	-5.01949	5.18096e-07	1.54305e-05			KIDINS220	-0.222079	0.0669022	-3.31946	0.000901908	0.0268749
IGHV3-23	2.34157	0.50698	4.61867	3.86203e-06	0.000114815			TACC2	-1.38688	0.276839	-5.00968	5.45194e-07	1.62082e-05			HYAL1	-0.977235	0.194734	-5.01829	5.21324e-07	1.54827e-05			AVPR1A	0.947556	0.285573	3.31808	0.000906383	0.0269461
FCHSD1	0.377844	0.0818175	4.61813	3.87208e-06	0.000114907			KIAA0930	0.920393	0.183832	5.0067	5.53698e-07	1.64018e-05			KIAA1191	-0.256361	0.0510869	-5.01814	5.2173e-07	1.54827e-05			DHRS9	0.84901	0.256266	3.313	0.000923002	0.0273907
LEF1	0.814424	0.176427	4.61621	3.9081e-06	0.000115767			SNORD3B-2	0.852028	0.170173	5.00684	5.53308e-07	1.64018e-05			SAMD10	0.85504	0.170444	5.01654	5.26105e-07	1.55844e-05			RP11-848G14.5	0.563754	0.170221	3.31189	0.000926671	0.0274008
LMO7	-1.01996	0.221054	-4.61407	3.94852e-06	0.000116545			RP11-434D9.1	-1.88104	0.375825	-5.00511	5.58307e-07	1.65087e-05			USP47	-0.265489	0.0529317	-5.01569	5.28438e-07	1.56254e-05			NR1D2	-0.329185	0.0993942	-3.31192	0.000926595	0.0274008
AHNAK	-0.532777	0.115459	-4.61441	3.94212e-06	0.000116545			ATP8B5P	-2.39045	0.477779	-5.00326	5.63692e-07	1.6638e-05			ANKRD36BP2	2.11844	0.422405	5.01519	5.29814e-07	1.56381e-05			MPP7	-0.414649	0.125237	-3.31092	0.000929898	0.027447
KDR	-0.66772	0.144765	-4.61245	3.9795e-06	0.000117249			SLC9A7	1.19648	0.23918	5.00242	5.66165e-07	1.66811e-05			F11R	-0.735568	0.146746	-5.01252	5.37213e-07	1.58281e-05			LIPG	0.739585	0.223508	3.30898	0.000936365	0.0275884
ICOSLG	0.533847	0.115807	4.6098	4.0306e-06	0.000118543			LRRC36	-1.40582	0.281164	-5.00002	5.73244e-07	1.68297e-05			BTN2A2	0.434724	0.0867692	5.01012	5.43963e-07	1.59983e-05			WLS	-0.312922	0.0945843	-3.30839	0.000938345	0.0275974
GRIN3A	2.26809	0.492055	4.60942	4.03802e-06	0.000118549			PEBP4	-1.06297	0.212593	-5.00002	5.73252e-07	1.68297e-05			FAM225B	1.35242	0.270065	5.00776	5.50678e-07	1.61529e-05			P2RY6	0.874361	0.264502	3.30569	0.000947424	0.0278147
LINC00937	1.39157	0.301968	4.60834	4.05887e-06	0.000118906			FAM225B	1.64693	0.329504	4.99819	5.78702e-07	1.69595e-05			RCSD1	0.43726	0.0873195	5.00758	5.5118e-07	1.61529e-05			CRB3	-0.567163	0.171612	-3.30491	0.000950085	0.0278432
SMAGP	-0.69642	0.151131	-4.60805	4.06462e-06	0.000118906			PDCD1LG2	1.54991	0.310432	4.99275	5.95261e-07	1.74138e-05			ARHGAP4	0.746128	0.14903	5.00656	5.54117e-07	1.62101e-05			IGLV2-14	1.62601	0.492175	3.30373	0.000954084	0.0278613
EAF2	1.05463	0.228976	4.60584	4.10798e-06	0.000119749			NCALD	-0.984921	0.197331	-4.99122	5.9999e-07	1.7521e-05			PI15	1.73492	0.346637	5.00499	5.58656e-07	1.62851e-05			ARHGAP5	-0.307793	0.0931637	-3.30379	0.000953868	0.0278613
NCF1	1.18707	0.257718	4.60609	4.10313e-06	0.000119749			GPSM1	-1.13265	0.227098	-4.98749	6.11686e-07	1.78309e-05			CILP	2.78805	0.557041	5.00511	5.58304e-07	1.62851e-05			IFFO1	0.294617	0.0892304	3.30176	0.000960797	0.0280077
ZNF597	-0.353449	0.0767506	-4.60516	4.12155e-06	0.000119933			TEF	-0.894287	0.179363	-4.98591	6.16693e-07	1.78934e-05			MYCBP2	0.345895	0.0691197	5.00428	5.60707e-07	1.6316e-05			KIF18B	0.861308	0.26114	3.29827	0.00097284	0.0280607
ADAMTS14	1.41386	0.307151	4.60316	4.16132e-06	0.000120877			PLXNA2	-1.20986	0.242639	-4.98625	6.15609e-07	1.78934e-05			SLC2A12	-1.30813	0.261438	-5.00359	5.62718e-07	1.63456e-05			ISPD	-0.468811	0.142087	-3.29946	0.000968702	0.0280607
IGKV1-16	2.21287	0.480803	4.60244	4.17561e-06	0.00012094			PLXNC1	1.09231	0.219085	4.98579	6.17089e-07	1.78934e-05			TGFB2	-1.10144	0.220523	-4.99467	5.89366e-07	1.70895e-05			CMTM7	0.401198	0.121561	3.30038	0.000965538	0.0280607
FAM105A	-0.554262	0.120441	-4.60195	4.18553e-06	0.00012094			PRODH	-1.14631	0.230064	-4.98257	6.27466e-07	1.81312e-05			TRAC	1.14347	0.228967	4.99402	5.91365e-07	1.71174e-05			LINC00891	-0.414358	0.125618	-3.29857	0.000971801	0.0280607
F11R	-0.601373	0.130672	-4.60216	4.18137e-06	0.00012094			TMPRSS2	-1.17896	0.236618	-4.98256	6.27492e-07	1.81312e-05			FAM225A	1.37114	0.274583	4.99352	5.92881e-07	1.71311e-05			HSD17B6	-0.818848	0.248211	-3.29899	0.000970319	0.0280607
MSL3	0.38637	0.0839956	4.59988	4.22732e-06	0.000121933			HLA-DQA2	1.55205	0.311677	4.97969	6.36877e-07	1.83702e-05			COX4I2	-0.919183	0.184156	-4.99133	5.99658e-07	1.72966e-05			ANXA3	-0.881967	0.26733	-3.29917	0.00096971	0.0280607
PCBP3	0.796164	0.173112	4.59913	4.24251e-06	0.000122158			LINC00426	1.75635	0.352798	4.97834	6.41314e-07	1.84658e-05			PIM1	0.736182	0.147511	4.99069	6.01637e-07	1.73233e-05			WNT7B	-0.566766	0.171869	-3.29766	0.000974931	0.0280719
HMGA1	0.611689	0.133023	4.59836	4.2583e-06	0.000122398			RELB	1.06873	0.214691	4.97799	6.42488e-07	1.84673e-05			C1orf198	-0.651723	0.130677	-4.98728	6.12346e-07	1.76009e-05			RGS9BP	-0.747888	0.227063	-3.29374	0.000988635	0.0283066
IGHV3-49	1.96475	0.427442	4.59653	4.2959e-06	0.000122627			GPA33	-1.86622	0.374965	-4.97706	6.45588e-07	1.85241e-05			CSK	0.605994	0.121536	4.98613	6.16011e-07	1.76754e-05			RUNX3	0.604646	0.183595	3.29336	0.000989959	0.0283066
LILRB1	0.941993	0.204936	4.59652	4.29604e-06	0.000122627			ABCD2	1.82903	0.367759	4.97344	6.57755e-07	1.88077e-05			C1QC	0.748028	0.150053	4.9851	6.19301e-07	1.77389e-05			IRF4	1.2862	0.390524	3.29352	0.000989414	0.0283066
GALNT5	-1.06208	0.231047	-4.59682	4.28978e-06	0.000122627			NES	-1.01453	0.203982	-4.97364	6.57081e-07	1.88077e-05			CCR4	1.25178	0.251177	4.98363	6.24013e-07	1.78429e-05			CYB561A3	0.364972	0.110781	3.29454	0.000985826	0.0283066
HPGD	-1.3524	0.294222	-4.59653	4.29586e-06	0.000122627			RP11-519G16.3	1.44204	0.289984	4.97282	6.59859e-07	1.88351e-05			CECR7	2.04682	0.411109	4.97876	6.39913e-07	1.81713e-05			CES1	-0.570517	0.173286	-3.29235	0.000993548	0.028311
CSMD2	2.0663	0.449574	4.59613	4.30417e-06	0.000122647			PIK3R6	1.33023	0.267967	4.96415	6.90034e-07	1.96624e-05			TRAT1	1.16049	0.233058	4.97939	6.3786e-07	1.81713e-05			ALCAM	-0.598133	0.181656	-3.29266	0.000992442	0.028311
GRK6	0.482059	0.104913	4.59485	4.33057e-06	0.000122973			GCSAM	2.01532	0.406609	4.95641	7.18089e-07	2.04185e-05			HOPX	-0.931853	0.187151	-4.97915	6.38638e-07	1.81713e-05			EML3	0.321963	0.0978974	3.28878	0.00100622	0.0286226
PPP1R18	0.551098	0.119934	4.595	4.32755e-06	0.000122973			TNS1	-1.07166	0.216229	-4.95615	7.1905e-07	2.04185e-05			GUCY1A2	-0.780241	0.156713	-4.97878	6.39877e-07	1.81713e-05			ADRA1A	-0.769289	0.234072	-3.28656	0.00101421	0.0287826
PLA2G7	1.77261	0.385819	4.59441	4.33972e-06	0.000123021			DHCR24	-1.05058	0.212172	-4.95154	7.36278e-07	2.08718e-05			TDP1	0.470483	0.0945331	4.97691	6.4608e-07	1.82953e-05			GRIA1	-0.815357	0.248146	-3.28579	0.00101695	0.0287826
TACC1	-0.408668	0.0889689	-4.59338	4.36132e-06	0.000123421			IGHV1OR15-1	2.52089	0.50947	4.94805	7.4959e-07	2.11997e-05			KRT7	-0.975619	0.19605	-4.97639	6.47827e-07	1.82953e-05			ANKRD10	0.19773	0.0601778	3.28576	0.00101709	0.0287826
CRACR2A	0.610186	0.132947	4.5897	4.43876e-06	0.000125397			HVCN1	1.16288	0.235027	4.94784	7.50422e-07	2.11997e-05			PARP1	0.384463	0.0772615	4.97612	6.48723e-07	1.82953e-05			C9orf152	-0.603888	0.183966	-3.28261	0.00102852	0.0290141
TMOD3	-0.313939	0.0684125	-4.58891	4.45562e-06	0.000125658			ADAM8	1.36169	0.275313	4.94597	7.57671e-07	2.13679e-05			MEGF9	-0.596765	0.119912	-4.97671	6.4675e-07	1.82953e-05			JADE1	-0.222254	0.0677081	-3.28253	0.00102879	0.0290141
DAPP1	0.939436	0.204745	4.58831	4.46842e-06	0.000125803			SNORD3C	0.859958	0.174206	4.93645	7.95579e-07	2.23986e-05			C1orf220	1.73949	0.349679	4.97454	6.54043e-07	1.84138e-05			MEGF9	-0.348633	0.106236	-3.28168	0.00103192	0.0290524
FGFR2	-0.7254	0.158166	-4.58631	4.5115e-06	0.000126799			C1orf198	-1.13337	0.229617	-4.93592	7.97738e-07	2.24211e-05			PLA2G7	1.76003	0.353862	4.97376	6.5665e-07	1.84302e-05			RELT	0.502077	0.153046	3.28056	0.001036	0.0291176
GIT2	0.263758	0.057519	4.58558	4.5273e-06	0.000126811			HLA-DQB1	0.916369	0.185691	4.93492	8.0184e-07	2.2498e-05			FAM102A	0.724982	0.145763	4.9737	6.56863e-07	1.84302e-05			IFI30	0.657166	0.200662	3.27499	0.00105666	0.0291935
COL3A1	2.0842	0.454489	4.5858	4.52241e-06	0.000126811			KAZN	-1.02819	0.208542	-4.93038	8.20692e-07	2.29878e-05			IGHV3-69-1	2.43636	0.489943	4.97275	6.60114e-07	1.84585e-05			FREM3	-0.750289	0.229112	-3.27477	0.0010575	0.0291935
DCAF6	-0.197334	0.0430507	-4.58375	4.56699e-06	0.000127497			FXYD3	-0.997741	0.202384	-4.92993	8.22574e-07	2.30014e-05			PLEKHA1	-0.583021	0.11724	-4.97289	6.59613e-07	1.84585e-05			SLC17A9	0.922847	0.28157	3.27751	0.00104727	0.0291935
PTPN11	-0.232999	0.0508317	-4.58374	4.5673e-06	0.000127497			REPS2	-1.08339	0.21986	-4.92765	8.32239e-07	2.32322e-05			PFKFB2	-0.611252	0.122947	-4.97167	6.63777e-07	1.85295e-05			HLA-G	0.349032	0.106533	3.27629	0.00105182	0.0291935
SLAMF1	1.12647	0.246042	4.57836	4.68629e-06	0.000130384			LINC00937	1.88132	0.381834	4.92706	8.34777e-07	2.32636e-05			HELB	0.583157	0.117317	4.97079	6.66803e-07	1.85825e-05			FAM160A1	-0.51469	0.157177	-3.27459	0.00105814	0.0291935
SHC3	-0.772896	0.168815	-4.57835	4.68654e-06	0.000130384			EPB41L4B	-1.45932	0.29625	-4.92596	8.39467e-07	2.33548e-05			SLAMF6	1.27528	0.256616	4.96959	6.70955e-07	1.86666e-05			CLDN12	-0.308424	0.0941874	-3.27458	0.0010582	0.0291935
MEI1	1.33614	0.291887	4.5776	4.70339e-06	0.000130632			DISP1	-1.30857	0.265817	-4.92281	8.53115e-07	2.36944e-05			PIP5K1B	-0.753616	0.151661	-4.96909	6.72685e-07	1.86832e-05			RERG	-0.338306	0.103179	-3.27881	0.00104247	0.0291935
VSIG10	-0.727201	0.158879	-4.57706	4.71555e-06	0.000130749			MAP4K1	1.31139	0.266587	4.91919	8.69043e-07	2.40749e-05			TXNDC5	1.15369	0.232239	4.96769	6.77566e-07	1.87871e-05			S100A4	-0.477901	0.145769	-3.27849	0.00104365	0.0291935
OCLN	-0.921764	0.201582	-4.57266	4.81582e-06	0.000133305			TBX3	-1.3707	0.278652	-4.91903	8.69738e-07	2.40749e-05			ENSG00000184640	0.360127	0.0725112	4.96649	6.8174e-07	1.8871e-05			PFKFB2	-0.413147	0.126165	-3.27467	0.00105787	0.0291935
NT5DC4	1.65108	0.361268	4.57024	4.87172e-06	0.000134401			SPP1	6.39362	1.30021	4.91737	8.77155e-07	2.42395e-05			RPS10	1.05872	0.213265	4.96431	6.89443e-07	1.90522e-05			FAM129B	-0.304929	0.0930378	-3.27748	0.00104738	0.0291935
VEZF1	-0.289653	0.0633771	-4.57032	4.86983e-06	0.000134401			FBLN2	1.30613	0.265702	4.91577	8.84358e-07	2.43976e-05			PLCXD2	0.666355	0.134271	4.96277	6.94957e-07	1.91724e-05			SCARB2	-0.20887	0.0637644	-3.27565	0.00105418	0.0291935
CYSTM1	-0.436735	0.0955748	-4.56956	4.88744e-06	0.000134609			SIT1	1.88258	0.383237	4.9123	9.00155e-07	2.47919e-05			COL9A2	0.56271	0.11353	4.95648	7.17829e-07	1.97703e-05			PNOC	1.66749	0.509515	3.27271	0.00106524	0.0293385
SMARCA1	-0.435615	0.095399	-4.56624	4.96549e-06	0.000136303			PAPSS2	-1.03476	0.210794	-4.90888	9.15989e-07	2.51859e-05			ARHGAP22	0.998983	0.201632	4.9545	7.25177e-07	1.99393e-05			BLNK	0.888909	0.271666	3.27206	0.00106766	0.0293563
IGHV4-39	2.56877	0.56253	4.56646	4.96031e-06	0.000136303			IGHG2	3.38265	0.689357	4.90696	9.24997e-07	2.53912e-05			FHDC1	-1.03919	0.21002	-4.94806	7.49582e-07	2.04905e-05			CECR7	1.36586	0.417607	3.27068	0.00107287	0.0293743
SPOCK2	-0.637763	0.139688	-4.56564	4.97983e-06	0.000136469			IGKV1-27	3.922	0.799817	4.90362	9.40861e-07	2.57587e-05			IFT57	-0.60342	0.121947	-4.9482	7.49045e-07	2.04905e-05			ADAM23	0.641882	0.196211	3.27139	0.00107022	0.0293743
CXCR3	1.02875	0.225347	4.5652	4.99028e-06	0.000136528			TJP2	-0.818437	0.166909	-4.90348	9.41516e-07	2.57587e-05			VEPH1	-1.32653	0.268079	-4.94829	7.48697e-07	2.04905e-05			TYRP1	-0.992873	0.303587	-3.27048	0.00107367	0.0293743
ARL13B	-0.426128	0.0933875	-4.563	5.0427e-06	0.000137733			RAMP2	-1.14926	0.234429	-4.90236	9.46915e-07	2.58635e-05			IGKV1-9	2.74898	0.555586	4.9479	7.502e-07	2.04905e-05			CSPG5	0.856941	0.2622	3.26828	0.00108205	0.029464
SLC2A12	-1.10897	0.243114	-4.56151	5.07861e-06	0.000138485			IGHV4-39	2.92258	0.596199	4.90201	9.486e-07	2.58666e-05			ATM	0.507993	0.10272	4.94543	7.59769e-07	2.07175e-05			LEF1	0.585827	0.179301	3.26727	0.00108589	0.029464
IGHV1-69	2.66727	0.584852	4.56058	5.10118e-06	0.00013887			PLCE1	-1.12274	0.229147	-4.89963	9.60174e-07	2.61389e-05			JSRP1	2.49069	0.503799	4.94381	7.66088e-07	2.08209e-05			FGL2	0.405296	0.124005	3.26838	0.00108167	0.029464
IGKV1-9	2.47771	0.543447	4.55925	5.13368e-06	0.000139524			TENM4	1.01652	0.207496	4.89898	9.63339e-07	2.61818e-05			MYZAP	-1.39392	0.281937	-4.94409	7.64993e-07	2.08209e-05			PAM	-0.227898	0.0697322	-3.26819	0.00108237	0.029464
VAMP1	0.702344	0.154099	4.55775	5.1705e-06	0.000140293			ITGB7	1.40279	0.286478	4.89669	9.74649e-07	2.64456e-05			GRK6	0.547711	0.11081	4.94281	7.70061e-07	2.08944e-05			IGHG2	1.92314	0.588588	3.26738	0.00108546	0.029464
PFKP	0.725754	0.159318	4.5554	5.22869e-06	0.000141491			HMGN2P46	2.13446	0.435944	4.89617	9.77217e-07	2.64716e-05			IGLV1-47	2.57904	0.522146	4.9393	7.84019e-07	2.12381e-05			CCL2	0.770915	0.235999	3.26661	0.00108844	0.0294844
MCM5	0.441872	0.0970023	4.55527	5.2318e-06	0.000141491			RP11-294C11.4	2.5143	0.513835	4.8932	9.92089e-07	2.68304e-05			SPINT1	-0.645271	0.130695	-4.93722	7.92427e-07	2.14307e-05			PHYHD1	-0.31507	0.0965058	-3.26478	0.0010955	0.0295786
APOBEC3C	0.544674	0.119597	4.55425	5.2573e-06	0.000141947			ACADL	-1.18993	0.243483	-4.88713	1.02315e-06	2.76251e-05			LILRA4	1.58888	0.321849	4.93672	7.94457e-07	2.14503e-05			DPYSL2	-0.32375	0.0991612	-3.26489	0.00109508	0.0295786
DAG1	-0.410406	0.0901347	-4.55326	5.28221e-06	0.000142386			KCNJ5	1.08452	0.222026	4.88468	1.03596e-06	2.79251e-05			VNN1	1.46113	0.296049	4.93544	7.99706e-07	2.15567e-05			LINC01215	1.48243	0.454776	3.25969	0.00111534	0.0298248
RP11-474P2.7	0.689884	0.151535	4.55264	5.29774e-06	0.000142572			CPXM2	1.83554	0.375888	4.88321	1.04373e-06	2.80886e-05			ZNF215	1.82937	0.370718	4.93466	8.02907e-07	2.16076e-05			ADAMTS4	1.21033	0.371358	3.25919	0.0011173	0.0298248
EML6	1.04659	0.229963	4.55111	5.33631e-06	0.000143375			DMXL2	1.1101	0.227484	4.87992	1.0613e-06	2.85147e-05			TACSTD2	-1.06395	0.215625	-4.93429	8.04435e-07	2.16134e-05			AMPD3	0.734175	0.225073	3.26194	0.00110652	0.0298248
IGHV4-28	2.36233	0.519434	4.54789	5.41864e-06	0.00014535			DDR1	-0.912241	0.18696	-4.87934	1.06439e-06	2.85513e-05			ADGRB2	1.20968	0.245296	4.93153	8.15882e-07	2.18853e-05			LRMP	0.695167	0.213277	3.25946	0.00111624	0.0298248
ST6GAL1	0.667467	0.146823	4.54606	5.46594e-06	0.000146381			IGLV3-19	3.38978	0.695484	4.87398	1.09373e-06	2.91956e-05			PUS1	0.53055	0.107621	4.92978	8.23224e-07	2.20394e-05			CBWD7	0.201967	0.0619474	3.2603	0.00111294	0.0298248
ANTXRLP1	1.25521	0.276148	4.54542	5.4826e-06	0.000146588			THBD	-1.44599	0.296667	-4.87411	1.09302e-06	2.91956e-05			FGFR2	-0.78232	0.158701	-4.92952	8.24303e-07	2.20394e-05			SPINT1	-0.476495	0.146147	-3.26039	0.0011126	0.0298248
PPIF	0.941884	0.207254	4.54459	5.50435e-06	0.000146931			MMP14	1.38485	0.284124	4.87411	1.09302e-06	2.91956e-05			COCH	1.73618	0.35246	4.92589	8.39779e-07	2.24023e-05			CAT	-0.500816	0.153595	-3.26061	0.00111171	0.0298248
TRMT2A	0.283194	0.0623263	4.54374	5.52652e-06	0.000147284			DIO2	3.27881	0.67279	4.87346	1.09663e-06	2.92258e-05			KCNA2	1.62029	0.328966	4.92538	8.41955e-07	2.24023e-05			SLC2A5	1.52633	0.468537	3.25766	0.00112335	0.0298411
RP11-290F5.1	1.70396	0.375134	4.54226	5.56546e-06	0.000148083			IGHV3-21	3.27571	0.672238	4.87285	1.1e-06	2.92681e-05			ARSJ	-0.454033	0.0921779	-4.92561	8.4097e-07	2.24023e-05			IGKV1D-16	2.02236	0.620787	3.25773	0.00112307	0.0298411
DPAGT1	0.358887	0.0790435	4.54037	5.61547e-06	0.000149172			SLCO4C1	-1.29243	0.265261	-4.87231	1.10301e-06	2.92952e-05			PTPN22	0.565839	0.115005	4.92012	8.64918e-07	2.29761e-05			VAT1	-0.28638	0.0879027	-3.25792	0.00112232	0.0298411
GMPPA	0.482786	0.106371	4.53869	5.66035e-06	0.000150122			IGHV3-23	2.9084	0.596959	4.87203	1.10457e-06	2.92952e-05			PPARGC1A	-1.1592	0.235647	-4.91923	8.68864e-07	2.30438e-05			IGHG3	1.8478	0.567362	3.25683	0.00112665	0.0298807
DCHS2	-1.59219	0.350901	-4.53743	5.69437e-06	0.00015054			CXCL9	3.37283	0.692379	4.87136	1.10833e-06	2.93477e-05			HIST1H3J	1.53181	0.31149	4.91767	8.75785e-07	2.31528e-05			LCK	0.746685	0.22942	3.25466	0.00113527	0.0300609
SIGLEC10	1.68286	0.37088	4.53747	5.69333e-06	0.00015054			RHBDF2	1.09987	0.22582	4.87059	1.11267e-06	2.94153e-05			PTK2B	0.561225	0.11412	4.91784	8.75034e-07	2.31528e-05			SECISBP2L	-0.325249	0.0999495	-3.25414	0.00113738	0.0300685
SNX29P1	0.812193	0.179169	4.5331	5.81248e-06	0.000152197			IL2RG	1.26664	0.260185	4.86822	1.12606e-06	2.95532e-05			PTPN21	-0.967895	0.196876	-4.91626	8.82121e-07	2.32829e-05			PPP1R9A	-0.502364	0.154407	-3.25351	0.00113987	0.0300861
AC093818.1	1.51287	0.333715	4.53341	5.80395e-06	0.000152197			IGHV2-5	3.16924	0.650971	4.86848	1.1246e-06	2.95532e-05			OSBPL3	0.665291	0.135351	4.91531	8.86419e-07	2.33589e-05			COBLL1	-0.272673	0.0838284	-3.25275	0.00114293	0.0301184
LHPP	0.43798	0.0965824	4.53478	5.7664e-06	0.000152197			PPP1R9A	-1.02857	0.211284	-4.86819	1.12623e-06	2.95532e-05			PCED1B-AS1	1.02846	0.209314	4.91349	8.94706e-07	2.35021e-05			GRAMD2	-0.747794	0.229929	-3.25227	0.00114485	0.030121
HAAO	0.652765	0.143993	4.53331	5.80677e-06	0.000152197			DAB2IP	-0.946899	0.19449	-4.86862	1.12377e-06	2.95532e-05			NLRC5	0.814088	0.165681	4.91359	8.94258e-07	2.35021e-05			CTD-3092A11.2	0.374894	0.11531	3.25118	0.00114925	0.0301885
MSC-AS1	0.922379	0.203442	4.53388	5.79106e-06	0.000152197			IGHG1	3.51163	0.721357	4.86808	1.12686e-06	2.95532e-05			COMP	3.23493	0.658584	4.91195	9.01747e-07	2.36493e-05			GCSAM	0.939716	0.28913	3.25015	0.00115344	0.0302023
GPR132	0.962059	0.212178	4.53421	5.78207e-06	0.000152197			RP11-195E2.1	-1.06842	0.21949	-4.86775	1.12877e-06	2.95563e-05			SLC5A1	-1.66019	0.338109	-4.91022	9.09739e-07	2.37455e-05			GPC4	-0.316755	0.0974496	-3.25044	0.00115225	0.0302023
COX10-AS1	0.385375	0.0850467	4.53133	5.86127e-06	0.00015323			CMTM4	-0.95063	0.195388	-4.86536	1.1425e-06	2.98208e-05			SCAMP5	1.40318	0.285764	4.91026	9.09565e-07	2.37455e-05			IGKV3D-11	1.86622	0.574495	3.24845	0.00116034	0.0303346
TEAD1	-0.476374	0.105138	-4.53095	5.87192e-06	0.000153265			EFNB2	-1.08165	0.222317	-4.86536	1.14247e-06	2.98208e-05			ETV6	0.424038	0.0863537	4.91048	9.08528e-07	2.37455e-05			CH507-528H12.1	0.550638	0.169537	3.2479	0.00116262	0.0303459
OSBPL3	0.558153	0.123245	4.52881	5.93169e-06	0.000154336			IGLV2-14	3.13563	0.644832	4.86271	1.15787e-06	3.01742e-05			MIR3142HG	1.33683	0.272369	4.90817	9.19284e-07	2.39447e-05			STX11	-0.389949	0.120171	-3.24494	0.00117475	0.0305661
CXCR4	1.16068	0.256271	4.52911	5.92315e-06	0.000154336			IGHV3-11	3.28821	0.676261	4.86235	1.16001e-06	3.01822e-05			TRAF1	1.03321	0.210517	4.90796	9.2028e-07	2.39447e-05			DEPDC5	0.257268	0.0792829	3.24494	0.00117476	0.0305661
ALCAM	-0.728228	0.160875	-4.52668	5.99182e-06	0.000155655			BCL11A	1.17424	0.241674	4.85877	1.18116e-06	3.06842e-05			JPH1	-1.07277	0.218668	-4.90593	9.29843e-07	2.41554e-05			IGLV2-8	1.47577	0.455259	3.2416	0.0011886	0.0308461
CTD-2562J17.6	-0.681525	0.150576	-4.52611	6.00791e-06	0.000155827			COL15A1	1.59724	0.328796	4.85785	1.18665e-06	3.07781e-05			RP11-294C11.2	2.83137	0.577479	4.90298	9.43919e-07	2.44824e-05			EPCAM	-0.565314	0.174402	-3.24144	0.00118927	0.0308461
ADAM8	1.09905	0.242898	4.52475	6.04669e-06	0.000156586			CTB-134H23.3	-2.06762	0.425676	-4.85726	1.19023e-06	3.08226e-05			MSL3	0.408921	0.0834165	4.90216	9.47883e-07	2.45208e-05			IGHV3-20	1.87022	0.577123	3.2406	0.00119278	0.0308885
GRK2	0.353467	0.0781445	4.52325	6.08967e-06	0.000157452			GRB7	-1.25335	0.258248	-4.85329	1.21431e-06	3.13966e-05			MZB1	2.37356	0.484196	4.90206	9.48374e-07	2.45208e-05			PLD4	0.59885	0.184822	3.24015	0.00119467	0.0308888
ADAP2	0.748837	0.165578	4.52257	6.10946e-06	0.000157716			IGHV5-51	3.34817	0.690142	4.85141	1.22585e-06	3.16453e-05			STAMBPL1	0.587856	0.119961	4.90041	9.56364e-07	2.46886e-05			RALGPS2	0.938037	0.289583	3.23927	0.00119836	0.0309357
APC	-0.278698	0.061632	-4.52197	6.12669e-06	0.000157913			SLC2A6	1.50522	0.310352	4.85004	1.23434e-06	3.18148e-05			EOMES	1.02655	0.209535	4.89919	9.62329e-07	2.48037e-05			RIMKLA	-0.69259	0.213911	-3.23776	0.00120473	0.0309547
YIPF6	-0.271178	0.0599835	-4.52088	6.1583e-06	0.00015848			CLNK	1.7969	0.370538	4.84944	1.23812e-06	3.18623e-05			TUFT1	-0.772623	0.15772	-4.8987	9.64733e-07	2.48268e-05			MFAP3L	-0.505497	0.156124	-3.2378	0.00120456	0.0309547
TOM1L1	-0.572812	0.126723	-4.5202	6.17812e-06	0.000158742			RADIL	-1.52623	0.314776	-4.84862	1.24323e-06	3.19439e-05			ELL	0.628567	0.128364	4.89675	9.74361e-07	2.50004e-05			KCNJ15	-0.471295	0.145558	-3.23784	0.00120438	0.0309547
EML1	-0.667129	0.147662	-4.51794	6.24442e-06	0.000160196			TREM2	1.20049	0.24764	4.84771	1.24892e-06	3.204e-05			MYO5B	-0.923689	0.188634	-4.89672	9.74514e-07	2.50004e-05			TNFRSF17	1.30541	0.403344	3.23647	0.0012102	0.0310467
FAM225A	1.2819	0.283947	4.51459	6.3438e-06	0.00016243			TMEM176A	1.28616	0.265458	4.84506	1.26573e-06	3.24208e-05			TRABD	0.636297	0.130007	4.89434	9.86363e-07	2.5265e-05			ARHGAP25	0.343192	0.10613	3.23368	0.00122207	0.0313025
ATP2A3	0.833157	0.184558	4.51435	6.35125e-06	0.00016243			RNASE6	1.47489	0.304531	4.84315	1.27798e-06	3.26837e-05			AKNA	0.698369	0.142728	4.893	9.93088e-07	2.53978e-05			CLEC2D	0.518777	0.160469	3.23287	0.00122554	0.0313425
C17orf82	-1.04237	0.230976	-4.5129	6.39473e-06	0.000163289			ADAMTS14	1.85414	0.382884	4.84256	1.28176e-06	3.27296e-05			KIF21B	0.879363	0.179739	4.89246	9.95854e-07	2.5429e-05			TGFBR2	-0.258983	0.0802356	-3.22778	0.00124754	0.0318559
MBOAT2	-0.599431	0.132853	-4.51199	6.42218e-06	0.000163736			ARHGAP44	-1.19492	0.246863	-4.84041	1.29569e-06	3.30341e-05			ETV1	-0.854766	0.174762	-4.89104	1.00303e-06	2.55725e-05			ENSG00000114790	-0.66331	0.205561	-3.22683	0.00125171	0.0319128
PPP1R16B	0.615087	0.136351	4.51104	6.45097e-06	0.000164216			FCGR2B	1.63566	0.338	4.83924	1.30339e-06	3.3179e-05			ZAP70	1.12237	0.229494	4.89061	1.00523e-06	2.55891e-05			LANCL3	-0.563186	0.174623	-3.22515	0.00125905	0.0319516
EXPH5	-0.999592	0.221628	-4.51022	6.47594e-06	0.000164597			MCEMP1	-1.86602	0.385987	-4.83441	1.33539e-06	3.39412e-05			PDK1	1.27755	0.261246	4.89023	1.00718e-06	2.55992e-05			SFXN2	0.391753	0.121436	3.226	0.00125533	0.0319516
GFI1	0.712697	0.158055	4.50917	6.50812e-06	0.00016516			FABP4	-1.84876	0.382697	-4.83088	1.3593e-06	3.44955e-05			CALCRL	-0.819526	0.167599	-4.88981	1.00932e-06	2.56141e-05			OGT	0.228354	0.0708036	3.22517	0.00125898	0.0319516
CLNK	1.27864	0.283606	4.50849	6.52902e-06	0.000165219			FAM107A	-1.6678	0.34543	-4.8282	1.37772e-06	3.49093e-05			FAM69A	0.86966	0.177937	4.88747	1.0214e-06	2.58291e-05			PRRX2	0.922417	0.286144	3.22361	0.00126585	0.0320746
KLHDC10	-0.189981	0.0421389	-4.50844	6.5305e-06	0.000165219			IGKV4-1	3.53587	0.732439	4.82752	1.38241e-06	3.49743e-05			PRKG2	-1.32225	0.270551	-4.88726	1.0225e-06	2.58291e-05			FCRLA	2.11655	0.656779	3.22262	0.00127025	0.0321291
SMAD2	-0.214644	0.0476205	-4.50739	6.56297e-06	0.000165785			USP54	-1.07051	0.221805	-4.82636	1.39054e-06	3.5126e-05			DHX37	0.420879	0.0861099	4.8877	1.02019e-06	2.58291e-05			HYAL1	-0.554881	0.172203	-3.22225	0.0012719	0.0321291
PDZD8	-0.266086	0.0590639	-4.50505	6.63571e-06	0.000167366			HIST1H2BH	1.85897	0.385555	4.82154	1.42451e-06	3.59255e-05			ENSG00000151790	2.46884	0.505456	4.88438	1.03754e-06	2.61688e-05			IGKJ5	1.76926	0.549476	3.21991	0.00128229	0.0323421
PYHIN1	0.861952	0.191409	4.5032	6.69365e-06	0.000168569			ADRA2A	1.66164	0.344649	4.82126	1.42655e-06	3.59255e-05			CYTOR	0.935667	0.191603	4.88337	1.04288e-06	2.62633e-05			MTMR1	0.158316	0.0491924	3.21831	0.00128949	0.0324242
ARHGAP22	0.931685	0.206978	4.50138	6.75129e-06	0.000169762			AATK	-1.35682	0.281512	-4.81977	1.43723e-06	3.61393e-05			ERAP2	0.318705	0.065305	4.88025	1.05952e-06	2.66417e-05			TMEM87A	-0.319058	0.0991252	-3.21874	0.00128755	0.0324242
KLRG1	0.681917	0.151527	4.5003	6.78571e-06	0.00017034			BANK1	1.57379	0.32656	4.81932	1.44051e-06	3.61665e-05			GPA33	-1.59645	0.327221	-4.87881	1.0673e-06	2.67965e-05			IGHV1-46	1.81981	0.56564	3.21726	0.0012942	0.032493
ARL4C	0.622062	0.138236	4.50001	6.79499e-06	0.00017034			HHIP	-1.39694	0.289999	-4.81704	1.45706e-06	3.65264e-05			ANKRD29	-0.928329	0.190342	-4.87717	1.07621e-06	2.69789e-05			WWC2	-0.514144	0.159834	-3.21674	0.00129655	0.0325027
LILRA4	1.52387	0.338754	4.49847	6.84434e-06	0.000171316			C1QTNF7	-1.35629	0.281654	-4.81547	1.46857e-06	3.67589e-05			GMIP	0.624396	0.128037	4.87667	1.07892e-06	2.70059e-05			USP54	-0.370247	0.115201	-3.21392	0.00130938	0.0327742
FAM225B	1.26496	0.281368	4.49575	6.93261e-06	0.000173263			JPH1	-1.30621	0.271275	-4.81508	1.47143e-06	3.67747e-05			CLEC3B	-1.2044	0.24702	-4.87573	1.08406e-06	2.70932e-05			HLA-DOB	0.950999	0.295979	3.21306	0.0013133	0.0328223
AP5Z1	0.310777	0.0691448	4.49458	6.97079e-06	0.00017377			IGHV3-72	1.89012	0.392828	4.81157	1.49752e-06	3.73305e-05			IGLV7-46	1.99705	0.409625	4.87531	1.08637e-06	2.71099e-05			IL2RG	0.578641	0.180115	3.21262	0.00131528	0.0328223
CXADR	-1.02314	0.227644	-4.49448	6.97402e-06	0.00017377			PLAU	1.54617	0.32135	4.81147	1.49821e-06	3.73305e-05			PATL2	0.929866	0.190823	4.87291	1.09964e-06	2.73995e-05			CNIH4	-0.314614	0.0979553	-3.21181	0.00131902	0.0328658
SLFNL1	-0.896741	0.199609	-4.49249	7.0394e-06	0.000175134			IL21R	1.60266	0.333431	4.80657	1.53543e-06	3.82002e-05			CYFIP2	0.53984	0.110794	4.87246	1.10216e-06	2.74207e-05			STAT1	0.463165	0.144263	3.21057	0.00132474	0.0329584
ATP5SL	-0.31732	0.0706488	-4.49152	7.07173e-06	0.000175673			MZB1	2.94488	0.612954	4.8044	1.55215e-06	3.85579e-05			FOLR1	-1.08126	0.22193	-4.87205	1.10448e-06	2.74372e-05			PRSS8	-0.519268	0.161798	-3.20936	0.00133031	0.0330121
TSPAN13	-0.83985	0.187003	-4.49109	7.08581e-06	0.000175758			TNXB	-1.19954	0.249845	-4.80114	1.57768e-06	3.9133e-05			MCUB	0.713926	0.146594	4.87009	1.11548e-06	2.76686e-05			CYP4B1	-0.658612	0.205224	-3.20923	0.00133091	0.0330121
IGLV5-45	2.19053	0.488022	4.48858	7.16985e-06	0.000177268			RAB25	-1.218	0.253913	-4.79691	1.61135e-06	3.99081e-05			ENSG00000152939	-1.09701	0.225341	-4.86823	1.126e-06	2.78875e-05			ELOVL2	1.16959	0.364687	3.20709	0.00134084	0.0331653
LURAP1L	-0.562587	0.125329	-4.48886	7.16054e-06	0.000177268			CACNA2D2	-1.15966	0.241922	-4.79353	1.63875e-06	4.05259e-05			MS4A15	-1.31943	0.271062	-4.86761	1.12955e-06	2.79237e-05			GBP1	0.443188	0.138193	3.20703	0.00134111	0.0331653
TNFSF13B	0.963898	0.214802	4.48738	7.21056e-06	0.000177268			LINC01857	2.97882	0.621544	4.79262	1.64618e-06	4.06485e-05			ADAM12	2.48859	0.511278	4.86738	1.13085e-06	2.79237e-05			ENSG00000171451	-0.324135	0.101117	-3.20555	0.00134806	0.0332872
FGD3	0.450644	0.100414	4.48788	7.19371e-06	0.000177268			EPAS1	-1.29875	0.271017	-4.79212	1.65024e-06	4.06879e-05			DUSP5	0.780515	0.160441	4.8648	1.14573e-06	2.82488e-05			ENSG00000165943	-0.322065	0.100509	-3.20434	0.00135371	0.0333767
TNFRSF14	0.530697	0.11824	4.4883	7.17944e-06	0.000177268			FAM174B	-1.07722	0.224828	-4.7913	1.65706e-06	4.0795e-05			TNFAIP3	0.931672	0.191578	4.86314	1.15541e-06	2.84448e-05			PHLDB3	0.535419	0.167267	3.20098	0.00136962	0.0335181
ELOA	-0.278429	0.0620475	-4.48736	7.21127e-06	0.000177268			HAVCR2	1.26956	0.265085	4.78925	1.67402e-06	4.1151e-05			NR1D2	-0.502007	0.10324	-4.8625	1.15911e-06	2.84933e-05			RP11-706O15.3	0.330722	0.103294	3.20174	0.00136599	0.0335181
ASS1P1	1.11662	0.24892	4.48587	7.26161e-06	0.00017824			APBB1IP	0.96937	0.20266	4.78323	1.72503e-06	4.22787e-05			CAT	-0.809068	0.166457	-4.86051	1.17082e-06	2.87384e-05			ENSG00000104972	0.565829	0.176732	3.20162	0.00136658	0.0335181
ETV6	0.429317	0.0958022	4.48129	7.41936e-06	0.000181841			BIRC3	1.1268	0.23557	4.7833	1.72439e-06	4.22787e-05			MSTO2P	0.466473	0.0959872	4.85974	1.17541e-06	2.87716e-05			PPP2R3A	-0.258452	0.0807349	-3.20124	0.00136836	0.0335181
SSFA2	-0.466128	0.104035	-4.48051	7.44646e-06	0.000182234			FOXQ1	-1.45395	0.304049	-4.78196	1.73597e-06	4.24378e-05			SYTL1	0.747568	0.15383	4.85969	1.17567e-06	2.87716e-05			IGKV1D-33	1.89931	0.593141	3.20212	0.00136422	0.0335181
PUS1	0.418307	0.0933851	4.47938	7.48619e-06	0.000182934			SLC18B1	1.00347	0.209848	4.78187	1.73668e-06	4.24378e-05			RASEF	-1.12341	0.23123	-4.85842	1.18328e-06	2.89148e-05			P4HA2	-0.347209	0.108499	-3.2001	0.00137379	0.0335495
KRT5	2.89329	0.64603	4.47857	7.51434e-06	0.00018335			LINC01215	2.19478	0.459155	4.78005	1.75253e-06	4.27618e-05			PTGES2	0.450407	0.0927643	4.85539	1.20148e-06	2.93161e-05			EPB41	0.190571	0.0595562	3.19985	0.00137498	0.0335495
GPC3	-1.13877	0.254347	-4.47723	7.56176e-06	0.000184234			SCNN1G	-1.42537	0.298298	-4.77836	1.76732e-06	4.30589e-05			MIR155HG	1.35734	0.279688	4.85305	1.2158e-06	2.94724e-05			STAG3	0.652822	0.204208	3.19685	0.00138935	0.0335611
LINC00861	1.1732	0.262124	4.47576	7.61399e-06	0.000185233			ECEL1P2	-1.74808	0.365886	-4.77767	1.77336e-06	4.31422e-05			APOBEC3F	0.612675	0.12625	4.85288	1.21683e-06	2.94724e-05			SMOX	0.54128	0.169321	3.19678	0.00138972	0.0335611
TNFAIP8	0.776719	0.173562	4.47516	7.63551e-06	0.000185482			ENSG00000168918	1.01312	0.212178	4.77483	1.79859e-06	4.36914e-05			ARNTL2	1.2861	0.264968	4.85379	1.21124e-06	2.94724e-05			LRRC36	-0.800574	0.250401	-3.19716	0.00138786	0.0335611
DPF3	0.952582	0.212882	4.4747	7.65189e-06	0.000185562			SEPT6	1.06391	0.222857	4.77396	1.80634e-06	4.3815e-05			Sep-10	-0.651166	0.134172	-4.85321	1.21477e-06	2.94724e-05			PIK3CD	0.498647	0.155919	3.19811	0.00138332	0.0335611
CARHSP1	-0.40882	0.091368	-4.47444	7.66134e-06	0.000185562			NEDD9	-0.989859	0.20738	-4.77316	1.81354e-06	4.38604e-05			FNBP1	0.460396	0.0948663	4.8531	1.21544e-06	2.94724e-05			CYTH4	0.528793	0.165312	3.19876	0.00138018	0.0335611
ARPP19	-0.278376	0.0622199	-4.47406	7.6747e-06	0.000185613			ADGRF5	-1.02213	0.214136	-4.7733	1.81234e-06	4.38604e-05			COL10A1	3.38976	0.698592	4.85228	1.22049e-06	2.95176e-05			OSBPL9	-0.221815	0.0693654	-3.19778	0.00138491	0.0335611
ERMP1	-0.413644	0.0924612	-4.4737	7.68767e-06	0.000185654			EPHB2	0.974942	0.204321	4.77161	1.82756e-06	4.41347e-05			SOGA3	-1.48672	0.306599	-4.84905	1.24053e-06	2.99582e-05			NRP2	-0.255153	0.0797544	-3.19924	0.00137792	0.0335611
IGLV1-44	2.23282	0.499378	4.47121	7.77788e-06	0.000187557			IGHV3-15	3.05026	0.639458	4.77007	1.8416e-06	4.44087e-05			SFTA1P	-1.27553	0.263117	-4.84775	1.24873e-06	3.01024e-05			UBASH3A	0.70782	0.2216	3.19413	0.00140254	0.0336023
PLEKHA1	-0.505671	0.113111	-4.47058	7.8009e-06	0.000187817			HPSE	1.17473	0.246333	4.76887	1.85263e-06	4.46094e-05			PRKCB	0.70475	0.145384	4.84752	1.25015e-06	3.01024e-05			EZH2	0.355044	0.111177	3.19349	0.00140563	0.0336023
IGKV1-5	2.32359	0.519784	4.47029	7.81145e-06	0.000187817			FBN1	0.782941	0.164355	4.76371	1.90067e-06	4.56993e-05			GNAQ	-0.485115	0.100105	-4.84606	1.25938e-06	3.02802e-05			ITGB7	0.67105	0.210131	3.19348	0.0014057	0.0336023
FANCA	0.621684	0.139116	4.46882	7.86505e-06	0.000188555			MSC-AS1	1.47604	0.310137	4.75933	1.94238e-06	4.66342e-05			SLCO4C1	-1.33396	0.275318	-4.84516	1.26511e-06	3.03563e-05			CASP10	0.226433	0.0708832	3.19445	0.00140099	0.0336023
CCR4	1.11364	0.2492	4.46885	7.86412e-06	0.000188555			CARMIL2	1.68194	0.35353	4.75756	1.95952e-06	4.69771e-05			GIT2	0.286359	0.059107	4.84475	1.26771e-06	3.03563e-05			AHCYL2	-0.339621	0.106337	-3.1938	0.00140412	0.0336023
GBGT1	0.565367	0.126541	4.46787	7.90033e-06	0.000189126			COL7A1	1.79309	0.376972	4.75656	1.9692e-06	4.71407e-05			CEACAM6	-1.47353	0.304153	-4.84469	1.26807e-06	3.03563e-05			SMARCA5	-0.283435	0.0887095	-3.1951	0.00139785	0.0336023
TESPA1	0.621745	0.139236	4.46542	7.99115e-06	0.000191022			MKI67	1.29575	0.27254	4.75435	1.99087e-06	4.75903e-05			DOCK8	0.527437	0.108877	4.84433	1.2704e-06	3.03678e-05			RNASE1	-0.355776	0.111394	-3.19385	0.00140387	0.0336023
CEMIP	1.7778	0.398222	4.46435	8.03135e-06	0.000191705			LRRTM4	-1.6872	0.35525	-4.74934	2.04078e-06	4.87124e-05			RFLNA	2.23702	0.461828	4.84383	1.27358e-06	3.03999e-05			AARD	-0.696668	0.218296	-3.1914	0.00141587	0.0337937
SLAIN2	-0.225511	0.0505175	-4.46402	8.04357e-06	0.000191719			IGLV3-1	2.85396	0.601066	4.74817	2.0527e-06	4.89262e-05			APOE	1.14132	0.23566	4.84308	1.27843e-06	3.04714e-05			MICALL2	0.464128	0.145449	3.191	0.00141782	0.0337937
PLA2G12A	-0.330584	0.074099	-4.46139	8.14303e-06	0.000193809			SMAP2	1.06352	0.224045	4.74692	2.0654e-06	4.91201e-05			MGAT5	0.325014	0.0671147	4.84266	1.2811e-06	3.0491e-05			ENSG00000111266	-0.219271	0.0687283	-3.19041	0.00142073	0.0338142
RMND5A	-0.306314	0.0686729	-4.46048	8.17755e-06	0.00019435			HLA-DPA1	1.02622	0.216193	4.74678	2.0668e-06	4.91201e-05			N4BP1	-0.39523	0.0816572	-4.84011	1.29766e-06	3.08405e-05			CBWD3	0.207259	0.0649909	3.18905	0.00142742	0.0339245
IGHV1-69D	2.61105	0.585434	4.46002	8.19522e-06	0.000194489			FOXF1	-1.50184	0.316433	-4.74614	2.07332e-06	4.92041e-05			ZNF620	-0.585111	0.120902	-4.83954	1.30139e-06	3.08847e-05			MTMR12	-0.200151	0.0627858	-3.18784	0.00143341	0.0339791
PPARGC1A	-1.00914	0.226421	-4.45693	8.31427e-06	0.000196842			VOPP1	1.07913	0.227556	4.74226	2.11352e-06	5.00859e-05			IGHV3-7	2.29785	0.474962	4.83797	1.31171e-06	3.10847e-05			IGKV1-33	1.90022	0.596101	3.18775	0.00143385	0.0339791
NABP1	0.670327	0.150405	4.45682	8.31827e-06	0.000196842			TMEM100	-1.86191	0.392893	-4.73896	2.1482e-06	5.08345e-05			BAIAP2-AS1	-0.487432	0.100762	-4.83744	1.31524e-06	3.11237e-05			IGKV3D-15	1.84629	0.579533	3.18583	0.00144342	0.0341124
MAX	0.26549	0.0596016	4.45441	8.41254e-06	0.000198787			LPAR3	-1.65397	0.34923	-4.73604	2.17936e-06	5.13505e-05			RIMKLA	-1.17851	0.24364	-4.83711	1.31744e-06	3.11309e-05			ITGA3	-0.531428	0.166812	-3.18579	0.00144361	0.0341124
C1orf21	-0.545576	0.122492	-4.45397	8.42976e-06	0.000198909			IGHV3-43	3.6705	0.774979	4.73626	2.17701e-06	5.13505e-05			PCBP3	0.844715	0.174644	4.83678	1.31961e-06	3.11375e-05			MGAT3	-0.430784	0.135323	-3.18338	0.00145565	0.0343474
C6orf89	-0.13571	0.0304807	-4.45231	8.495e-06	0.000200161			TRAF3IP3	1.47923	0.312333	4.73607	2.17904e-06	5.13505e-05			LAP3	0.584485	0.120984	4.8311	1.35778e-06	3.19923e-05			CYTIP	0.55884	0.175588	3.18268	0.00145918	0.0343816
BTBD3	-0.558489	0.125484	-4.45067	8.56047e-06	0.000201416			LAP3	1.04781	0.221278	4.73529	2.18742e-06	5.14668e-05			CECR1	0.806273	0.166992	4.82821	1.37765e-06	3.2414e-05			GPR18	1.08176	0.339942	3.1822	0.00146162	0.0343898
KNTC1	0.645374	0.145133	4.44676	8.71747e-06	0.000204817			DENND5B	0.897539	0.189609	4.73362	2.20554e-06	5.1783e-05			TNFAIP6	1.7487	0.362207	4.82792	1.37969e-06	3.24159e-05			ZBP1	0.879417	0.276556	3.17989	0.00147333	0.0344155
LRRC75B	-0.560564	0.126078	-4.44615	8.74209e-06	0.000205103			CASZ1	-1.40949	0.29777	-4.73347	2.20714e-06	5.1783e-05			FAM169A	0.768996	0.159332	4.82637	1.39046e-06	3.24835e-05			IGHV3-43	1.87727	0.590216	3.18065	0.00146945	0.0344155
TBX5-AS1	-0.708789	0.159476	-4.4445	8.80968e-06	0.000206395			LGI3	-1.50971	0.319139	-4.73058	2.23877e-06	5.24503e-05			CLIC3	-0.924142	0.191452	-4.82703	1.38586e-06	3.24835e-05			RP11-876N24.3	0.33867	0.106516	3.17951	0.00147525	0.0344155
CAT	-0.657504	0.148002	-4.44253	8.89059e-06	0.000207994			CCR1	1.20993	0.256092	4.72457	2.306e-06	5.39485e-05			S100A10	-0.634941	0.131551	-4.82657	1.38905e-06	3.24835e-05			BCL11B	0.767719	0.241322	3.18131	0.0014661	0.0344155
KLF3	-0.362638	0.081642	-4.44181	8.92071e-06	0.000208403			KNTC1	0.981657	0.207855	4.72281	2.3261e-06	5.43416e-05			KDR	-0.750766	0.155539	-4.82687	1.38695e-06	3.24835e-05			GEN1	0.432593	0.135991	3.18105	0.00146741	0.0344155
SH3GL2	-1.22525	0.27595	-4.4401	8.99152e-06	0.000209586			CXCL14	1.83847	0.38935	4.72191	2.33642e-06	5.45054e-05			LCP2	0.675178	0.139925	4.82527	1.39816e-06	3.2617e-05			IGLV3-21	1.92134	0.604148	3.18025	0.00147147	0.0344155
DUXAP10	1.21954	0.274673	4.43998	8.9968e-06	0.000209586			SLC2A1	1.66117	0.352108	4.71777	2.38448e-06	5.5548e-05			IGKV1-6	2.54609	0.527767	4.82427	1.40519e-06	3.27348e-05			COMP	1.92896	0.60745	3.17551	0.00149573	0.0344541
PLEK	1.14441	0.257806	4.43905	9.03587e-06	0.000210199			IGKV2-30	2.83695	0.601542	4.71613	2.40376e-06	5.5918e-05			NR1H3	0.928166	0.192421	4.82362	1.40973e-06	3.27942e-05			DISC1	0.355509	0.111854	3.17834	0.00148122	0.0344541
KCNS3	-0.680682	0.153386	-4.4377	9.09244e-06	0.000211217			PRRX1	1.31257	0.278395	4.71479	2.41956e-06	5.62061e-05			TUSC3	-0.543204	0.112633	-4.82279	1.41561e-06	3.28845e-05			ENSG00000154640	-0.247373	0.077846	-3.17772	0.00148436	0.0344541
ROR1	-0.522937	0.117884	-4.43601	9.16396e-06	0.000212578			DOK3	1.12112	0.237924	4.71209	2.45185e-06	5.6876e-05			RPL3P4	0.630161	0.130727	4.82042	1.43257e-06	3.32317e-05			ZNF107	0.411182	0.129452	3.17634	0.00149145	0.0344541
PLA2G2A	1.95919	0.441956	4.43299	9.29358e-06	0.000215282			NPTX2	3.23859	0.687447	4.71104	2.46462e-06	5.70598e-05			CIITA	0.733073	0.152089	4.82002	1.43545e-06	3.32515e-05			FAM184A	-0.575721	0.181295	-3.1756	0.00149526	0.0344541
MCUB	0.667123	0.150515	4.43228	9.32438e-06	0.00021554			PAK1	0.848288	0.180071	4.71086	2.4667e-06	5.70598e-05			CCL8	2.13954	0.444248	4.81609	1.46396e-06	3.37223e-05			NUP210	0.493998	0.155526	3.1763	0.00149164	0.0344541
IGKV4-1	2.3411	0.528212	4.43213	9.33089e-06	0.00021554			SLAMF6	1.5315	0.325182	4.70966	2.48126e-06	5.7316e-05			LPAR5	1.20657	0.250493	4.81678	1.45892e-06	3.37223e-05			GBP5	0.793494	0.249792	3.17662	0.00149003	0.0344541
ETF1	-0.262662	0.0592923	-4.42994	9.42592e-06	0.00021743			CTD-2626G11.2	-1.84405	0.391687	-4.70798	2.50186e-06	5.77111e-05			IGHV2-70D	2.99965	0.622779	4.81656	1.46057e-06	3.37223e-05			RAB5B	-0.181773	0.0572049	-3.17757	0.00148513	0.0344541
LINC02035	-0.304078	0.0686724	-4.42795	9.51332e-06	0.000219139			TNFAIP8	1.18216	0.25112	4.70754	2.50729e-06	5.77553e-05			ARHGAP25	0.5104	0.105977	4.81613	1.46367e-06	3.37223e-05			IGHA1	1.3336	0.419842	3.17644	0.00149097	0.0344541
FAM46C	1.18466	0.267625	4.42657	9.57414e-06	0.000220232			IGKV1D-33	3.52124	0.749112	4.70055	2.5946e-06	5.96831e-05			CGNL1	-0.678882	0.141079	-4.81209	1.49363e-06	3.43577e-05			EIF4G3	0.184048	0.0579814	3.17426	0.00150221	0.0345551
FERMT2	-0.490223	0.110777	-4.4253	9.63096e-06	0.00022123			MLPH	-1.22481	0.260633	-4.69935	2.60992e-06	5.99517e-05			TMEM106A	0.757683	0.157589	4.80798	1.52461e-06	3.49725e-05			RASA4DP	0.561463	0.176935	3.17327	0.00150734	0.0346246
TDP1	0.443368	0.100208	4.4245	9.66672e-06	0.000221742			ADGRG5	1.48323	0.315658	4.69884	2.61645e-06	6.0018e-05			FILIP1	-0.815397	0.169585	-4.80819	1.52303e-06	3.49725e-05			GCOM1	-0.906316	0.285705	-3.17221	0.00151283	0.0347024
APOBEC3F	0.508938	0.115076	4.42262	9.75089e-06	0.000223362			FIBIN	-1.21527	0.258936	-4.69333	2.68792e-06	6.15716e-05			UHRF1	1.16748	0.242925	4.80593	1.54037e-06	3.52849e-05			IFNG-AS1	1.42475	0.449217	3.17163	0.00151585	0.0347232
RP11-51F16.1	0.954848	0.215973	4.42114	9.8182e-06	0.000224591			GPR174	1.61402	0.343934	4.69282	2.69469e-06	6.1641e-05			MCF2L2	0.849861	0.17695	4.80282	1.56444e-06	3.57865e-05			ENSG00000157873	0.298341	0.094114	3.16999	0.00152442	0.034871
TNFAIP6	2.27605	0.514954	4.41991	9.8741e-06	0.000225019			TNXA	-1.14411	0.243828	-4.69227	2.70191e-06	6.17205e-05			RAB25	-1.04316	0.217213	-4.80249	1.56705e-06	3.57965e-05			GAREM1	-0.315119	0.0994249	-3.16941	0.00152747	0.0348924
UNC119	0.449914	0.101782	4.42035	9.85433e-06	0.000225019			CD14	1.31131	0.279516	4.69136	2.71392e-06	6.19089e-05			P2RY6	1.4144	0.294575	4.80149	1.57487e-06	3.59254e-05			SHROOM3	-0.437628	0.138116	-3.16855	0.00153203	0.0349482
MTMR1	0.186335	0.0421589	4.41983	9.87789e-06	0.000225019			PTPRC	1.06823	0.227718	4.691	2.71873e-06	6.19329e-05			LINC00937	1.28418	0.267494	4.80077	1.58054e-06	3.59552e-05			IGKV3D-20	1.70933	0.539544	3.1681	0.00153441	0.0349539
WDR17	-0.652165	0.147591	-4.41872	9.92878e-06	0.000225866			OVCH1	-1.71615	0.365872	-4.69056	2.72455e-06	6.19797e-05			AC233755.2	2.70949	0.564385	4.80078	1.58045e-06	3.59552e-05			MSI2	0.384224	0.121326	3.16687	0.00154091	0.0350419
GCOM1	-1.31245	0.297171	-4.41647	1.00325e-05	0.000227598			ANKRD29	-1.09018	0.232464	-4.68967	2.73644e-06	6.21644e-05			STK10	0.421334	0.0878147	4.79798	1.60272e-06	3.64094e-05			PGC	-0.70939	0.224025	-3.16656	0.00154252	0.0350419
SH3RF1	-0.575372	0.130274	-4.41663	1.00249e-05	0.000227598			GPR68	1.13611	0.242312	4.68861	2.75073e-06	6.22315e-05			MIR3687-1	0.995438	0.207484	4.79766	1.6053e-06	3.64177e-05			CD302	-0.333263	0.105298	-3.16496	0.00155104	0.0351869
FRAS1	-0.756087	0.171217	-4.41595	1.00565e-05	0.000227828			TGFBR3	-1.15079	0.245438	-4.68873	2.74907e-06	6.22315e-05			SH3TC1	0.592562	0.123527	4.79703	1.61038e-06	3.64827e-05			MKX	0.791922	0.250384	3.16283	0.00156243	0.0352717
KMT5B	-0.221668	0.0502096	-4.41485	1.01082e-05	0.000228684			IGKV1-33	3.50835	0.748203	4.68903	2.74502e-06	6.22315e-05			PLS1	-1.04388	0.217642	-4.79633	1.61597e-06	3.65592e-05			HAGLR	-0.429877	0.13588	-3.16364	0.00155809	0.0352717
PAPLN	0.744067	0.168638	4.41221	1.02323e-05	0.000231174			HLA-DRA	1.0565	0.225445	4.6863	2.78186e-06	6.28494e-05			HSD17B6	-1.3155	0.274288	-4.79605	1.61822e-06	3.65598e-05			IGLV1-40	1.77011	0.559691	3.16266	0.00156335	0.0352717
HCLS1	0.724954	0.164352	4.41099	1.02899e-05	0.000231839			SYK	0.94867	0.202629	4.68181	2.84359e-06	6.41561e-05			TTYH3	0.957322	0.199748	4.79265	1.64596e-06	3.71356e-05			PPP2CB	-0.303956	0.096097	-3.16301	0.00156146	0.0352717
AMOTL1	-0.544406	0.123417	-4.4111	1.02845e-05	0.000231839			IKBKE	1.5484	0.330821	4.68048	2.86206e-06	6.44845e-05			ENSG00000162849	2.34899	0.490212	4.79177	1.65313e-06	3.72464e-05			SLC7A6	0.251444	0.0795154	3.1622	0.00156579	0.0352785
CYB561A3	0.575284	0.130447	4.4101	1.03324e-05	0.000232478			SH2D4A	-1.08552	0.23197	-4.67955	2.87506e-06	6.46006e-05			ATF5	1.20608	0.251777	4.79026	1.66569e-06	3.74781e-05			C16orf89	-0.465549	0.147293	-3.16071	0.00157387	0.0354122
STAG3	0.994464	0.225618	4.40773	1.04458e-05	0.00023389			FENDRR	-1.7972	0.384037	-4.67977	2.872e-06	6.46006e-05			PSME2	0.463743	0.0968229	4.7896	1.67114e-06	3.75493e-05			FGF12	-0.787176	0.249232	-3.1584	0.00158637	0.0355585
POLQ	0.870527	0.197497	4.40781	1.04422e-05	0.00023389			AMOTL2	-0.995083	0.212669	-4.67903	2.88232e-06	6.46755e-05			SNX20	0.804509	0.16804	4.78761	1.68779e-06	3.78718e-05			FBXO25	-0.254024	0.0804268	-3.15845	0.00158612	0.0355585
HINT3	-0.346833	0.0786747	-4.40845	1.04115e-05	0.00023389			PIK3AP1	1.31886	0.281915	4.67821	2.89391e-06	6.48472e-05			NRK	1.45677	0.304441	4.78507	1.70929e-06	3.83021e-05			DST	-0.457424	0.144832	-3.15831	0.00158685	0.0355585
LILRB4	2.07954	0.47187	4.40702	1.04803e-05	0.00023389			ADAMTS18	2.39119	0.511171	4.67786	2.89884e-06	6.48695e-05			SCNN1G	-0.890472	0.186118	-4.78445	1.71454e-06	3.83674e-05			IGKV3-15	1.80757	0.572539	3.15711	0.0015934	0.0356567
DBNL	0.260627	0.0591372	4.40715	1.04738e-05	0.00023389			C1QA	1.20492	0.257771	4.67438	2.94846e-06	6.58902e-05			GRAMD2	-1.4532	0.303783	-4.78367	1.72122e-06	3.84647e-05			RRN3P1	0.300835	0.0953195	3.15607	0.00159911	0.0357358
MAPK1	-0.192894	0.043766	-4.40741	1.04615e-05	0.00023389			WNT9A	-1.57038	0.336228	-4.67059	3.00329e-06	6.70246e-05			PRDM1	1.03611	0.21674	4.78043	1.74917e-06	3.90364e-05			ARNTL2	0.780147	0.247279	3.15492	0.00160539	0.0357945
CCL8	1.92777	0.437519	4.40613	1.05233e-05	0.000234531			ACOXL	-1.12111	0.240142	-4.66853	3.03365e-06	6.76106e-05			PCDH9	-0.966395	0.202181	-4.77986	1.75415e-06	3.90945e-05			CYTOR	0.581789	0.184432	3.15448	0.00160783	0.0357945
RPL32P1	0.780788	0.177223	4.40569	1.05446e-05	0.000234688			MMP7	2.04684	0.43873	4.66537	3.0806e-06	6.85641e-05			FOXP3	1.78839	0.374178	4.77953	1.75706e-06	3.91065e-05			SLC9A3R1	0.356436	0.112996	3.15441	0.00160825	0.0357945
IRAK2	0.724562	0.164473	4.40536	1.05608e-05	0.000234732			C1orf54	1.30814	0.280632	4.66139	3.14075e-06	6.98087e-05			TINCR	-1.33424	0.279241	-4.77809	1.76965e-06	3.92388e-05			TAGLN2	-0.265895	0.0843459	-3.15244	0.00161912	0.0359878
RP11-288C18.1	-0.474031	0.107661	-4.40298	1.06772e-05	0.000237			EGFLAM	1.67467	0.359451	4.65897	3.1779e-06	7.05391e-05			RUBCN	0.404067	0.0845675	4.77804	1.77015e-06	3.92388e-05			C15orf61	-0.448282	0.14225	-3.15135	0.00162515	0.0360407
NECTIN3	-0.606693	0.137859	-4.40083	1.07837e-05	0.000239042			TRAC	1.6843	0.361618	4.65768	3.19786e-06	7.07913e-05			MSI2	0.529703	0.110859	4.77815	1.76911e-06	3.92388e-05			SMOC2	0.894126	0.283739	3.15122	0.00162588	0.0360407
TSPAN12	-0.937351	0.213039	-4.39991	1.08295e-05	0.000239093			SELL	1.3625	0.292514	4.65789	3.19472e-06	7.07913e-05			ECEL1P2	-1.48804	0.311485	-4.77725	1.77707e-06	3.92484e-05			IRX5	-0.614608	0.195228	-3.14816	0.00164302	0.0360648
PTPN21	-0.828164	0.188223	-4.39991	1.08296e-05	0.000239093			TRBC2	1.61359	0.346555	4.65609	3.22272e-06	7.11611e-05			RP1-78O14.1	-1.22623	0.256667	-4.7775	1.77484e-06	3.92484e-05			IL21R	0.750037	0.238172	3.14914	0.00163754	0.0360648
KIF13A	-0.419717	0.095389	-4.40006	1.08223e-05	0.000239093			GBP1	1.22426	0.26294	4.65606	3.22321e-06	7.11611e-05			GRIA1	-1.05885	0.221647	-4.77718	1.77774e-06	3.92484e-05			RP11-195E2.1	-0.527671	0.167644	-3.14757	0.00164631	0.0360648
RP11-297D21.4	0.631475	0.143552	4.39892	1.0879e-05	0.000239863			LIPG	1.45033	0.311533	4.65545	3.23272e-06	7.12755e-05			LNX2	-0.639503	0.133929	-4.77493	1.79768e-06	3.96357e-05			SLC1A1	-0.654516	0.207848	-3.14901	0.00163822	0.0360648
SLC16A1-AS1	0.653074	0.148484	4.39826	1.09121e-05	0.000240269			SPINT1	-0.799418	0.171743	-4.65473	3.24409e-06	7.14308e-05			HTR2A	1.88333	0.394445	4.77464	1.80028e-06	3.96399e-05			PDCD4	0.284419	0.0903521	3.1479	0.00164449	0.0360648
SH2D1A	0.945029	0.21489	4.39773	1.09389e-05	0.000240538			FMO2	-1.23209	0.264748	-4.65383	3.25821e-06	7.16458e-05			UNC13B	-0.912038	0.191039	-4.7741	1.80513e-06	3.96937e-05			F11R	-0.424062	0.134636	-3.14969	0.00163444	0.0360648
DPYS	1.19682	0.272341	4.39457	1.10992e-05	0.000243739			CSRNP1	-1.52326	0.327388	-4.65277	3.27511e-06	7.19213e-05			PIK3R6	0.850308	0.178127	4.77361	1.80952e-06	3.97371e-05			SCEL	-0.88272	0.28045	-3.14751	0.00164667	0.0360648
ERMN	0.965058	0.219658	4.39345	1.11564e-05	0.000244669			PRKCZ	-1.11546	0.239835	-4.65096	3.30401e-06	7.24595e-05			PPP4R1	-0.36225	0.0758932	-4.77315	1.81367e-06	3.97752e-05			ARFGEF3	-0.522779	0.166026	-3.14877	0.00163958	0.0360648
CTLA4	1.35841	0.309511	4.38889	1.13933e-05	0.000249532			IGKV3-11	3.09574	0.665791	4.64972	3.32393e-06	7.27994e-05			ITGB2	0.836685	0.175313	4.77251	1.81946e-06	3.98492e-05			SYNE1	-0.363827	0.115547	-3.14874	0.00163976	0.0360648
KCNMB4	-0.761762	0.173648	-4.38681	1.15027e-05	0.000251593			VMP1	1.03496	0.222616	4.64908	3.33423e-06	7.2928e-05			RP11-214O1.2	0.951304	0.199406	4.7707	1.83591e-06	4.01559e-05			EAF2	0.726903	0.231	3.14676	0.0016509	0.0361094
KIF1C	-0.421107	0.0960234	-4.38546	1.15738e-05	0.000252813			ITGB2-AS1	1.51118	0.325148	4.64768	3.35683e-06	7.33248e-05			CTHRC1	2.67971	0.561769	4.77014	1.84101e-06	4.02141e-05			GAS6-AS1	0.546038	0.173645	3.14456	0.00166335	0.0362857
RP11-147L13.15	0.500778	0.11424	4.38355	1.16761e-05	0.000254709			HIST1H3B	1.73368	0.373166	4.64588	3.38635e-06	7.38718e-05			IGKV1D-12	2.56565	0.538283	4.76635	1.87591e-06	4.09221e-05			RNA5-8S5	1.06686	0.339272	3.14456	0.00166337	0.0362857
AP2B1	-0.17028	0.0388727	-4.38046	1.18428e-05	0.000258004			DGKA	1.04941	0.22594	4.64464	3.40668e-06	7.42169e-05			CR1	1.11602	0.234191	4.76544	1.88437e-06	4.10525e-05			DNMT1	0.239763	0.0763026	3.14226	0.00167647	0.0365232
FUT7	1.60531	0.366503	4.38008	1.18635e-05	0.000258114			RP11-290F5.1	1.7575	0.378473	4.64367	3.4228e-06	7.44697e-05			RASAL3	0.891112	0.187023	4.76471	1.89125e-06	4.11477e-05			ZNF101	0.472233	0.150383	3.1402	0.0016883	0.0367323
PQLC2L	-0.740357	0.16908	-4.37875	1.19363e-05	0.000259194			ADCY9	-0.954857	0.205743	-4.64102	3.46693e-06	7.53303e-05			AGER	-1.44067	0.302416	-4.76387	1.89917e-06	4.12657e-05			SLAMF7	1.15697	0.368491	3.13976	0.00169089	0.03674
SLC46A2	-0.777854	0.177649	-4.3786	1.19446e-05	0.000259194			SEPT1	1.58723	0.34208	4.63994	3.48515e-06	7.56264e-05			KIAA0408	-1.29541	0.271949	-4.76344	1.9032e-06	4.12988e-05			MSL3	0.255667	0.0814445	3.13916	0.00169434	0.0367665
DENND1A	0.44873	0.102505	4.37763	1.19976e-05	0.000260001			ASPG	-1.68794	0.363971	-4.63757	3.52534e-06	7.63446e-05			GPD1	-1.55135	0.325732	-4.76267	1.91052e-06	4.14029e-05			SOS1-IT1	0.337823	0.10769	3.13699	0.00170694	0.036894
CLIC3	-0.828442	0.189286	-4.37667	1.20508e-05	0.00026081			CD28	1.67913	0.36208	4.63744	3.52752e-06	7.63446e-05			SGCE	-0.650203	0.136535	-4.76217	1.91521e-06	4.145e-05			CES1P1	-0.566068	0.180422	-3.13746	0.00170418	0.036894
SPINT1	-0.579771	0.132523	-4.37488	1.21502e-05	0.000262615			LINC01010	2.15443	0.464883	4.63436	3.5805e-06	7.70345e-05			RGS14	0.706181	0.148338	4.76063	1.92994e-06	4.16766e-05			PPP4R1	-0.255104	0.0813127	-3.13732	0.00170499	0.036894
IGHV1OR15-1	2.27072	0.519287	4.37276	1.22683e-05	0.000264776			RETN	-2.2703	0.4899	-4.63422	3.58278e-06	7.70345e-05			HVCN1	0.663034	0.139277	4.76054	1.93074e-06	4.16766e-05			ENSG00000099958	1.63436	0.521117	3.13627	0.00171114	0.036897
C1orf198	-0.612539	0.140088	-4.37252	1.22823e-05	0.000264776			RNF182	-1.66092	0.358328	-4.6352	3.56584e-06	7.70345e-05			GRIN3A	2.20526	0.463368	4.75919	1.94371e-06	4.19017e-05			SMAP2	0.511962	0.163243	3.1362	0.00171155	0.036897
XCR1	1.28574	0.294113	4.37159	1.23346e-05	0.000265556			Mar-01	-1.08709	0.234545	-4.63488	3.57143e-06	7.70345e-05			SLC35A1	-0.560567	0.117798	-4.75872	1.94828e-06	4.19354e-05			DLC1	-0.483346	0.154219	-3.13415	0.00172355	0.0371069
SLAMF6	1.10288	0.252409	4.36942	1.24578e-05	0.000267858			MAP2	-1.35497	0.292373	-4.63439	3.57992e-06	7.70345e-05			SAMSN1	0.8717	0.183188	4.7585	1.95036e-06	4.19354e-05			ATP2A3	0.603953	0.192746	3.13342	0.0017278	0.03715
AC067945.3	1.37821	0.315615	4.36675	1.2611e-05	0.000270632			TUFT1	-1.30295	0.281212	-4.63333	3.59834e-06	7.72681e-05			AC006129.2	1.23107	0.258806	4.7567	1.96781e-06	4.22553e-05			COL6A5	-0.470033	0.150033	-3.13285	0.00173116	0.0371736
NFATC2	0.552126	0.126443	4.3666	1.26196e-05	0.000270632			RELT	0.94482	0.203931	4.63303	3.60353e-06	7.72789e-05			EGFR	-0.653325	0.137413	-4.75448	1.98961e-06	4.26679e-05			CTD-2353F22.2	0.991747	0.316674	3.13176	0.00173762	0.0371894
NGFR	1.41468	0.324069	4.36537	1.2691e-05	0.000271809			GATA2	-1.28989	0.278467	-4.6321	3.61974e-06	7.75256e-05			ERMN	1.07952	0.227293	4.74948	2.03944e-06	4.36795e-05			ERBB3	-0.454561	0.145146	-3.13174	0.00173773	0.0371894
RP11-294C11.4	2.22297	0.509552	4.3626	1.28528e-05	0.00027456			NAPSB	1.16242	0.251089	4.62951	3.66526e-06	7.83985e-05			CD3G	0.992109	0.208914	4.74889	2.04537e-06	4.37496e-05			WDFY4	0.574688	0.183514	3.13158	0.00173867	0.0371894
IGLC3	2.22698	0.510459	4.36271	1.28461e-05	0.00027456			MYO5A	0.790851	0.170905	4.62744	3.70217e-06	7.90852e-05			KCNMA1	1.15129	0.242521	4.74718	2.06276e-06	4.40644e-05			OSGIN2	-0.284952	0.0910681	-3.129	0.00175402	0.0374692
CLEC2D	0.628467	0.14408	4.36194	1.28916e-05	0.000275032			PTPRF	-0.97074	0.209847	-4.62593	3.72916e-06	7.95587e-05			ITGA4	0.394166	0.0830402	4.7467	2.06767e-06	4.41121e-05			SMG1P1	0.314985	0.100693	3.12818	0.00175891	0.0375249
RNF216	0.138181	0.0317035	4.35854	1.30932e-05	0.000278972			OLFML2A	-1.20478	0.260583	-4.62342	3.77463e-06	8.04244e-05			FANCD2	0.604384	0.127356	4.74561	2.0788e-06	4.42922e-05			TANC2	-0.269956	0.086334	-3.12688	0.0017667	0.0376423
GPR84	1.91623	0.439731	4.35772	1.31424e-05	0.000279657			PRKG2	-1.29852	0.280896	-4.62278	3.78623e-06	8.05675e-05			ENSG00000149527	1.06237	0.223976	4.74322	2.10348e-06	4.476e-05			SOWAHB	-0.589515	0.188602	-3.1257	0.0017738	0.0377159
TPPP	-1.20019	0.275466	-4.35694	1.31894e-05	0.000280297			ST6GALNAC5	-1.35246	0.292719	-4.62032	3.83142e-06	8.14166e-05			CARMIL3	0.96845	0.204285	4.74069	2.12988e-06	4.52634e-05			RP11-147L13.15	0.374957	0.119965	3.12555	0.00177473	0.0377159
C15orf61	-0.490199	0.112542	-4.3557	1.32645e-05	0.000281529			PRDM1	1.01433	0.219547	4.62007	3.83602e-06	8.14166e-05			ZDHHC18	0.457107	0.096439	4.73985	2.13872e-06	4.53927e-05			GGTLC1	-0.770919	0.246782	-3.12389	0.00178477	0.0378317
HECW2	-0.987713	0.226794	-4.3551	1.33005e-05	0.000281929			COL4A3	-0.913089	0.19773	-4.61786	3.87718e-06	8.21842e-05			IGHV2-26	2.99854	0.632937	4.7375	2.16371e-06	4.5864e-05			IGKV1-5	1.74766	0.559424	3.12403	0.00178394	0.0378317
CPNE7	1.25422	0.28801	4.35478	1.33202e-05	0.000281984			RP11-255H23.2	-1.13451	0.245759	-4.61637	3.90508e-06	8.26692e-05			RASGRP3	0.579011	0.122233	4.73695	2.16961e-06	4.593e-05			TRAF3	0.468449	0.149993	3.12313	0.00178936	0.0378803
TTC13	0.242733	0.0557444	4.3544	1.33431e-05	0.000282107			NRG1	-1.11256	0.241061	-4.61526	3.9261e-06	8.30075e-05			RAB3IP	-0.639757	0.135067	-4.73661	2.17323e-06	4.59474e-05			AMIGO2	-0.513512	0.164486	-3.12192	0.00179675	0.0378834
FANCD2	0.57393	0.131824	4.35376	1.33819e-05	0.000282133			AC006129.2	1.55913	0.33785	4.61488	3.93327e-06	8.30224e-05			BANK1	1.29501	0.273514	4.73472	2.19355e-06	4.63176e-05			SMC4	-0.248244	0.0795151	-3.12197	0.00179645	0.0378834
FBXO25	-0.3052	0.0700968	-4.35399	1.33685e-05	0.000282133			ATP13A4	-1.03609	0.224519	-4.61469	3.93689e-06	8.30224e-05			TEAD1	-0.488171	0.103122	-4.73394	2.20203e-06	4.64371e-05			INPP4A	0.233915	0.0749314	3.12173	0.00179793	0.0378834
CXCL9	2.12911	0.489052	4.35354	1.33957e-05	0.000282133			MMP1	5.83953	1.26551	4.61436	3.94318e-06	8.30488e-05			ITLN2	-1.5957	0.337127	-4.73323	2.2097e-06	4.65394e-05			HPGD	-1.18597	0.379924	-3.1216	0.00179871	0.0378834
HIST1H2AJ	1.40079	0.322005	4.35023	1.35995e-05	0.000285131			HIST1H3J	2.72181	0.589968	4.61349	3.9596e-06	8.32882e-05			ST7	-0.459471	0.097095	-4.73218	2.22125e-06	4.67228e-05			PHACTR2	-0.35318	0.113161	-3.12103	0.0018022	0.0379083
CXorf21	0.663875	0.152611	4.35012	1.36061e-05	0.000285131			CPB2	-1.54073	0.334018	-4.61271	3.97454e-06	8.34958e-05			FAM177A1	-0.423304	0.0894689	-4.7313	2.2309e-06	4.68659e-05			AC084290.2	-0.549477	0.176086	-3.12051	0.00180537	0.0379265
RP11-582E3.6	-0.368904	0.0847881	-4.35089	1.35586e-05	0.000285131			MACF1	-0.891732	0.193348	-4.61206	3.98705e-06	8.36518e-05			BLM	1.00516	0.212473	4.73077	2.23675e-06	4.69291e-05			MAOA	-0.608323	0.195055	-3.11872	0.00181639	0.0381094
IGKV2D-28	2.49409	0.573342	4.3501	1.36074e-05	0.000285131			GEN1	0.95351	0.206779	4.61125	4.00262e-06	8.38717e-05			ARHGAP29	-0.82456	0.174356	-4.72917	2.25445e-06	4.72401e-05			GTF2IP4	-0.161625	0.0518361	-3.11801	0.00182079	0.0381532
EGFR	-0.59789	0.137456	-4.34968	1.36335e-05	0.000285315			PTPRQ	-1.29868	0.281679	-4.6105	4.01709e-06	8.40679e-05			MASP1	-1.52663	0.322837	-4.7288	2.25849e-06	4.72647e-05			RPS2P36	0.762959	0.244858	3.11592	0.00183369	0.0382642
ZNF277	-0.293259	0.0674504	-4.34778	1.37525e-05	0.000287441			VAV1	1.13812	0.246916	4.60934	4.03954e-06	8.44304e-05			IGKV1-16	2.27577	0.48133	4.72809	2.26647e-06	4.73648e-05			PTPN7	0.763512	0.244995	3.11644	0.00183049	0.0382642
GPR35	0.607692	0.139836	4.34574	1.38806e-05	0.00028975			GALNT18	-1.04072	0.225831	-4.60841	4.05756e-06	8.46997e-05			NEU3	0.431957	0.0913642	4.72786	2.26903e-06	4.73648e-05			BMP2	-0.389566	0.125044	-3.11544	0.00183674	0.0382642
VSIG2	-0.880795	0.202694	-4.34543	1.39002e-05	0.000289771			BMP2K	1.04984	0.227871	4.60719	4.08142e-06	8.50899e-05			RP11-690D19.3	-0.586184	0.124042	-4.72568	2.29352e-06	4.77223e-05			KLHDC10	-0.141882	0.0455417	-3.11543	0.00183676	0.0382642
NAGK	0.517935	0.119198	4.34517	1.39167e-05	0.000289771			CKB	-1.15508	0.250751	-4.60647	4.09565e-06	8.51708e-05			SLAMF1	1.24841	0.264197	4.7253	2.29774e-06	4.77223e-05			FNBP1	0.282761	0.0907657	3.11528	0.0018377	0.0382642
CXCR2P1	1.93838	0.446278	4.34343	1.40272e-05	0.000291703			CDH5	-1.03289	0.224213	-4.60672	4.09066e-06	8.51708e-05			PPIF	0.948448	0.200717	4.7253	2.29773e-06	4.77223e-05			TNK2	0.482971	0.155072	3.1145	0.00184254	0.0383165
QKI	-0.360002	0.0829207	-4.34153	1.41497e-05	0.000293878			PLCG2	0.856197	0.185883	4.6061	4.10291e-06	8.52144e-05			COBL	-1.02957	0.217864	-4.72575	2.29264e-06	4.77223e-05			SELENBP1	-0.472009	0.151588	-3.11376	0.00184721	0.0383652
E2F2	1.10348	0.254273	4.33974	1.42649e-05	0.000295898			SULT1A1	-0.883231	0.191768	-4.60573	4.11018e-06	8.52577e-05			IGHV1OR15-1	2.37064	0.501947	4.72289	2.32514e-06	4.82306e-05			HEBP1	-0.253811	0.0815266	-3.11322	0.00185056	0.0383863
BANP	0.384145	0.088541	4.33861	1.43387e-05	0.000297054			LNX2	-1.03462	0.22473	-4.60384	4.14764e-06	8.59266e-05			GAB1	-0.516732	0.109426	-4.7222	2.33313e-06	4.83353e-05			RP11-594N15.3	-0.748382	0.240576	-3.11079	0.00186588	0.0386068
INPP5K	-0.396995	0.0915122	-4.33816	1.43679e-05	0.000297285			FCGR1CP	1.54164	0.335165	4.59965	4.23206e-06	8.75653e-05			IGHV4-28	2.44449	0.517713	4.7217	2.33879e-06	4.83918e-05			CCL4L2	0.988173	0.317627	3.11111	0.00186383	0.0386068
ALDH16A1	0.354863	0.0818071	4.3378	1.43914e-05	0.000297398			GLDN	-1.28346	0.279141	-4.5979	4.26767e-06	8.81913e-05			PRKCZ	-0.733187	0.155506	-4.71484	2.419e-06	4.99886e-05			ST18	0.970749	0.312454	3.10685	0.00189091	0.0387014
CYTIP	0.822616	0.189674	4.33701	1.44433e-05	0.000298097			RP1-78O14.1	-1.74257	0.379046	-4.59723	4.28135e-06	8.83632e-05			GOLGA5P1	1.25604	0.266468	4.71367	2.43293e-06	5.02134e-05			CD3G	0.732471	0.235562	3.10946	0.00187429	0.0387014
RFLNA	2.11532	0.487873	4.3358	1.45234e-05	0.000299008			XCR1	1.83654	0.399562	4.59637	4.29907e-06	8.84813e-05			IGHV3-43	2.8813	0.611364	4.7129	2.44216e-06	5.0341e-05			CNTN6	-0.856393	0.275589	-3.1075	0.00188679	0.0387014
KTN1	-0.23983	0.055314	-4.33579	1.45238e-05	0.000299008			CLEC4E	1.68988	0.367648	4.59645	4.29741e-06	8.84813e-05			CDC42SE2	0.431453	0.0915695	4.71175	2.45594e-06	5.05617e-05			JARID2	0.183789	0.0591504	3.10715	0.00188901	0.0387014
MTMR12	-0.260321	0.0600908	-4.33213	1.47674e-05	0.000303645			PVR	-0.921399	0.200471	-4.59617	4.30319e-06	8.84813e-05			ZFYVE9	-0.58395	0.123968	-4.71048	2.4713e-06	5.08143e-05			CCM2	0.337662	0.108621	3.10862	0.00187965	0.0387014
AKAP17A	0.314631	0.0726403	4.33135	1.48197e-05	0.000304339			FAM198B	1.37426	0.299022	4.59584	4.31004e-06	8.85118e-05			ZNF101	0.626808	0.133092	4.70959	2.48213e-06	5.08707e-05			HELB	0.340884	0.109719	3.10688	0.00189074	0.0387014
RIMBP3	0.66601	0.153777	4.33101	1.48425e-05	0.000304428			EGFR	-0.991545	0.215777	-4.59524	4.32251e-06	8.86573e-05			TP53	0.405235	0.0860464	4.7095	2.4833e-06	5.08707e-05			NMD3	-0.195859	0.063043	-3.10674	0.0018916	0.0387014
IL2RB	0.898227	0.207441	4.33003	1.49088e-05	0.000305408			ATF5	1.44251	0.314095	4.5926	4.37758e-06	8.94798e-05			EPB41L5	-1.05827	0.224694	-4.70981	2.47949e-06	5.08707e-05			ADAMTSL3	-0.577081	0.185713	-3.10738	0.00188751	0.0387014
NEK7	-0.429228	0.0991588	-4.32869	1.49998e-05	0.000306891			NHSL1	-0.837411	0.182334	-4.59273	4.3749e-06	8.94798e-05			TBX5-AS1	-0.734181	0.155905	-4.70915	2.48758e-06	5.0895e-05			TMBIM1	-0.306671	0.0986965	-3.10722	0.00188857	0.0387014
H2AFV	-0.245516	0.0567241	-4.32825	1.50301e-05	0.000307129			IGKC	3.32709	0.724456	4.59254	4.37891e-06	8.94798e-05			DHRS9	0.936465	0.198899	4.70824	2.49868e-06	5.09954e-05			ATP8A2	-0.594127	0.191366	-3.10466	0.00190495	0.0389207
CD2	0.862019	0.199186	4.32771	1.5067e-05	0.000307502			SDPR	-1.42957	0.31137	-4.59123	4.4065e-06	8.9932e-05			CFL2	-0.567464	0.120521	-4.70843	2.49628e-06	5.09954e-05			CGNL1	-0.442317	0.142484	-3.10434	0.00190704	0.0389207
MB21D1	0.578761	0.133789	4.32594	1.51886e-05	0.000309599			IGHGP	3.36282	0.732603	4.59024	4.42732e-06	9.0245e-05			KRT4	-1.84875	0.392755	-4.70715	2.51208e-06	5.11691e-05			TCERG1	0.141826	0.0456953	3.10372	0.00191102	0.0389535
ITGA3	-0.824303	0.190592	-4.32495	1.52564e-05	0.000310596			C1orf168	-1.75449	0.382301	-4.5893	4.44742e-06	9.05426e-05			SELENOW	-0.368393	0.0782643	-4.70704	2.51341e-06	5.11691e-05			FGF18	-0.714341	0.230254	-3.10241	0.00191953	0.0389823
PDCD1	1.15975	0.268198	4.32424	1.53058e-05	0.000311218			PCED1B-AS1	1.1731	0.255644	4.58878	4.45836e-06	9.06534e-05			IGLV1-51	2.24135	0.476602	4.70277	2.56657e-06	5.21868e-05			TRAT1	0.838272	0.270198	3.10244	0.00191935	0.0389823
RP11-43D4.3	0.840472	0.194458	4.32213	1.54533e-05	0.00031383			FAM160A1	-1.11521	0.243069	-4.58805	4.47401e-06	9.08594e-05			TMEM125	-1.02121	0.217273	-4.70015	2.59968e-06	5.27949e-05			TNFRSF19	-0.573824	0.184927	-3.10298	0.00191584	0.0389823
CELSR3	0.679271	0.157174	4.32177	1.54782e-05	0.000313949			IKZF1	1.00352	0.21878	4.58691	4.49856e-06	9.12454e-05			KLF16	0.555641	0.118247	4.69897	2.6148e-06	5.29064e-05			UHRF1	0.782148	0.25224	3.10082	0.00192988	0.0390961
EHBP1L1	0.467437	0.108167	4.32145	1.55008e-05	0.000314021			C1S	0.950376	0.207226	4.58617	4.51446e-06	9.14554e-05			TMEM246	-0.69216	0.147289	-4.69933	2.61013e-06	5.29064e-05			C1QTNF1	0.543146	0.175158	3.1009	0.00192935	0.0390961
AC008268.1	-1.60803	0.372219	-4.32012	1.55946e-05	0.000315113			CDKL5	-0.898029	0.195856	-4.58515	4.5365e-06	9.17889e-05			ACTB	0.332617	0.0707819	4.69919	2.61197e-06	5.29064e-05			ERMN	0.758848	0.244819	3.09963	0.00193764	0.039157
SFXN1	0.483385	0.111898	4.31987	1.56121e-05	0.000315113			SASH3	1.07571	0.234642	4.58446	4.5517e-06	9.19835e-05			FCHO1	0.957295	0.20377	4.69793	2.62814e-06	5.31063e-05			SLC34A2	-0.40304	0.130015	-3.09994	0.00193562	0.039157
CD302	-0.451021	0.104396	-4.32029	1.55822e-05	0.000315113			IGKV2D-28	3.2865	0.716922	4.58418	4.55782e-06	9.19942e-05			IGKV1-12	2.45141	0.521833	4.6977	2.63113e-06	5.31063e-05			KRT7	-0.585129	0.188797	-3.09925	0.00194011	0.0391589
ZBTB25	0.273167	0.0632481	4.31898	1.56753e-05	0.000316001			CD2	1.54431	0.337094	4.58123	4.62238e-06	9.31832e-05			ZNF217	0.31956	0.0680342	4.69705	2.63943e-06	5.32085e-05			RN7SL767P	0.642603	0.207394	3.09846	0.00194529	0.0392153
SNX20	0.8358	0.193591	4.31735	1.57917e-05	0.000317958			JSRP1	2.52991	0.552301	4.58067	4.63478e-06	9.33188e-05			TMEM245	-0.482683	0.102817	-4.69458	2.67149e-06	5.3789e-05			SLC38A11	0.943772	0.304835	3.096	0.00196148	0.0392534
HELLS	0.621306	0.143954	4.31601	1.58875e-05	0.000319282			HNF1B	-1.17384	0.256431	-4.57762	4.70303e-06	9.45774e-05			IGLV3-1	2.37348	0.505624	4.69415	2.6772e-06	5.38381e-05			PIDD1	0.495364	0.159984	3.09634	0.00195929	0.0392534
GGT5	0.90251	0.209113	4.31589	1.58962e-05	0.000319282			NDRG4	-1.7282	0.377619	-4.57656	4.72674e-06	9.49383e-05			EFNA1	-0.729058	0.155358	-4.69276	2.69539e-06	5.41378e-05			SPRYD7	-0.41393	0.133667	-3.09673	0.00195671	0.0392534
NTHL1	-0.404199	0.093695	-4.31399	1.60335e-05	0.000321646			KDR	-0.806739	0.176291	-4.57617	4.73575e-06	9.50034e-05			AC067945.3	1.36069	0.290021	4.69169	2.70956e-06	5.42901e-05			DAPP1	0.57156	0.184596	3.09628	0.00195964	0.0392534
ZNF204P	-0.635499	0.147407	-4.31119	1.6238e-05	0.000325353			IGSF3	-0.917763	0.200705	-4.5727	4.81478e-06	9.64714e-05			DPYSL2	-0.467458	0.0996306	-4.69192	2.70658e-06	5.42901e-05			RNF185	-0.145948	0.0471164	-3.0976	0.00195095	0.0392534
ATP2B4	-0.328121	0.0761256	-4.31026	1.63066e-05	0.00032633			CAPN2	-0.78133	0.171134	-4.56561	4.98032e-06	9.9667e-05			LDLRAD4	0.517076	0.110247	4.69016	2.72996e-06	5.46323e-05			IGHV5-51	1.8192	0.587425	3.09691	0.00195552	0.0392534
TNFRSF19	-0.844048	0.195872	-4.30918	1.6386e-05	0.000327123			MYO1C	-0.863973	0.189312	-4.56376	5.02453e-06	0.00010043			MYO6	-0.617718	0.131723	-4.68953	2.73837e-06	5.47341e-05			CHTF8	-0.136479	0.0441019	-3.09463	0.00197057	0.0393874
DISP1	-0.893035	0.207237	-4.30925	1.63807e-05	0.000327123			LMTK2	-0.771822	0.16915	-4.56294	5.0443e-06	0.000100703			HECW2	-1.05421	0.224827	-4.68901	2.74536e-06	5.48074e-05			TG	0.673501	0.217716	3.09348	0.00197823	0.0394126
ELL	0.526227	0.122158	4.30776	1.6492e-05	0.000328534			RP11-40A7.2	-1.77764	0.389962	-4.55848	5.15244e-06	0.000102737			AMIGO1	-0.481709	0.10278	-4.68682	2.77479e-06	5.51276e-05			HACD1	-0.440506	0.142436	-3.09265	0.00198379	0.0394126
RAB14	-0.226005	0.0524655	-4.30769	1.64965e-05	0.000328534			SLIT2	-1.16343	0.255305	-4.55703	5.18822e-06	0.000103325			TTF2	0.431665	0.0920979	4.68702	2.77212e-06	5.51276e-05			CTD-2020K17.1	0.559647	0.180936	3.09306	0.00198104	0.0394126
MYCBP2	0.293876	0.0682407	4.30646	1.65886e-05	0.000329969			NCKAP1L	0.94715	0.207877	4.5563	5.20618e-06	0.000103558			PFKP	0.742656	0.15844	4.68729	2.76841e-06	5.51276e-05			MMP1	2.07752	0.671496	3.09387	0.00197566	0.0394126
ADGRF5	-0.680379	0.158051	-4.3048	1.67138e-05	0.000332058			IGHV3-13	3.2498	0.713349	4.5557	5.22118e-06	0.000103731			STX3	-0.568577	0.121311	-4.68692	2.77342e-06	5.51276e-05			UXS1	-0.21505	0.0695349	-3.09269	0.0019835	0.0394126
ZNF629	-0.218386	0.050742	-4.30385	1.67855e-05	0.00033308			TLR8	1.34622	0.295575	4.55459	5.24872e-06	0.000104152			CTNNAL1	-0.828292	0.176768	-4.68577	2.7891e-06	5.53451e-05			KIAA0232	-0.215803	0.0697969	-3.09187	0.00198902	0.0394688
PDCD4	0.310401	0.0721286	4.30344	1.6817e-05	0.000333304			NFAM1	1.19902	0.263303	4.55376	5.26944e-06	0.000104438			CRACR2A	0.686051	0.146437	4.68494	2.80036e-06	5.55017e-05			IL23R	0.714612	0.231294	3.08963	0.00200408	0.0395036
SEMA6B	0.998256	0.23208	4.30133	1.69772e-05	0.000335672			RCN3	0.986966	0.216754	4.5534	5.2787e-06	0.000104495			MIR3687-2	1.00837	0.215252	4.68458	2.80533e-06	5.55335e-05			ILDR2	-0.930343	0.301223	-3.08855	0.00201133	0.0395036
NAPSB	0.879393	0.204442	4.30142	1.69708e-05	0.000335672			IGKV3-20	3.33618	0.73308	4.55091	5.34147e-06	0.000105611			SP140L	0.459656	0.0981936	4.68112	2.85309e-06	5.6411e-05			IGLL5	1.62747	0.526511	3.09104	0.00199458	0.0395036
SMOX	0.794382	0.184812	4.29833	1.72093e-05	0.000339853			ARHGEF34P	-1.06571	0.234258	-4.5493	5.38252e-06	0.000106295			GRK5	-0.659112	0.140839	-4.6799	2.87016e-06	5.66804e-05			OR2A9P	-0.450689	0.145904	-3.08894	0.00200873	0.0395036
IGLV2-23	2.43246	0.566007	4.29758	1.7267e-05	0.000340584			LINC01480	1.70265	0.374408	4.54756	5.42702e-06	0.000107046			KIAA0895	-0.818988	0.175042	-4.67881	2.88544e-06	5.6914e-05			SCNN1A	-0.457063	0.147993	-3.0884	0.00201236	0.0395036
RP11-289I10.2	0.765044	0.178092	4.29579	1.74074e-05	0.000342943			ENTPD1	0.779896	0.171542	4.54639	5.45751e-06	0.000107518			BATF	1.20461	0.257495	4.67819	2.89413e-06	5.70171e-05			EDNRA	-0.397445	0.128648	-3.0894	0.00200559	0.0395036
CTDSPL	-0.496441	0.115594	-4.29471	1.74924e-05	0.000344205			MAFB	0.897236	0.197386	4.54559	5.4782e-06	0.000107797			EFR3B	-1.13679	0.243138	-4.67551	2.93228e-06	5.76309e-05			PTPN21	-0.591576	0.191537	-3.08857	0.00201126	0.0395036
SPTSSA	-0.558112	0.129991	-4.29346	1.75907e-05	0.000345726			HIST1H2AJ	1.97136	0.433713	4.5453	5.48562e-06	0.000107814			GM2A	0.696978	0.149067	4.6756	2.93098e-06	5.76309e-05			CYP1B1	1.07062	0.346615	3.0888	0.00200964	0.0395036
ATOX1	0.523173	0.121904	4.29169	1.77317e-05	0.000348083			TNFAIP2	1.22916	0.270688	4.54088	5.60189e-06	0.000109968			CLDN7	-0.817903	0.175031	-4.67292	2.96951e-06	5.8293e-05			KITLG	-0.377059	0.122061	-3.08909	0.00200773	0.0395036
SOS2	-0.162285	0.037823	-4.29064	1.78159e-05	0.000349318			HIST2H3C	1.51849	0.334446	4.54031	5.61716e-06	0.000110136			CTD-2626G11.2	-1.42567	0.305177	-4.67163	2.98814e-06	5.85292e-05			SLIT2	-0.502919	0.162963	-3.08609	0.00202808	0.0397648
PTK2B	0.497518	0.115972	4.28998	1.78693e-05	0.000349533			CDC42BPG	-1.19661	0.263639	-4.53882	5.65705e-06	0.000110787			CXCL14	1.32598	0.283845	4.67149	2.99029e-06	5.85292e-05			RP11-356I2.4	0.53863	0.174657	3.08394	0.00204279	0.0399382
TYMP	0.949443	0.221305	4.2902	1.78511e-05	0.000349533			MFAP2	0.986957	0.217702	4.53352	5.80092e-06	0.000113066			RABEP2	0.440526	0.0943037	4.67135	2.9922e-06	5.85292e-05			IGHJ5	1.63303	0.529559	3.08376	0.00204405	0.0399382
RP11-53B2.2	0.599688	0.139885	4.28702	1.81088e-05	0.000353537			SLAMF7	3.05855	0.67456	4.53414	5.78387e-06	0.000113066			IGLV8-61	2.34052	0.501115	4.67063	3.00276e-06	5.86659e-05			RASSF4	0.614549	0.199287	3.08373	0.0020442	0.0399382
SEC22C	-0.255591	0.0596212	-4.28692	1.81169e-05	0.000353537			ABLIM1	-0.846953	0.186809	-4.53378	5.7937e-06	0.000113066			ATOX1	0.480648	0.102918	4.67021	3.00892e-06	5.87167e-05			CD5	0.810692	0.263069	3.08167	0.00205841	0.0401682
ANAPC5	0.185478	0.0432884	4.2847	1.82987e-05	0.000356663			ARHGAP29	-1.02646	0.226404	-4.53373	5.795e-06	0.000113066			TAP2	0.323785	0.069334	4.66992	3.01312e-06	5.87291e-05			EPHX1	-0.340171	0.110432	-3.08036	0.00206748	0.0402976
MMP28	-0.721182	0.168383	-4.28299	1.84401e-05	0.000358993			HIST2H3A	1.51192	0.333523	4.53319	5.80996e-06	0.000113109			CDKN2B	-0.521475	0.111683	-4.66925	3.02299e-06	5.87353e-05			ENSG00000088280	-0.143101	0.0464856	-3.0784	0.00208115	0.0404698
AEN	0.514314	0.120101	4.28236	1.84924e-05	0.000359586			KCNA4	-2.25339	0.497196	-4.5322	5.83723e-06	0.000113506			TNFRSF19	-0.90248	0.193285	-4.66917	3.02414e-06	5.87353e-05			PAPSS2	-0.484504	0.157389	-3.07839	0.00208123	0.0404698
NR1H3	1.09818	0.256514	4.28117	1.85914e-05	0.000361033			HIST1H2AI	1.87193	0.413134	4.53104	5.86931e-06	0.000113861			DENND2D	0.622484	0.133308	4.66953	3.01897e-06	5.87353e-05			STEAP1B	0.870956	0.283019	3.07738	0.00208831	0.0405171
DST	-0.581607	0.13586	-4.28094	1.86106e-05	0.000361033			IGKV2-28	3.2955	0.727314	4.53106	5.86875e-06	0.000113861			ADAP2	0.751773	0.161186	4.66401	3.10107e-06	6.00305e-05			ZNF229	-0.403903	0.131293	-3.07635	0.00209552	0.0405171
RBM38	0.547436	0.127894	4.28039	1.8657e-05	0.000361082			ZFYVE9	-0.939533	0.207636	-4.5249	6.04228e-06	0.000117078			SASH3	0.702754	0.150677	4.66396	3.10176e-06	6.00305e-05			KIF21B	0.520644	0.169228	3.07659	0.00209385	0.0405171
BFAR	-0.198004	0.0462578	-4.28044	1.86524e-05	0.000361082			IRF6	-1.15508	0.255318	-4.52406	6.06648e-06	0.000117409			ALDH3A2	-0.548308	0.117552	-4.6644	3.0952e-06	6.00305e-05			HCLS1	0.446373	0.145065	3.07706	0.00209056	0.0405171
DDAH1	-0.534699	0.124934	-4.27985	1.8702e-05	0.000361529			EML1	-0.970409	0.214553	-4.52292	6.0991e-06	0.000117902			HINT3	-0.417581	0.0895564	-4.66278	3.11969e-06	6.03067e-05			LRRK2	-0.438911	0.142676	-3.07629	0.00209596	0.0405171
ZBED9	-0.850576	0.198777	-4.27905	1.8769e-05	0.00036155			MVB12B	-0.828713	0.183284	-4.52148	6.1409e-06	0.00011857			FMNL1	0.592047	0.126993	4.66204	3.13084e-06	6.04512e-05			TBC1D10C	0.568679	0.184903	3.07556	0.00210108	0.0405683
PARD6B	-0.841902	0.196743	-4.2792	1.87564e-05	0.00036155			MAOA	-1.11091	0.245742	-4.52062	6.16598e-06	0.000118915			RP11-294C11.4	2.33365	0.500625	4.66146	3.13967e-06	6.05441e-05			AGTR1	-0.575469	0.187171	-3.07456	0.00210811	0.040625
SMC4	-0.29748	0.0695194	-4.27909	1.87663e-05	0.00036155			IGHV1-24	3.1966	0.707508	4.51811	6.23928e-06	0.000120188			AGTR1	-0.830046	0.178074	-4.66125	3.143e-06	6.05441e-05			ATAD2B	0.145714	0.0473953	3.07444	0.00210895	0.040625
IFT57	-0.518653	0.121234	-4.27812	1.88477e-05	0.000362219			C14orf80	-1.30948	0.290031	-4.51495	6.33304e-06	0.000121852			XK	-0.815781	0.17509	-4.65922	3.1741e-06	6.10717e-05			NECAB1	-0.554721	0.180492	-3.07339	0.00211645	0.0407219
IGHM	1.86691	0.436364	4.27834	1.88294e-05	0.000362219			IL10RA	1.16148	0.2573	4.5141	6.35851e-06	0.000122199			ENSG00000157873	0.497712	0.106868	4.65728	3.20422e-06	6.15794e-05			KLRG1	0.529249	0.172272	3.07217	0.00212509	0.0408404
ENTPD4	0.323741	0.0757037	4.27642	1.89919e-05	0.000364565			MIR155HG	1.72863	0.383011	4.51325	6.38409e-06	0.000122548			PANK1	-0.590557	0.126831	-4.65624	3.22042e-06	6.17708e-05			RP11-75C10.6	0.769662	0.250557	3.0718	0.00212772	0.0408433
NPM1P25	1.03226	0.241405	4.27605	1.90235e-05	0.000364746			CAB39L	-1.02311	0.226811	-4.51083	6.4575e-06	0.000123813			HIST1H2AJ	1.35677	0.291392	4.65616	3.22168e-06	6.17708e-05			SFMBT2	0.506708	0.164986	3.07122	0.00213188	0.0408755
RIMBP3B	0.663632	0.155225	4.27528	1.90901e-05	0.000365173			GABRB2	-1.96737	0.436225	-4.50999	6.48301e-06	0.000124013			MBOAT2	-0.682048	0.146511	-4.65527	3.2356e-06	6.19655e-05			CD72	1.04182	0.339462	3.06902	0.00214761	0.0408915
IGKV2-28	2.47237	0.57826	4.27553	1.9068e-05	0.000365173			SNX20	1.16283	0.257821	4.51023	6.47572e-06	0.000124013			UGT8	1.06238	0.228326	4.65291	3.27275e-06	6.26042e-05			RP11-566E18.1	-0.341046	0.111118	-3.06923	0.00214612	0.0408915
BMPER	-1.17838	0.275658	-4.27479	1.91319e-05	0.000365549			RP11-29G8.3	-1.36516	0.302756	-4.50911	6.5099e-06	0.000124239			RP11-22B23.1	0.455809	0.0979994	4.65114	3.30105e-06	6.29992e-05			PRKG2	-0.566655	0.184626	-3.0692	0.0021463	0.0408915
INPP5A	-0.501121	0.117237	-4.27442	1.91634e-05	0.000365725			OTUD7B	-1.01484	0.225057	-4.50925	6.50579e-06	0.000124239			IGHV3-66	2.82442	0.607237	4.65126	3.29912e-06	6.29992e-05			S100A14	-0.531214	0.173078	-3.06921	0.00214627	0.0408915
TAF4B	0.724042	0.169544	4.27053	1.95011e-05	0.00037174			JUP	-0.80302	0.178118	-4.50835	6.53345e-06	0.000124544			BICDL1	0.984346	0.211663	4.65054	3.31065e-06	6.30874e-05			RHOBTB1	-0.323009	0.105213	-3.07005	0.00214026	0.0408915
DOCK2	0.640685	0.150102	4.26834	1.96934e-05	0.000374971			HLA-DPB1	0.83973	0.186433	4.5042	6.66243e-06	0.000126856			TOB1	-0.60171	0.12939	-4.65037	3.31333e-06	6.30874e-05			DDIT4	0.531857	0.173298	3.06903	0.00214755	0.0408915
SLAMF8	1.37617	0.322494	4.26726	1.97889e-05	0.000376355			APOC1	1.11003	0.246579	4.50173	6.74029e-06	0.00012819			RPL32P1	0.888535	0.191099	4.6496	3.32573e-06	6.31125e-05			TNFRSF10A	0.241707	0.0787718	3.06845	0.00215174	0.0409229
COLQ	0.817627	0.191691	4.26534	1.99598e-05	0.000379168			PDE8B	-1.25204	0.278326	-4.49846	6.84468e-06	0.000130025			SPTSSA	-0.642632	0.138213	-4.64958	3.32615e-06	6.31125e-05			PDLIM4	0.711584	0.23201	3.06704	0.00216192	0.0410689
PRRG4	-0.61043	0.143178	-4.26342	2.01318e-05	0.000381211			HCLS1	0.930312	0.20683	4.49796	6.86096e-06	0.000130184			NTN4	-0.825385	0.177502	-4.65001	3.31916e-06	6.31125e-05			RIN2	-0.332979	0.10859	-3.0664	0.00216654	0.0411093
CD300A	0.994011	0.233166	4.26311	2.016e-05	0.000381211			TRBC1	1.62077	0.360409	4.49703	6.89092e-06	0.000130602			MPP5	-0.61562	0.13242	-4.64901	3.33529e-06	6.32131e-05			RP11-35G9.3	0.468753	0.152903	3.06568	0.00217172	0.0411232
ATE1	-0.204907	0.0480643	-4.26318	2.01537e-05	0.000381211			RP11-386M24.6	-1.83897	0.40924	-4.49361	7.00269e-06	0.000132568			SHROOM3	-0.873057	0.18781	-4.64863	3.34151e-06	6.32582e-05			TRBC2	0.785085	0.25613	3.06518	0.00217538	0.0411232
CGNL1	-0.626581	0.146967	-4.26341	2.01334e-05	0.000381211			LDLR	-1.36679	0.30423	-4.49264	7.03473e-06	0.000133022			SLC9A3R1	0.479289	0.103129	4.64746	3.36045e-06	6.35437e-05			ALDH3B1	-0.48549	0.158395	-3.06507	0.00217621	0.0411232
FOXP3	1.54616	0.362801	4.26173	2.02851e-05	0.000383137			RP4-568C11.4	-1.29445	0.288226	-4.49109	7.08583e-06	0.000133834			SLC29A3	0.797885	0.171749	4.64564	3.3903e-06	6.39911e-05			IGHV3-23	1.59795	0.521368	3.06492	0.00217726	0.0411232
CTNNA1	-0.30574	0.0717656	-4.26026	2.04188e-05	0.000385221			TCF21	-1.144	0.254832	-4.48922	7.14851e-06	0.000134864			STAT5A	0.42394	0.0912574	4.64554	3.39188e-06	6.39911e-05			AOAH-IT1	0.815946	0.266317	3.06381	0.00218539	0.041157
C1RL-AS1	0.660796	0.155136	4.25948	2.04905e-05	0.000386131			SSR4	1.4853	0.33092	4.4884	7.17593e-06	0.000135226			RNA5-8S5	1.21202	0.260925	4.6451	3.39907e-06	6.40533e-05			SPAG4	1.1428	0.373061	3.06331	0.00218904	0.041157
SSR4	1.07426	0.252302	4.25786	2.06392e-05	0.000388488			SESTD1	-0.745769	0.166171	-4.48796	7.19091e-06	0.000135353			PHLDB3	0.608427	0.13102	4.64376	3.42122e-06	6.43274e-05			SCML4	0.701353	0.228949	3.06337	0.00218862	0.041157
PIM1	0.662724	0.155677	4.25705	2.07145e-05	0.000389461			KLRG2	-1.77669	0.396012	-4.48645	7.24199e-06	0.000135899			DOK3	0.784796	0.169001	4.64375	3.42142e-06	6.43274e-05			IGKV3-20	1.68869	0.551109	3.06417	0.00218273	0.041157
AGTR1	-0.757337	0.177915	-4.25673	2.07441e-05	0.000389572			HIST1H2AL	1.69954	0.378822	4.48637	7.24465e-06	0.000135899			QKI	-0.458799	0.0988225	-4.64266	3.43953e-06	6.45942e-05			HLA-L	0.438214	0.143118	3.06191	0.00219927	0.0412179
PGRMC1	-0.39494	0.0928042	-4.25562	2.08471e-05	0.000391061			KRT4	-2.04471	0.455741	-4.48656	7.2383e-06	0.000135899			STAC	-1.03605	0.223191	-4.642	3.45059e-06	6.4728e-05			RP4-568C11.4	-0.659571	0.215405	-3.062	0.0021986	0.0412179
RP11-1036E20.7	1.0583	0.248726	4.25489	2.09149e-05	0.000391886			NR4A1	-1.35868	0.302932	-4.48508	7.28858e-06	0.000136568			ARHGAP5	-0.501296	0.108016	-4.64095	3.46809e-06	6.49822e-05			CARD8	0.207016	0.0676116	3.06184	0.00219979	0.0412179
RP11-255H23.2	-0.848105	0.199355	-4.25424	2.09758e-05	0.000392581			ITGAM	1.32883	0.296381	4.48352	7.34234e-06	0.000137419			S100B	1.13367	0.244307	4.64034	3.4783e-06	6.50996e-05			TMEM56	-0.389876	0.127369	-3.06099	0.00220605	0.0412882
HELB	0.534377	0.125627	4.25368	2.10288e-05	0.000393127			LINC00968	-1.36512	0.304512	-4.48297	7.36106e-06	0.000137613			IGKV1-39	2.51144	0.541365	4.63909	3.49949e-06	6.54218e-05			TBX2-AS1	-0.604543	0.197567	-3.05993	0.00221387	0.0413876
PVR	-0.475933	0.111904	-4.25307	2.10861e-05	0.00039375			SIK2	-0.749635	0.167278	-4.48138	7.41626e-06	0.000138487			GRB14	-0.739178	0.159349	-4.63873	3.50562e-06	6.54622e-05			NCMAP	-0.471543	0.154133	-3.05933	0.00221836	0.0414245
PHLDB3	0.554142	0.13034	4.25152	2.12327e-05	0.000396039			TRPC3	-1.39011	0.310384	-4.47869	7.51019e-06	0.000139924			UBL3	-0.428739	0.0924892	-4.63555	3.5599e-06	6.64003e-05			HLA-F	0.317592	0.103882	3.05723	0.00223392	0.0416678
S100B	1.15718	0.272231	4.25073	2.13074e-05	0.000396983			KHDRBS2	-1.21605	0.271516	-4.47875	7.50827e-06	0.000139924			CP	2.07643	0.447993	4.63496	3.57004e-06	6.65143e-05			DDX11	0.342138	0.111937	3.05651	0.00223926	0.0416731
BRAF	-0.207781	0.0489222	-4.24716	2.16493e-05	0.000402898			C3orf52	-1.30222	0.290799	-4.47809	7.53142e-06	0.000140161			PCDH12	-0.718333	0.154995	-4.63456	3.57699e-06	6.65649e-05			SCN7A	-0.455698	0.14909	-3.05654	0.0022391	0.0416731
NPL	1.15887	0.273029	4.24448	2.19098e-05	0.000407285			CSF2RA	1.00256	0.223913	4.47748	7.55307e-06	0.000140405			PRKACB	0.404936	0.0873774	4.63434	3.58085e-06	6.65649e-05			LGALS2	0.890591	0.291559	3.05458	0.00225376	0.0418955
TMC6	0.396491	0.0934306	4.2437	2.19866e-05	0.000408252			ICAM4	-1.93585	0.432507	-4.47588	7.60956e-06	0.000141296			CCM2	0.530054	0.114396	4.6335	3.59528e-06	6.671e-05			DDX12P	0.545882	0.178739	3.05407	0.00225756	0.0419189
RNA5-8S5	1.06223	0.250503	4.2404	2.23125e-05	0.000413371			LAMB3	-0.90968	0.203277	-4.47507	7.63867e-06	0.000141677			ENSG00000152894	-0.482924	0.104226	-4.63342	3.59675e-06	6.671e-05			LNX2	-0.345122	0.11304	-3.05309	0.00226499	0.0420094
TNFAIP2	0.837419	0.197484	4.24044	2.23087e-05	0.000413371			PCOLCE	0.876319	0.196128	4.4681	7.89184e-06	0.000146208			CXXC5	0.491192	0.106021	4.63295	3.60488e-06	6.67856e-05			GABPB1-AS1	0.407254	0.133413	3.05258	0.00226881	0.0420329
UNC13B	-0.750065	0.176908	-4.23986	2.23661e-05	0.000413898			IGHV3-33	3.09575	0.693314	4.46515	8.0014e-06	0.000148071			COL19A1	1.65133	0.356825	4.62783	3.69511e-06	6.83803e-05			XCR1	0.865925	0.283833	3.05082	0.00228216	0.0420964
SH2D2A	0.905774	0.21371	4.23833	2.25187e-05	0.000415788			AC007743.1	-1.53234	0.343271	-4.46394	8.04663e-06	0.000148574			IGKV1D-39	2.50821	0.542225	4.62577	3.73206e-06	6.89865e-05			BANP	0.277238	0.0908598	3.05127	0.00227872	0.0420964
SEL1L3	0.636138	0.150089	4.23841	2.25108e-05	0.000415788			AMOTL1	-1.00517	0.225165	-4.46416	8.0383e-06	0.000148574			LTF	1.9304	0.417518	4.62351	3.77308e-06	6.96667e-05			TTYH3	0.557745	0.18282	3.05078	0.00228246	0.0420964
RPL12P4	0.763553	0.180222	4.23673	2.26801e-05	0.000416434			RP11-597D13.9	1.52358	0.341456	4.462	8.11988e-06	0.000149548			ITGAL	0.550467	0.119083	4.62255	3.79049e-06	6.99097e-05			KIF1C	-0.272285	0.0892329	-3.0514	0.00227775	0.0420964
AGBL5	-0.280985	0.0663196	-4.23683	2.26699e-05	0.000416434			PTAFR	1.09251	0.244858	4.46182	8.12663e-06	0.000149548			SPAG4	1.84665	0.399656	4.62061	3.82608e-06	7.0466e-05			NR0B2	-0.761436	0.249634	-3.05021	0.00228681	0.0421197
IGHV3-20	2.51899	0.594457	4.23746	2.26064e-05	0.000416434			CYP1B1	1.51825	0.340255	4.46209	8.11624e-06	0.000149548			PARVG	0.560706	0.121359	4.62023	3.83308e-06	7.0466e-05			CSF2RB	0.336451	0.110317	3.04987	0.00228941	0.0421197
C1QTNF1	0.791015	0.186665	4.23762	2.25903e-05	0.000416434			CARD11	1.46016	0.327281	4.46148	8.13941e-06	0.000149616			FREM2	-1.13011	0.244602	-4.62021	3.83349e-06	7.0466e-05			SGMS1	-0.298508	0.0978839	-3.04961	0.0022914	0.0421197
EIF4G3	0.237727	0.0561101	4.2368	2.26726e-05	0.000416434			VEGFA	-0.86853	0.194716	-4.46049	8.17739e-06	0.000150147			PLLP	-1.07523	0.232833	-4.61802	3.87422e-06	7.11353e-05			TRAF1	0.621536	0.203869	3.0487	0.00229834	0.042154
ZNF620	-0.485343	0.114639	-4.23367	2.29906e-05	0.000421666			BLM	1.47174	0.330102	4.45843	8.25611e-06	0.000151423			PIM2	1.69747	0.367678	4.61672	3.89848e-06	7.1501e-05			TSPAN13	-0.521851	0.171172	-3.04869	0.00229838	0.042154
PKIA	-0.585794	0.138386	-4.23305	2.30544e-05	0.000422365			PLEKHH2	-1.26563	0.283891	-4.45814	8.26723e-06	0.000151459			PPP1R9A	-0.992807	0.215084	-4.6159	3.91386e-06	7.17034e-05			BMPR1A	-0.251853	0.082633	-3.04785	0.00230485	0.0422256
RP11-404F10.2	1.2273	0.290031	4.23159	2.32042e-05	0.000424638			ADRB2	-1.08129	0.242722	-4.45485	8.39531e-06	0.000153464			SYDE2	-1.08533	0.235147	-4.61556	3.92045e-06	7.17442e-05			ST6GAL1	0.446258	0.146444	3.04729	0.00230915	0.0422575
NRK	1.51958	0.359151	4.23104	2.32616e-05	0.000425215			MARCO	-0.892757	0.200398	-4.45491	8.39294e-06	0.000153464			COL1A1	2.3264	0.504097	4.61498	3.93125e-06	7.1862e-05			ZNF204P	-0.457447	0.150136	-3.04689	0.00231223	0.0422669
SMARCA5	-0.307676	0.0727343	-4.23013	2.33553e-05	0.000426455			IGKV1-12	2.96813	0.667014	4.44988	8.59169e-06	0.000156879			ENSG00000105220	0.494732	0.107252	4.6128	3.97284e-06	7.24614e-05			GIPR	0.679276	0.223021	3.0458	0.00232063	0.0423733
RP11-690D19.3	-0.481661	0.113879	-4.22959	2.3412e-05	0.000426545			HLA-DMA	0.744641	0.167495	4.44576	8.75815e-06	0.000159742			NEBL	-1.10987	0.240595	-4.61303	3.9685e-06	7.24614e-05			IFIT1	-0.528058	0.173404	-3.04525	0.00232489	0.0423817
IGLV3-9	2.24084	0.529794	4.22964	2.34061e-05	0.000426545			BCAM	-0.853242	0.191966	-4.44477	8.79878e-06	0.000160305			RHOBTB1	-0.485777	0.105318	-4.61247	3.97911e-06	7.24955e-05			EPB41L5	-0.574667	0.18872	-3.04507	0.00232623	0.0423817
ARNTL2	1.14023	0.269734	4.22725	2.36569e-05	0.00043053			LY96	1.63766	0.368494	4.4442	8.82187e-06	0.000160548			MANF	0.799623	0.173393	4.61161	3.99553e-06	7.26373e-05			RELB	0.562147	0.184743	3.04286	0.00234339	0.0426
ADGRB1	0.840541	0.198948	4.22493	2.39015e-05	0.000434265			RUNX2	1.15565	0.260077	4.44348	8.85144e-06	0.000160909			KRT18	-0.713263	0.154667	-4.61161	3.99571e-06	7.26373e-05			AFF4	-0.148757	0.0488873	-3.04286	0.00234337	0.0426
PRDM1	0.885846	0.209677	4.2248	2.39149e-05	0.000434265			IRS1	-0.870101	0.195857	-4.44254	8.89039e-06	0.000161439			IGLV3-10	2.31099	0.501386	4.60921	4.04211e-06	7.33998e-05			GNAQ	-0.29557	0.097216	-3.04035	0.00236307	0.0429104
AOAH	0.842458	0.199525	4.22231	2.41809e-05	0.000438612			BCHE	-1.46074	0.328838	-4.44211	8.90816e-06	0.000161467			MICALL2	0.561142	0.121759	4.60862	4.05352e-06	7.35258e-05			ITGB6	-0.311106	0.102342	-3.03986	0.00236692	0.0429329
WNT10A	1.22965	0.29142	4.21953	2.44812e-05	0.000443083			PSTPIP2	1.44354	0.324981	4.44192	8.91609e-06	0.000161467			GRAMD1B	0.600683	0.130396	4.60662	4.09271e-06	7.41551e-05			CTD-2047H16.3	0.690639	0.227292	3.03855	0.00237719	0.0430245
ZNF469	0.973558	0.230719	4.21968	2.44654e-05	0.000443083			BCAT1	1.29619	0.291818	4.44179	8.92137e-06	0.000161467			GCH1	0.618113	0.134237	4.60465	4.13155e-06	7.47765e-05			RP11-705C15.3	0.435361	0.143267	3.03881	0.00237513	0.0430245
GPALPP1	-0.244551	0.0579648	-4.21896	2.45433e-05	0.000443719			SH3RF1	-0.953617	0.214738	-4.44084	8.96067e-06	0.000162			SULT1C2	1.40076	0.304309	4.6031	4.16255e-06	7.51018e-05			PCSK9	-0.592516	0.195055	-3.03769	0.00238397	0.0430346
SCML4	0.8286	0.19643	4.21829	2.46161e-05	0.000444548			OR2A9P	-1.13995	0.256888	-4.43753	9.09988e-06	0.000164337			BMPER	-1.25308	0.272213	-4.6033	4.15842e-06	7.51018e-05			TOM1L1	-0.388688	0.127968	-3.03739	0.00238634	0.0430346
ZNF217	0.26674	0.0632408	4.21784	2.46652e-05	0.000444947			IGKV3D-11	3.27723	0.738786	4.43596	9.16627e-06	0.000165354			ARHGAP45	0.586189	0.127348	4.60306	4.1632e-06	7.51018e-05			PID1	-0.325437	0.107152	-3.03716	0.0023882	0.0430346
ANXA3	-1.16798	0.276994	-4.21661	2.48005e-05	0.000446897			ANO1	-1.12691	0.254064	-4.43554	9.18415e-06	0.000165495			PYHIN1	0.896611	0.1948	4.60274	4.16975e-06	7.51376e-05			SBDS	-0.330793	0.108883	-3.03806	0.0023811	0.0430346
SLC7A5P1	0.804908	0.191106	4.21185	2.53288e-05	0.000455263			BTBD3	-0.789832	0.17808	-4.43526	9.19591e-06	0.000165526			ZC3H14	-0.365174	0.0793501	-4.60205	4.18343e-06	7.53018e-05			MIR34AHG	0.407382	0.134172	3.03626	0.0023953	0.0430684
UXS1	-0.334104	0.0793209	-4.21206	2.53054e-05	0.000455263			HIST1H2BI	1.77922	0.401375	4.43282	9.30099e-06	0.000167053			FUT7	1.60296	0.348411	4.60079	4.20888e-06	7.56771e-05			DDX39A	0.330981	0.109004	3.0364	0.00239423	0.0430684
IGHV4-34	2.13905	0.507885	4.21168	2.53477e-05	0.000455263			CCDC80	1.30481	0.294346	4.43293	9.29626e-06	0.000167053			PPP1R16B	0.673849	0.146561	4.59775	4.27083e-06	7.67072e-05			FAM215B	0.648884	0.213756	3.03563	0.0024003	0.0431113
ATXN7L3B	-0.207358	0.0492378	-4.21136	2.53834e-05	0.000455409			CD96	1.40142	0.316323	4.43034	9.4084e-06	0.000168798			LINC00954	1.03546	0.225233	4.59726	4.28078e-06	7.68023e-05			Mar-03	0.406519	0.133954	3.03475	0.00240732	0.0431901
TRAF2	0.505782	0.120131	4.21026	2.55079e-05	0.000457144			IGHV1-69	3.56408	0.804715	4.42899	9.46742e-06	0.000169672			SNX25	-0.679011	0.147714	-4.59678	4.29069e-06	7.68962e-05			LRRC75B	-0.410873	0.135421	-3.03403	0.00241307	0.0432462
ILDR2	-1.10397	0.262266	-4.20933	2.56125e-05	0.000457525			SELENBP1	-0.962624	0.217425	-4.42737	9.53873e-06	0.000170764			CD53	0.840909	0.183215	4.58973	4.43821e-06	7.94536e-05			TVP23C	0.237756	0.0783773	3.03347	0.00241756	0.0432482
IGLV1-36	2.29699	0.545673	4.20946	2.55979e-05	0.000457525			CLIC3	-1.12993	0.255256	-4.42666	9.57015e-06	0.00017114			SIGLEC7	0.720234	0.156987	4.58785	4.47836e-06	8.00789e-05			TRBC1	0.803616	0.264926	3.03336	0.00241843	0.0432482
IGLC2	2.28999	0.54398	4.2097	2.55708e-05	0.000457525			RP11-81H14.2	2.50566	0.566268	4.42487	9.65002e-06	0.000172382			CCL4	1.21508	0.264859	4.58764	4.48286e-06	8.00789e-05			RNF44	0.416056	0.137286	3.03057	0.0024409	0.0436027
MGAT3	-0.600027	0.142579	-4.20837	2.57224e-05	0.000458746			EVPL	-1.07318	0.242612	-4.42343	9.71456e-06	0.000173347			CCDC163	1.08693	0.236972	4.58673	4.50237e-06	8.02533e-05			ALDH3A2	-0.324466	0.107098	-3.02962	0.00244864	0.0436935
MVB12B	-0.563893	0.134005	-4.208	2.57644e-05	0.000458746			PNOC	2.75285	0.622907	4.41935	9.8997e-06	0.000176459			SCAI	-0.614796	0.134037	-4.58677	4.50146e-06	8.02533e-05			TYRO3P	0.527554	0.174181	3.02877	0.0024555	0.0437211
GRK5	-0.573005	0.13617	-4.20801	2.57631e-05	0.000458746			HIST1H2BO	1.63214	0.36944	4.41789	9.96708e-06	0.000177441			ENTPD4	0.372723	0.081301	4.58448	4.55128e-06	8.09499e-05			FAM167A	-0.797609	0.263337	-3.02885	0.00245487	0.0437211
AOAH-IT1	0.990445	0.235565	4.20455	2.616e-05	0.000464991			CCL8	2.33661	0.528921	4.41769	9.97632e-06	0.000177441			PON2	-0.568003	0.123895	-4.58455	4.54968e-06	8.09499e-05			TRA2A	0.173866	0.0574172	3.02813	0.00246075	0.0437674
PDLIM4	1.00551	0.239155	4.20445	2.61717e-05	0.000464991			DMTN	-1.09636	0.248226	-4.41677	1.00185e-05	0.000177998			SCNN1A	-0.895614	0.195431	-4.58277	4.58849e-06	8.15236e-05			RP11-768G7.1	-0.77503	0.256	-3.02746	0.00246615	0.043784
MSI2	0.449935	0.107064	4.20248	2.64011e-05	0.000468562			TNFRSF18	2.1876	0.4954	4.41583	1.00625e-05	0.000178587			PGM1	-0.414552	0.0904743	-4.58199	4.60579e-06	8.17429e-05			LAMC2	-0.549936	0.181655	-3.02736	0.002467	0.043784
SRGAP3	0.632902	0.150615	4.20212	2.64425e-05	0.000468792			SLC1A4	1.23801	0.28062	4.4117	1.0256e-05	0.000181824			ANTXRLP1	1.50413	0.328319	4.58132	4.62061e-06	8.19175e-05			PIF1	0.711136	0.235005	3.02605	0.00247769	0.0438542
PTPRK	-0.407714	0.0970417	-4.20143	2.65228e-05	0.000469711			RAPH1	-1.01746	0.23064	-4.41147	1.02669e-05	0.000181824			FRAS1	-0.857533	0.18722	-4.58036	4.64172e-06	8.22034e-05			PCSK7	0.322099	0.106437	3.02618	0.00247663	0.0438542
EGFEM1P	-1.23439	0.293859	-4.20062	2.66185e-05	0.000470537			ANKRD1	-1.63828	0.371463	-4.41035	1.03205e-05	0.000182576			BDNF	-1.58522	0.346159	-4.57947	4.66154e-06	8.24657e-05			KANK1	-0.238993	0.0789824	-3.0259	0.00247895	0.0438542
FKBP11	0.834178	0.198588	4.20055	2.66266e-05	0.000470537			PLA2G7	3.10634	0.704404	4.40989	1.03425e-05	0.000182769			MPP7	-0.836492	0.182686	-4.57884	4.67559e-06	8.26254e-05			PLCXD3	-0.402667	0.133095	-3.02541	0.00248298	0.0438784
WNT10B	1.26931	0.302208	4.20012	2.66777e-05	0.000470934			SULT1A2	-1.41315	0.320826	-4.40474	1.05912e-05	0.000186964			SH3RF1	-0.644789	0.140828	-4.57854	4.68226e-06	8.26547e-05			VAMP1	0.540756	0.178786	3.02459	0.00248967	0.0439025
STRN	-0.204378	0.0486711	-4.19916	2.67906e-05	0.000472422			LGALS2	1.95167	0.443206	4.40353	1.06505e-05	0.000187808			FAM184A	-1.06315	0.232229	-4.57801	4.6942e-06	8.27768e-05			SMAD2	-0.155779	0.0515037	-3.02462	0.00248949	0.0439025
LINC00968	-0.958704	0.228393	-4.1976	2.69758e-05	0.000474178			HSPA12B	-1.18318	0.268889	-4.40026	1.08123e-05	0.000190459			CD7	1.13997	0.249078	4.57677	4.72207e-06	8.31791e-05			SAPCD2	0.714302	0.236194	3.02422	0.00249273	0.0439093
RYBP	-0.311639	0.0742407	-4.19768	2.69668e-05	0.000474178			KNDC1	-1.31777	0.299781	-4.39577	1.10379e-05	0.000194224			JADE1	-0.354109	0.0774053	-4.57474	4.76813e-06	8.39008e-05			PIK3R6	0.566077	0.187217	3.02363	0.00249758	0.0439351
NEO1	-0.489992	0.116732	-4.19759	2.69766e-05	0.000474178			S100B	1.7434	0.396732	4.39441	1.11076e-05	0.000195243			FCER1A	-0.987302	0.215882	-4.57334	4.80013e-06	8.43738e-05			ENSG00000141639	-0.765212	0.253124	-3.02308	0.00250219	0.0439351
CD247	0.7267	0.173157	4.19678	2.70739e-05	0.00047538			NOS1	-1.85251	0.421654	-4.39345	1.11566e-05	0.000195894			SLITRK6	-1.94636	0.425719	-4.57195	4.83211e-06	8.48452e-05			ARHGEF12	-0.313095	0.103565	-3.02317	0.00250144	0.0439351
HIST1H3J	1.51174	0.360399	4.19462	2.73328e-05	0.000479416			SBSPON	-1.38203	0.314597	-4.39302	1.11787e-05	0.000196073			SOSTDC1	-2.69004	0.58888	-4.56806	4.92259e-06	8.63419e-05			FBLIM1	0.462522	0.153105	3.02094	0.00251989	0.0441624
PPM1L	-0.403571	0.09625	-4.19294	2.75356e-05	0.00048246			HIST1H2AG	1.69935	0.386877	4.39249	1.12061e-05	0.000196346			EIF4G3	0.292192	0.0639802	4.56691	4.94968e-06	8.66326e-05			UBL3	-0.303333	0.100413	-3.02087	0.0025205	0.0441624
ANK1	0.951134	0.226897	4.19192	2.76605e-05	0.000484133			DMRT2	-1.59697	0.363739	-4.39043	1.13126e-05	0.000198			HLA-H	0.405243	0.0887328	4.567	4.94754e-06	8.66326e-05			ENSG00000160326	0.488661	0.161853	3.01915	0.00253481	0.0441781
NNT-AS1	-0.302246	0.0721088	-4.19153	2.7708e-05	0.000484449			PRKACB	0.821874	0.187227	4.38972	1.13494e-05	0.000198434			TOM1L1	-0.648399	0.142	-4.5662	4.96635e-06	8.6832e-05			WNT5A	-0.453429	0.150163	-3.01958	0.00253129	0.0441781
COBLL1	-0.434733	0.103751	-4.19015	2.78765e-05	0.000486877			HEYL	-0.900922	0.205307	-4.38817	1.14308e-05	0.000199645			EAF2	1.07756	0.236002	4.56588	4.974e-06	8.68735e-05			ENSG00000183309	-0.138274	0.0457954	-3.01939	0.00253282	0.0441781
FBLIM1	0.576336	0.137566	4.18952	2.79544e-05	0.000487721			CLEC3B	-1.32571	0.302288	-4.3856	1.15668e-05	0.000201807			ASPHD2	1.106	0.242248	4.56556	4.98162e-06	8.69145e-05			MAPK1	-0.188199	0.0623252	-3.01962	0.00253089	0.0441781
RASGRF2	0.683097	0.163098	4.18826	2.81097e-05	0.000489911			CYBA	1.11851	0.255088	4.38481	1.16089e-05	0.000202327			POGK	-0.281981	0.0617744	-4.56468	5.00251e-06	8.71866e-05			DAPK1	-0.282732	0.0936326	-3.01959	0.0025312	0.0441781
LRRC57	-0.310882	0.0742876	-4.18485	2.85359e-05	0.000496399			ST18	2.1636	0.493867	4.38094	1.18168e-05	0.000205514			GCOM1	-1.50027	0.328703	-4.56422	5.01353e-06	8.71941e-05			CXCR3	0.777205	0.257709	3.01582	0.00256281	0.0444226
FILIP1	-0.655066	0.156542	-4.1846	2.85672e-05	0.000496399			CGNL1	-0.996135	0.227377	-4.38099	1.18141e-05	0.000205514			NEDD4L	-0.956021	0.209452	-4.56439	5.00957e-06	8.71941e-05			SYTL1	0.517708	0.171663	3.01584	0.00256269	0.0444226
STK10	0.371721	0.0888329	4.1845	2.85792e-05	0.000496399			RBMS2	-1.02959	0.235307	-4.37553	1.21139e-05	0.00021046			MYBL2	1.55777	0.341371	4.56328	5.03605e-06	8.74934e-05			GDF10	-0.679529	0.225361	-3.01528	0.00256739	0.0444226
STAT1	0.976169	0.233292	4.18432	2.86025e-05	0.000496399			DNALI1	-1.18485	0.270832	-4.37485	1.21514e-05	0.000210803			AC083843.4	-0.903815	0.198105	-4.56229	5.05986e-06	8.78145e-05			IGHV1-18	1.6391	0.543538	3.01562	0.00256457	0.0444226
IGLV3-1	2.11144	0.504756	4.18308	2.87583e-05	0.000498578			PTPN7	1.45292	0.332118	4.37471	1.21593e-05	0.000210803			MB21D1	0.601544	0.131879	4.56133	5.08309e-06	8.81247e-05			IGHV4-39	1.72791	0.572965	3.01573	0.00256358	0.0444226
YAP1	-0.388308	0.0928615	-4.18159	2.89483e-05	0.000501344			HIST1H3G	1.87693	0.429414	4.37092	1.23727e-05	0.000214053			GIPC1	-0.376863	0.0826286	-4.56093	5.09287e-06	8.82015e-05			ADIRF	-0.549157	0.182026	-3.01692	0.00255358	0.0444226
ATM	0.46657	0.111605	4.18053	2.90827e-05	0.000503143			CXCR4	1.46562	0.335299	4.3711	1.23625e-05	0.000214053			GPC4	-0.500576	0.10978	-4.55981	5.12011e-06	8.858e-05			SIK2	-0.223515	0.0741306	-3.01516	0.00256846	0.0444226
TMEM176A	0.900723	0.21549	4.17989	2.91656e-05	0.000504048			EVI2A	1.52472	0.349322	4.36479	1.27243e-05	0.000219905			EML3	0.404781	0.0887998	4.55835	5.1557e-06	8.91022e-05			IGKV4-1	1.65158	0.547802	3.01493	0.00257042	0.0444226
SELL	1.19598	0.286192	4.17894	2.92866e-05	0.000505609			ALCAM	-0.913335	0.209435	-4.36095	1.29497e-05	0.000223565			BCL11B	1.033	0.226682	4.55703	5.18809e-06	8.9568e-05			GSPT1	-0.187975	0.062407	-3.01208	0.00259468	0.044795
IGKV1-17	2.03305	0.486777	4.17655	2.95962e-05	0.000510418			LMO3	-0.853716	0.195965	-4.35647	1.32175e-05	0.00022795			GAS6-AS1	0.717453	0.157448	4.55676	5.19495e-06	8.95924e-05			MYOZ3	-0.654468	0.217318	-3.01157	0.00259898	0.0448222
PLPP5	0.530946	0.127242	4.17273	3.00966e-05	0.000518505			CTD-2516F10.2	1.14935	0.263918	4.35493	1.33109e-05	0.00022932			PIK3AP1	0.793567	0.174187	4.55584	5.21764e-06	8.98896e-05			Mar-01	-0.476799	0.158418	-3.00975	0.00261466	0.0450455
ITGAD	1.18713	0.284525	4.17231	3.01526e-05	0.000518927			RNASET2	0.942517	0.216471	4.354	1.33674e-05	0.000230054			CD96	0.876042	0.192303	4.55552	5.22553e-06	8.99316e-05			C15orf48	1.1005	0.365718	3.00915	0.0026198	0.0450869
B4GALT7	0.36591	0.0877048	4.17206	3.01852e-05	0.000518946			ERBB2	-0.984999	0.22629	-4.35282	1.344e-05	0.000231062			IGDCC4	1.42561	0.313021	4.55436	5.25447e-06	9.0241e-05			RP3-465N24.5	0.577722	0.192028	3.00853	0.00262514	0.0451317
IGHV1-46	2.13901	0.51292	4.17027	3.04242e-05	0.00052251			ADAMTS4	1.31841	0.302909	4.3525	1.34591e-05	0.000231149			IGKV1-17	2.25912	0.496022	4.55448	5.25157e-06	9.0241e-05			TNFAIP8L1	0.46737	0.155383	3.00786	0.00263096	0.0451845
FBXO38	-0.202999	0.0486818	-4.16992	3.04708e-05	0.000522764			PFKP	1.14785	0.264087	4.34647	1.38349e-05	0.000237355			PHYH	-0.425674	0.0934758	-4.55384	5.26756e-06	9.03715e-05			IGHV2-5	1.58154	0.526053	3.00643	0.00264332	0.0452551
PRICKLE2	-0.615543	0.147636	-4.16934	3.05484e-05	0.00052355			PCDHA12	-1.45883	0.335678	-4.34593	1.38689e-05	0.000237691			GRK2	0.381527	0.0838154	4.55199	5.31407e-06	9.10001e-05			TAPT1	-0.260363	0.0865995	-3.00653	0.00264252	0.0452551
RP11-16C1.2	0.60428	0.144967	4.16839	3.06755e-05	0.000524094			PTPN22	0.987362	0.227275	4.34434	1.39694e-05	0.000239165			OSBPL9	-0.29797	0.0654599	-4.55194	5.31525e-06	9.10001e-05			NAPSA	-0.51055	0.169804	-3.0067	0.00264099	0.0452551
SLAIN1	-0.436995	0.104835	-4.1684	3.0674e-05	0.000524094			EMB	1.01392	0.2335	4.34226	1.41025e-05	0.000241192			AC008268.1	-2.01882	0.443608	-4.55093	5.34105e-06	9.13469e-05			ENSG00000165323	-0.6947	0.231184	-3.00496	0.00265613	0.0454273
BMPR1A	-0.400562	0.096087	-4.16874	3.06285e-05	0.000524094			TJP1	-1.04808	0.241395	-4.34177	1.41341e-05	0.000241482			PRTG	-0.74201	0.163058	-4.55059	5.34946e-06	9.13958e-05			IGHV2-70D	1.57029	0.522732	3.00401	0.0026645	0.0454288
CAMSAP2	-0.328216	0.0787449	-4.16809	3.07158e-05	0.000524237			CD3D	1.59732	0.36801	4.34042	1.42209e-05	0.000242713			SMAGP	-0.846616	0.18606	-4.55023	5.35883e-06	9.1461e-05			KDM4C	0.145855	0.0485496	3.00425	0.00266237	0.0454288
ADAM12	1.99623	0.478977	4.16769	3.07697e-05	0.000524614			TBX5-AS1	-1.08421	0.249917	-4.33828	1.436e-05	0.000244764			TAPT1	-0.403707	0.0887498	-4.54882	5.39476e-06	9.1979e-05			ATP2C1	-0.224488	0.0747156	-3.00457	0.00265954	0.0454288
ITGA11	1.71284	0.411105	4.16642	3.0942e-05	0.000527005			IGHV3-30	3.07165	0.708061	4.33812	1.43708e-05	0.000244764			LRRC36	-1.48699	0.327078	-4.54628	5.46034e-06	9.30008e-05			YAP1	-0.263579	0.0877531	-3.00364	0.0026677	0.0454364
EOGT	-0.301017	0.0722536	-4.16612	3.09828e-05	0.000527111			COCH	1.85406	0.427494	4.33705	1.4441e-05	0.000245706			EXD2	-0.295	0.0649072	-4.54495	5.49492e-06	9.34205e-05			LDLRAD4	0.296859	0.0988627	3.00274	0.00267562	0.0455243
FMNL3	0.321156	0.0770915	4.1659	3.10121e-05	0.000527111			IGLV6-57	3.02836	0.698323	4.33662	1.44693e-05	0.000245933			PRX	-1.4114	0.310547	-4.54489	5.49633e-06	9.34205e-05			RP11-16C1.2	0.513761	0.171205	3.00084	0.00269233	0.0455731
NFAM1	0.961044	0.230825	4.16352	3.13372e-05	0.000532086			PPIF	1.11061	0.25612	4.3363	1.44904e-05	0.000246038			TMPRSS13	-0.922804	0.203174	-4.54194	5.57397e-06	9.46425e-05			CD96	0.644884	0.214867	3.00132	0.00268811	0.0455731
MAPK4	-1.08436	0.26047	-4.16308	3.13984e-05	0.000532576			TIGIT	1.57526	0.363503	4.33354	1.46729e-05	0.00024888			OXNAD1	0.433708	0.0955201	4.54049	5.61236e-06	9.51963e-05			IRF8	0.549924	0.183191	3.00191	0.00268293	0.0455731
TSSC1	0.253422	0.0609014	4.16118	3.16611e-05	0.00053648			IGHV3-48	3.18266	0.734617	4.3324	1.4749e-05	0.000249913			HOMER1	-0.690125	0.152007	-4.54009	5.62312e-06	9.52807e-05			USP47	-0.175396	0.0584432	-3.00114	0.00268968	0.0455731
PCSK7	0.376147	0.0904327	4.15942	3.19061e-05	0.000540075			IL17RE	-1.12741	0.260258	-4.33188	1.4784e-05	0.000250249			BCAS4	0.878636	0.193571	4.53908	5.64992e-06	9.56363e-05			ARHGAP21	-0.277265	0.0923831	-3.00125	0.00268872	0.0455731
FEM1C	-0.27324	0.0656973	-4.15907	3.19541e-05	0.000540333			SH3GL3	-1.76175	0.40675	-4.33127	1.48252e-05	0.000250688			RP11-325F22.2	1.05184	0.231792	4.53787	5.68264e-06	9.60345e-05			SLC7A5	0.781223	0.260405	3.00003	0.00269956	0.0456485
PSAT1	1.41847	0.341151	4.15791	3.21174e-05	0.000542537			PAQR5	-1.12822	0.260636	-4.32872	1.49977e-05	0.000253345			ENSG00000154822	0.422009	0.0930035	4.53756	5.69093e-06	9.60345e-05			CXCR2P1	0.999575	0.333292	2.9991	0.00270782	0.0457414
TINCR	-1.18516	0.285181	-4.15582	3.24126e-05	0.000546962			GGTA1P	0.915766	0.211567	4.3285	1.50131e-05	0.000253346			SYVN1	0.661042	0.145682	4.53758	5.69033e-06	9.60345e-05			TRPV4	0.536567	0.178941	2.99857	0.00271246	0.0457566
EIF2AK2	-0.21367	0.05143	-4.15458	3.2589e-05	0.000549376			IGLC3	3.0643	0.708045	4.32783	1.50583e-05	0.000253849			TMEM139	-1.3915	0.306726	-4.53663	5.71606e-06	9.60648e-05			USP44	-0.415331	0.138548	-2.99775	0.00271983	0.0457566
IFNAR2	0.401844	0.0967573	4.15312	3.27979e-05	0.000552333			RSPO1	-1.30449	0.301471	-4.32708	1.51102e-05	0.000254463			CLSTN3	0.773806	0.170563	4.53676	5.71238e-06	9.60648e-05			RASAL3	0.550732	0.183708	2.99787	0.00271871	0.0457566
WASF3	-0.577378	0.139051	-4.15228	3.29184e-05	0.000553796			AKR1B1	1.03907	0.240193	4.32598	1.51858e-05	0.000255474			RASSF8	-0.612509	0.13501	-4.53677	5.71216e-06	9.60648e-05			WIPF1	0.403226	0.134505	2.99786	0.00271884	0.0457566
CDK5RAP3	0.311241	0.0749739	4.15133	3.30544e-05	0.00055505			LHFPL2	1.15023	0.265931	4.32529	1.52332e-05	0.00025601			AP1B1	0.449829	0.0991509	4.53681	5.71117e-06	9.60648e-05			RPS16	0.321481	0.107256	2.99732	0.00272369	0.0457746
PLS3	-0.472904	0.113917	-4.15129	3.30604e-05	0.00055505			COL4A4	-0.723019	0.167178	-4.32483	1.52648e-05	0.000256281			CYSTM1	-0.510932	0.112655	-4.53534	5.75094e-06	9.65212e-05			GRAPL	0.48252	0.161083	2.99547	0.00274027	0.0459595
NINJ2	-0.525868	0.126701	-4.15047	3.31794e-05	0.000556481			IMPA2	-0.872932	0.201942	-4.32268	1.54142e-05	0.000258145			CDH5	-0.689724	0.152082	-4.5352	5.75494e-06	9.65212e-05			CXCR6	0.722119	0.241058	2.99563	0.00273883	0.0459595
URB1	0.280902	0.0677006	4.14918	3.33665e-05	0.000559051			FBXO32	0.797943	0.1846	4.32256	1.54229e-05	0.000258145			WNT5A	-0.530707	0.117027	-4.53491	5.76283e-06	9.65553e-05			RP4-639F20.1	-0.36732	0.122675	-2.99425	0.00275123	0.046086
SULF2	0.997095	0.240444	4.14688	3.37033e-05	0.000564119			SEC24D	0.729719	0.168814	4.32261	1.54195e-05	0.000258145			ENSG00000141639	-1.31956	0.291008	-4.53445	5.77526e-06	9.66491e-05			SIPA1	0.259213	0.0865772	2.99401	0.00275341	0.046086
CCL3	1.50176	0.362305	4.14502	3.3978e-05	0.000566988			HPCAL1	-0.808722	0.187124	-4.32185	1.54725e-05	0.000258713			RP11-255H23.2	-1.06949	0.235869	-4.53427	5.78017e-06	9.66491e-05			HACD4	-0.341819	0.114184	-2.99358	0.00275723	0.0461032
RAB27B	-0.954968	0.230377	-4.14524	3.39464e-05	0.000566988			SHROOM4	-1.1297	0.261414	-4.3215	1.54972e-05	0.000258862			SYP	-0.659123	0.145395	-4.53333	5.806e-06	9.69825e-05			SPRY2	-0.289492	0.0967533	-2.99207	0.00277093	0.0462384
KIF5B	-0.224437	0.0541423	-4.14532	3.39333e-05	0.000566988			PSAT1	2.16268	0.500478	4.32122	1.55167e-05	0.000258926			PIK3CG	0.740388	0.163341	4.53278	5.82115e-06	9.71371e-05			CRK	-0.26602	0.0889044	-2.99221	0.00276968	0.0462384
TNK2	0.549827	0.132672	4.14427	3.40901e-05	0.000567709			GBP2	1.10071	0.254774	4.32032	1.55804e-05	0.000259726			HM13	0.569445	0.125648	4.53208	5.84059e-06	9.73628e-05			IGKV1-8	1.70172	0.568989	2.99077	0.00278277	0.0463889
KCTD3	-0.41849	0.100976	-4.14445	3.40624e-05	0.000567709			FREM2	-1.11352	0.257768	-4.31986	1.56129e-05	0.000260005			PPM1D	-0.338362	0.07467	-4.53144	5.85835e-06	9.75602e-05			KHDRBS3	-0.448889	0.150148	-2.98965	0.00279295	0.0464645
BCAS4	0.878751	0.212154	4.14205	3.44221e-05	0.000572284			MEDAG	1.4513	0.336025	4.31902	1.56721e-05	0.000260727			SH2B2	0.802658	0.177176	4.53027	5.89074e-06	9.80005e-05			PMM2	0.300718	0.100578	2.9899	0.00279068	0.0464645
RASA3	0.419908	0.101379	4.14196	3.44344e-05	0.000572284			RP11-96D1.11	-1.17505	0.272336	-4.31472	1.59804e-05	0.000265587			STXBP6	-1.1871	0.262051	-4.53003	5.89767e-06	9.80168e-05			PKIA	-0.4422	0.147929	-2.98927	0.00279648	0.0464763
FAM167A	-1.10095	0.265834	-4.14149	3.4505e-05	0.00057288			STARD5	1.1933	0.276627	4.31375	1.60508e-05	0.000266489			SH2D4A	-0.868973	0.191879	-4.52875	5.93346e-06	9.85123e-05			RP11-98J23.1	0.51343	0.171798	2.98856	0.00280294	0.0465368
DISC1	0.483081	0.116689	4.13988	3.4748e-05	0.000576315			SNX25	-0.85939	0.199293	-4.31218	1.61651e-05	0.000268116			SFTA2	-1.12886	0.249367	-4.5269	5.98555e-06	9.9277e-05			IFNAR2	0.273802	0.091649	2.98751	0.00281262	0.0466034
IGKV2-24	2.11266	0.510345	4.13966	3.47819e-05	0.000576315			HLA-DOB	1.56949	0.364087	4.31075	1.62704e-05	0.000268781			HIST1H1B	1.1227	0.248049	4.52612	6.00763e-06	9.94999e-05			SFRP2	1.4063	0.470697	2.98769	0.00281094	0.0466034
CHRM2	-1.77333	0.428459	-4.13885	3.49053e-05	0.00057763			DEF6	0.998739	0.231678	4.31089	1.62599e-05	0.000268781			SLC1A4	0.989359	0.218613	4.52563	6.02163e-06	9.94999e-05			CHMP4C	-0.417949	0.139937	-2.98669	0.00282019	0.0466351
MARVELD2	-0.825339	0.199421	-4.13868	3.49313e-05	0.00057763			FERMT3	0.958858	0.222422	4.31099	1.62526e-05	0.000268781			IGHV3-53	2.74843	0.60731	4.52557	6.02316e-06	9.94999e-05			USP32	-0.168574	0.0564361	-2.98698	0.00281745	0.0466351
ADGRL2	-0.719959	0.173973	-4.13834	3.49832e-05	0.000577907			DSP	-0.819338	0.190055	-4.31107	1.62467e-05	0.000268781			FERMT3	0.723824	0.159931	4.52585	6.01535e-06	9.94999e-05			ZBTB44	-0.169562	0.0567799	-2.9863	0.00282375	0.0466471
CD55	-0.879931	0.212648	-4.13797	3.50385e-05	0.000578241			B3GNT7	-1.05339	0.244377	-4.31051	1.62877e-05	0.000268795			HACD1	-0.699716	0.154772	-4.52094	6.15652e-06	0.000101601			IRX2	-0.568956	0.190565	-2.98563	0.00282999	0.0467033
ALDH3A2	-0.469629	0.113546	-4.13601	3.53402e-05	0.000582636			GUCY1A2	-1.00337	0.233051	-4.30537	1.6671e-05	0.000274846			AC017002.2	1.05441	0.233293	4.51968	6.19339e-06	0.000102107			TRAC	0.794747	0.266347	2.98388	0.0028462	0.0469239
ALS2CR11	-0.668443	0.161642	-4.13534	3.54434e-05	0.000583753			GPM6B	-1.0013	0.232598	-4.30486	1.67091e-05	0.000275198			RASGRP1	0.787115	0.174267	4.51671	6.2807e-06	0.000103443			WNT10A	0.997186	0.334394	2.98207	0.00286307	0.0471547
PODNL1	1.52239	0.368291	4.13366	3.57037e-05	0.000587452			FAM46C	1.02234	0.237572	4.30329	1.6828e-05	0.00027688			KCTD3	-0.468411	0.103716	-4.51628	6.29365e-06	0.000103553			CH25H	0.820149	0.275089	2.98139	0.00286939	0.047185
EIF4EBP2	-0.221968	0.0537097	-4.13274	3.58465e-05	0.000589214			UNC13B	-0.996819	0.231718	-4.30187	1.69363e-05	0.000278385			LINC01684	1.23598	0.273728	4.51535	6.32138e-06	0.000103802			TRG-AS1	0.470476	0.157827	2.98096	0.0028735	0.047185
LPIN1	0.318228	0.0770084	4.13238	3.59019e-05	0.000589535			SLC4A7	0.92231	0.214415	4.30153	1.69624e-05	0.000278535			RIN2	-0.429615	0.0951432	-4.51546	6.31808e-06	0.000103802			TLR6	0.666016	0.223417	2.98104	0.00287274	0.047185
RASGRP1	0.743226	0.179871	4.13199	3.5964e-05	0.000589967			ZDHHC11	-1.63021	0.379079	-4.30044	1.70459e-05	0.000279628			ENSG00000099953	2.08953	0.462829	4.51469	6.34089e-06	0.000104018			TMEM139	-0.756595	0.253881	-2.98011	0.00288142	0.0472208
JSRP1	1.96552	0.47596	4.12958	3.63419e-05	0.000593801			AP1M2	-1.12712	0.262123	-4.29995	1.70835e-05	0.000279809			NFATC2	0.631116	0.139808	4.51415	6.35713e-06	0.000104181			PGAP1	-0.419878	0.140884	-2.98031	0.00287959	0.0472208
CD40LG	0.882572	0.213719	4.12958	3.63419e-05	0.000593801			BCL6B	-0.907166	0.210976	-4.29986	1.70909e-05	0.000279809			ENSG00000151276	-0.603632	0.133739	-4.51352	6.37594e-06	0.000104385			E2F3	0.373699	0.125414	2.97972	0.00288514	0.0472349
RPL3P4	0.485047	0.117453	4.1297	3.63239e-05	0.000593801			HIST1H2BM	1.95906	0.455728	4.29876	1.7176e-05	0.000280643			CRNDE	-0.922841	0.204532	-4.51196	6.42305e-06	0.000104979			IGKC	1.64446	0.551977	2.97922	0.00288982	0.0472645
ANKRD27	-0.228708	0.0553758	-4.13011	3.62594e-05	0.000593801			DNAH5	-1.39651	0.324849	-4.29896	1.71602e-05	0.000280643			MYO9B	0.456514	0.10118	4.5119	6.42495e-06	0.000104979			SLK	-0.278559	0.0935184	-2.97865	0.00289523	0.047306
ZNF276	0.307154	0.0744078	4.12798	3.65963e-05	0.000597052			AKR1A1	0.962022	0.223954	4.29563	1.74199e-05	0.000284347			SAMD11	1.03081	0.228522	4.51077	6.45921e-06	0.00010533			NFKBIE	0.530578	0.178201	2.97741	0.00290697	0.0474507
PCDH9	-0.984509	0.238503	-4.12787	3.66134e-05	0.000597052			AHNAK	-0.790406	0.184053	-4.29444	1.75136e-05	0.000285594			CD69	0.850562	0.18856	4.51082	6.45768e-06	0.00010533			CLEC3B	-0.718721	0.241441	-2.97679	0.00291279	0.0474986
SLC2A5	2.29453	0.556124	4.12592	3.69248e-05	0.000601534			SFTPC	-1.28045	0.298284	-4.29271	1.76502e-05	0.000287536			ZSCAN31	-0.645359	0.143091	-4.51012	6.47899e-06	0.000105548			SNX7	-0.358589	0.120525	-2.97524	0.0029276	0.047693
SOD2	1.21719	0.295316	4.12164	3.76185e-05	0.00061223			MS4A1	3.02204	0.704323	4.2907	1.78108e-05	0.000289866			ADAMTS4	2.01404	0.446608	4.50964	6.49376e-06	0.000105684			GPRASP2	-0.237929	0.0799829	-2.97475	0.00293223	0.0477211
RP11-1149O23.3	0.982333	0.23843	4.12	3.78874e-05	0.00061539			NOTUM	-1.73316	0.404042	-4.28956	1.79024e-05	0.000291069			EFNB2	-0.825706	0.18313	-4.50886	6.51776e-06	0.00010597			NINJ2	-0.378441	0.127327	-2.9722	0.00295673	0.0480724
RPLP0P6	0.551298	0.133807	4.12009	3.78718e-05	0.00061539			STAG3	1.5636	0.364764	4.28661	1.81422e-05	0.000294677			HPGD	-1.62922	0.361406	-4.50802	6.54362e-06	0.000106285			CLIC3	-0.563043	0.189521	-2.97087	0.00296962	0.0481868
APBA2	0.675933	0.164163	4.11746	3.83072e-05	0.000619764			ZNF385A	0.99917	0.233106	4.28634	1.81641e-05	0.000294742			MKI67	0.932465	0.206916	4.50649	6.59075e-06	0.000106946			TNFAIP2	0.411305	0.138437	2.97105	0.00296779	0.0481868
WARS2	-0.248334	0.0603112	-4.11754	3.82939e-05	0.000619764			FGFR3	-1.11135	0.259345	-4.28522	1.82556e-05	0.000295644			LRRTM4	-1.39737	0.310118	-4.50593	6.60814e-06	0.000107122			PCED1B-AS1	0.616849	0.207821	2.96817	0.00299582	0.0485642
TJP2	-0.587914	0.142766	-4.11803	3.82126e-05	0.000619764			WIPF1	0.852378	0.198906	4.28533	1.82472e-05	0.000295644			PEG10	-1.13877	0.252792	-4.5048	6.64364e-06	0.000107592			ARHGAP15	0.521678	0.175789	2.96763	0.00300106	0.0485644
IFI16	0.50294	0.122137	4.11783	3.82461e-05	0.000619764			PITPNM2	-1.21787	0.284263	-4.2843	1.83313e-05	0.000296502			FOXA2	-1.01541	0.225525	-4.50244	6.71775e-06	0.000108685			ATR	0.184441	0.0621525	2.96756	0.00300174	0.0485644
UNC13A	1.26782	0.30796	4.11683	3.84112e-05	0.000620837			VEGFD	-1.26365	0.294974	-4.28392	1.83626e-05	0.000296502			RP11-474P2.7	0.893604	0.198491	4.50199	6.73216e-06	0.000108811			IGHV3-11	1.66094	0.559812	2.96696	0.00300756	0.048611
PCED1A	0.294142	0.0714692	4.11565	3.86098e-05	0.000623434			EGFL7	-0.901321	0.21039	-4.28406	1.83517e-05	0.000296502			SLC7A5P1	1.03401	0.229723	4.50113	6.75919e-06	0.000109141			RASL12	-0.344698	0.116248	-2.96519	0.00302499	0.0488447
TCAF1	-0.318178	0.0773224	-4.11495	3.87257e-05	0.000624306			LCK	1.50997	0.352593	4.28246	1.84842e-05	0.000298173			NCKAP1	-0.496487	0.110311	-4.50081	6.76946e-06	0.0001092			RAB17	-0.497444	0.167802	-2.96447	0.003032	0.0489002
VAPA	-0.27908	0.0678222	-4.11487	3.87396e-05	0.000624306			C1R	0.940162	0.21958	4.28163	1.85528e-05	0.000298987			GALNT18	-0.808608	0.179733	-4.49895	6.82899e-06	0.000110052			RRAS2	-0.224528	0.0757456	-2.96424	0.00303436	0.0489002
ST7	-0.391762	0.0952268	-4.11399	3.88878e-05	0.00062547			TENM3	1.07321	0.250683	4.28117	1.85917e-05	0.000299321			ITK	0.953242	0.211925	4.49802	6.85908e-06	0.000110429			ANO1	-0.596659	0.201433	-2.96207	0.00305575	0.0491967
FOLR1	-0.865567	0.210393	-4.11405	3.88784e-05	0.00062547			MOXD1	0.960297	0.224344	4.28046	1.86504e-05	0.000299972			KLRG1	0.723534	0.160893	4.49698	6.89248e-06	0.00011075			COLQ	0.670001	0.226449	2.95872	0.00308917	0.0493977
SPTBN1	-0.6719	0.16341	-4.11173	3.92702e-05	0.000631005			SLAMF1	1.75682	0.410457	4.28014	1.86773e-05	0.000300112			SUSD2	-1.08424	0.241098	-4.49711	6.88826e-06	0.00011075			C3orf52	-0.495334	0.167434	-2.95838	0.00309264	0.0493977
RP11-23P13.6	1.04692	0.254659	4.11108	3.9381e-05	0.000631721			LCP2	1.00274	0.234409	4.27773	1.88805e-05	0.000303081			SLC2A1	1.36272	0.30313	4.49551	6.9404e-06	0.000111412			PRR15L	-0.506219	0.171129	-2.95812	0.00309523	0.0493977
JCHAIN	1.27429	0.30997	4.11102	3.93915e-05	0.000631721			C2orf91	-2.51495	0.588164	-4.27593	1.90345e-05	0.000304662			STARD5	1.10012	0.244733	4.49517	6.95152e-06	0.000111482			LHFPL3-AS2	-0.511372	0.172825	-2.9589	0.00308736	0.0493977
RP11-356I2.4	0.689327	0.167737	4.10957	3.96391e-05	0.000635074			IGHV3-20	3.37712	0.789783	4.27601	1.90274e-05	0.000304662			HIST1H3G	1.15646	0.257332	4.49403	6.98886e-06	0.000111971			CHPT1	-0.243896	0.0824368	-2.95858	0.00309064	0.0493977
RINL	0.470326	0.114534	4.10643	4.01822e-05	0.000643149			ALDH3A2	-0.767633	0.179523	-4.27597	1.90311e-05	0.000304662			SIK2	-0.391524	0.0871307	-4.49353	7.00528e-06	0.000112125			DIAPH2	-0.229552	0.0775557	-2.95984	0.00307801	0.0493977
LINC00623	0.400548	0.0975552	4.10586	4.02806e-05	0.000643475			SIDT1	0.974807	0.22804	4.27473	1.91371e-05	0.000306008			ENSG00000041515	1.3617	0.303158	4.49173	7.06478e-06	0.000112888			KIF13A	-0.327847	0.110801	-2.95887	0.00308769	0.0493977
CAD	0.346434	0.0843742	4.10592	4.02707e-05	0.000643475			COL13A1	-1.14441	0.267746	-4.27424	1.91793e-05	0.000306385			ENSG00000154640	-0.394773	0.0878941	-4.49146	7.0735e-06	0.000112888			TOR1AIP2	-0.201869	0.0682031	-2.95983	0.00307813	0.0493977
RIMBP3C	0.66301	0.161553	4.10399	4.06086e-05	0.000647458			SGMS2	-1.25752	0.29426	-4.27351	1.92418e-05	0.000307085			FAM46C	1.23121	0.27412	4.4915	7.07228e-06	0.000112888			DHCR24	-0.408071	0.137914	-2.95888	0.00308763	0.0493977
SYVN1	0.5551	0.135253	4.10415	4.05802e-05	0.000647458			B4GALNT3	-1.1775	0.275637	-4.27194	1.93782e-05	0.000308963			RGS10	0.739425	0.164638	4.49121	7.08211e-06	0.000112916			ENSG00000177359	1.14211	0.386507	2.95496	0.00312713	0.0497195
RNF157	0.713464	0.173942	4.10173	4.1008e-05	0.000651933			CTD-2020K17.1	1.1866	0.277881	4.27015	1.95341e-05	0.000311147			PSTPIP2	0.693439	0.154412	4.49085	7.09394e-06	0.000112995			DNAH8	0.97962	0.331545	2.95471	0.00312961	0.0497195
GPM6A	-1.1306	0.275636	-4.10178	4.09977e-05	0.000651933			WNT2B	-1.35794	0.318032	-4.26983	1.95622e-05	0.000311293			C1QTNF6	0.835363	0.186069	4.48953	7.1381e-06	0.000113589			MIR3142HG	0.952632	0.322508	2.95383	0.00313861	0.0497195
PARP1	0.34117	0.0831742	4.10188	4.09807e-05	0.000651933			HOMER1	-1.05742	0.247703	-4.26891	1.9643e-05	0.000312278			KHDRBS2	-1.03278	0.230116	-4.48807	7.18723e-06	0.00011426			KCTD21	-0.227847	0.0771195	-2.95447	0.00313208	0.0497195
DOK3	0.764729	0.186467	4.10115	4.11099e-05	0.000652922			CYTIP	1.07803	0.252774	4.2648	2.00078e-05	0.00031777			HIST1H2AI	1.13096	0.252085	4.48642	7.24313e-06	0.000115038			AMIGO1	-0.293456	0.0993515	-2.95371	0.00313976	0.0497195
COL5A2	1.33446	0.325494	4.09979	4.13523e-05	0.000656139			WWC1	-0.979665	0.229842	-4.26235	2.02289e-05	0.000320974			GAPVD1	-0.219289	0.048881	-4.48617	7.25139e-06	0.000115058			PDP2	-0.226786	0.076795	-2.95314	0.00314558	0.0497195
ARSJ	-0.385247	0.094004	-4.0982	4.16371e-05	0.000660022			FGD2	1.04142	0.244413	4.26091	2.036e-05	0.000322742			PMM2	0.490371	0.109316	4.4858	7.26417e-06	0.00011515			CTD-2033D15.2	0.776575	0.262924	2.95361	0.00314077	0.0497195
IFFO1	0.39157	0.095554	4.09789	4.16934e-05	0.000660279			SAMD5	-1.19976	0.28163	-4.26007	2.04364e-05	0.000323642			ADAM23	0.997186	0.222316	4.48545	7.27607e-06	0.000115228			NAPSB	0.599757	0.20308	2.95331	0.00314386	0.0497195
HIST1H2AI	1.20604	0.294367	4.09708	4.18402e-05	0.000661845			PRSS12	-1.26062	0.296238	-4.25542	2.08654e-05	0.000330119			GGTLC1	-1.42693	0.318198	-4.4844	7.31202e-06	0.000115575			SULT1A1	-0.402739	0.136342	-2.95388	0.00313807	0.0497195
SGCB	-0.41145	0.10043	-4.0969	4.18727e-05	0.000661845			LAPTM5	0.988918	0.232403	4.25518	2.0888e-05	0.000330158			HIST1H2AG	1.08199	0.241273	4.48451	7.30807e-06	0.000115575			IKZF1	0.497505	0.168334	2.95547	0.00312193	0.0497195
LIMD1	-0.375389	0.0916414	-4.09628	4.19846e-05	0.000662978			LLGL2	-0.881928	0.207317	-4.25401	2.09975e-05	0.000331571			RP11-43D4.2	1.0445	0.232932	4.48415	7.3206e-06	0.0001156			APOL2	0.233163	0.0789705	2.95253	0.00315177	0.0497696
ITGB2-AS1	1.13733	0.277669	4.096	4.20352e-05	0.000663141			TLR1	1.10008	0.258634	4.25343	2.1052e-05	0.000332113			ZBED9	-0.951857	0.212357	-4.48233	7.38319e-06	0.000116476			ECEL1P2	-0.594798	0.201491	-2.95198	0.0031574	0.0498108
RFC1	-0.229391	0.0560227	-4.09461	4.22886e-05	0.000666501			KIAA1024	1.75409	0.412437	4.25299	2.10936e-05	0.000332452			YAP1	-0.428377	0.0955947	-4.48118	7.4232e-06	0.000116995			SCN4B	-0.587395	0.19905	-2.95099	0.00316753	0.0499226
CCL4L2	1.74912	0.427339	4.09304	4.25748e-05	0.000668452			FOLR2	1.17444	0.276169	4.25263	2.11274e-05	0.000332666			BISPR	0.693979	0.154888	4.48052	7.44613e-06	0.000117244			SLC16A7	0.383693	0.130074	2.94981	0.00317967	0.0500662
OTULIN	0.232449	0.0567855	4.09346	4.24984e-05	0.000668452			RP11-345J4.6	1.39906	0.329028	4.25209	2.11788e-05	0.000333156			RTKN2	-1.35048	0.301427	-4.48028	7.45443e-06	0.000117263			CRACR2A	0.480187	0.162835	2.94891	0.00318894	0.0501641
KDM4C	0.184641	0.0451087	4.09325	4.25374e-05	0.000668452			TTYH3	1.07057	0.252168	4.24547	2.18136e-05	0.000342815			HLA-DQA1	0.795219	0.177531	4.47932	7.4882e-06	0.000117682			PSTPIP2	0.425684	0.144387	2.94821	0.00319616	0.0502298
CD53	0.846749	0.206852	4.09349	4.2492e-05	0.000668452			KPNA2	0.983995	0.231898	4.24323	2.20329e-05	0.000345932			CYB5A	-0.887714	0.198224	-4.47835	7.52231e-06	0.000118105			FER	-0.251302	0.0852489	-2.94787	0.00319973	0.050238
TAPT1	-0.397705	0.0971899	-4.09204	4.27597e-05	0.000670716			AVPR1A	1.79471	0.423366	4.23915	2.24369e-05	0.000351604			IRX1	-1.28671	0.287394	-4.47719	7.56329e-06	0.000118523			NUAK2	0.343663	0.116627	2.94669	0.00321195	0.0503818
HTR2A	1.53745	0.375928	4.08974	4.31862e-05	0.000676761			TMEM144	0.992442	0.234103	4.23934	2.24177e-05	0.000351604			ALDH3B1	-0.752632	0.168102	-4.47724	7.56153e-06	0.000118523			ACAA2	-0.259253	0.0879913	-2.94635	0.00321551	0.0503896
RRAS2	-0.375685	0.0918686	-4.08937	4.32547e-05	0.000677191			STEAP3	1.06607	0.251524	4.23843	2.25084e-05	0.000352389			DENND5B	0.804088	0.179661	4.47558	7.62052e-06	0.000119193			TFCP2L1	-0.499638	0.169597	-2.94603	0.00321884	0.0503938
PTPN22	0.57537	0.140714	4.08893	4.33367e-05	0.000677601			ARHGAP9	0.811764	0.191549	4.2379	2.2562e-05	0.000352894			PGC	-1.25871	0.281239	-4.47559	7.62002e-06	0.000119193			SNTB1	-0.280004	0.0950627	-2.94546	0.0032247	0.0504376
CHPT1	-0.378651	0.0926072	-4.08879	4.33632e-05	0.000677601			MYO1B	-0.803197	0.189594	-4.23639	2.27139e-05	0.000354931			USP12	-0.314198	0.0702086	-4.4752	7.63386e-06	0.000119288			AGER	-0.786123	0.266936	-2.94499	0.00322967	0.0504675
ELOVL7	-0.487182	0.119352	-4.08188	4.4673e-05	0.000697406			SGCG	-2.0958	0.494824	-4.23545	2.28093e-05	0.000356085			DKK3	-0.472604	0.105611	-4.47496	7.64265e-06	0.000119312			RGS14	0.469408	0.159417	2.94453	0.00323451	0.0504747
NUAK2	0.440535	0.107932	4.0816	4.47268e-05	0.000697585			ADORA3	1.40157	0.330943	4.23507	2.28479e-05	0.00035635			COL15A1	1.11208	0.248547	4.47433	7.66504e-06	0.000119548			RDX	-0.360637	0.122484	-2.94436	0.00323627	0.0504747
DEPDC5	0.264099	0.0647196	4.08067	4.4906e-05	0.000699718			ZNF385B	-1.0289	0.243019	-4.23385	2.29726e-05	0.000357955			CDKN1A	0.782393	0.174932	4.47255	7.72909e-06	0.000120433			IGHV4-55	1.85119	0.628875	2.94366	0.00324359	0.0505411
RIN2	-0.378559	0.0928163	-4.07858	4.53108e-05	0.000705358			HEG1	-0.985342	0.232855	-4.23157	2.32069e-05	0.000361264			CCR5	0.888534	0.198715	4.4714	7.77084e-06	0.00012097			RAB25	-0.533673	0.181326	-2.94318	0.00324863	0.0505717
ITM2C	0.836613	0.205164	4.07778	4.54675e-05	0.000707129			TLE2	-1.01677	0.240415	-4.22923	2.34487e-05	0.000364334			ENSG00000171451	-0.313678	0.0701758	-4.4699	7.8257e-06	0.000121709			MYBBP1A	0.287733	0.0978059	2.94188	0.0032623	0.0506305
PYCR1	0.975769	0.239304	4.07754	4.55157e-05	0.00070721			LACTB	0.965817	0.22836	4.22936	2.34361e-05	0.000364334			ZNF106	-0.33077	0.0740118	-4.46916	7.85284e-06	0.000122015			FGD4	-0.258023	0.0877136	-2.94165	0.0032647	0.0506305
GMIP	0.53309	0.130781	4.0762	4.5777e-05	0.0007106			PRKCB	0.906959	0.21446	4.22903	2.34704e-05	0.000364334			IRF6	-0.760484	0.170187	-4.46852	7.87627e-06	0.000122149			SLC44A1	-0.218386	0.0742221	-2.94232	0.00325759	0.0506305
SDF2L1	0.704981	0.172983	4.07542	4.59307e-05	0.0007122			RARRES1	1.23942	0.2934	4.22433	2.39648e-05	0.000371658			FAM174B	-0.573543	0.128349	-4.46863	7.87217e-06	0.000122149			ARHGAP31	-0.353826	0.120269	-2.94195	0.0032615	0.0506305
IGHV5-51	2.17302	0.533224	4.07524	4.59665e-05	0.0007122			BATF	1.5446	0.365877	4.22163	2.42547e-05	0.000374391			BMP3	-1.29901	0.290843	-4.46635	7.95641e-06	0.00012316			AC093616.4	0.189006	0.0642647	2.94105	0.00327099	0.0506804
ITK	0.867879	0.213026	4.07405	4.62034e-05	0.000715198			IL20RA	-1.55757	0.368896	-4.22226	2.41868e-05	0.000374391			SLC12A2	-0.493314	0.110448	-4.46648	7.95182e-06	0.00012316			CTD-2547G23.4	0.486283	0.165464	2.9389	0.00329383	0.0507462
FBXO16	0.907457	0.222812	4.07275	4.64618e-05	0.000718228			TNFRSF19	-1.06102	0.251325	-4.22171	2.42461e-05	0.000374391			RP11-356I2.4	0.743664	0.166614	4.4634	8.06675e-06	0.000124751			GPR171	0.669528	0.227872	2.93818	0.00330144	0.0507462
CFL2	-0.49225	0.120868	-4.07262	4.64864e-05	0.000718228			B3GNT5	-1.14687	0.271664	-4.22165	2.4252e-05	0.000374391			IGLV1-36	2.87041	0.643169	4.46293	8.0848e-06	0.000124912			PGF	0.889405	0.302616	2.93905	0.00329217	0.0507462
MFSD12	0.58793	0.144417	4.07105	4.68019e-05	0.000722424			VCAN	1.09172	0.258591	4.2218	2.42358e-05	0.000374391			IRX2	-1.07724	0.241427	-4.46198	8.12059e-06	0.000125348			SHISA2	-0.594105	0.20225	-2.93748	0.00330894	0.0507462
DNPH1	0.556305	0.136675	4.07027	4.69592e-05	0.000723246			FAXDC2	-1.18879	0.281678	-4.22037	2.43906e-05	0.000375784			ST6GAL1	0.756493	0.169556	4.4616	8.13486e-06	0.000125451			ZNF831	0.636141	0.216536	2.93781	0.00330541	0.0507462
DHRS9	1.09829	0.269855	4.06991	4.70308e-05	0.000723246			HLA-DRB5	0.713673	0.169095	4.22053	2.43727e-05	0.000375784			SCEL	-1.60407	0.359556	-4.46125	8.14814e-06	0.000125538			SELL	0.750019	0.255184	2.93913	0.00329135	0.0507462
NDFIP2	-0.451403	0.110897	-4.07047	4.69194e-05	0.000723246			LIN7A	-0.956095	0.226572	-4.21983	2.44489e-05	0.00037633			ENSG00000081237	0.628398	0.140898	4.45996	8.19742e-06	0.000126179			AGPAT2	-0.257736	0.0876871	-2.93927	0.00328985	0.0507462
HYOU1	0.443629	0.108998	4.07006	4.70009e-05	0.000723246			ADCY8	-1.9632	0.465367	-4.21861	2.45815e-05	0.00037739			PODNL1	1.96548	0.440795	4.45895	8.23627e-06	0.000126642			CD48	0.713618	0.24276	2.9396	0.00328633	0.0507462
AFF4	-0.15454	0.0379739	-4.06963	4.70875e-05	0.000723444			MAGI1	-0.962705	0.228207	-4.21856	2.45865e-05	0.00037739			MAGI3	-0.75998	0.170446	-4.45878	8.24289e-06	0.000126642			ST8SIA4	0.356496	0.121253	2.9401	0.00328107	0.0507462
RPL28	0.4025	0.098916	4.06911	4.71933e-05	0.000724393			CTDSPL	-0.910588	0.215836	-4.2189	2.45502e-05	0.00037739			ENSG00000147676	-1.1021	0.247196	-4.45841	8.25695e-06	0.00012674			IGLV1-51	1.42642	0.485596	2.93746	0.00330913	0.0507462
SOWAHC	-0.54797	0.134719	-4.0675	4.75198e-05	0.000728725			PATJ	-0.790844	0.187487	-4.21812	2.46348e-05	0.000377779			WASF3	-0.648941	0.145695	-4.45411	8.42437e-06	0.00012899			TMC6	0.322466	0.109755	2.93807	0.00330268	0.0507462
STAT2	0.408598	0.100465	4.06704	4.76131e-05	0.000729477			HLF	-1.13861	0.269974	-4.21748	2.4705e-05	0.000378504			ADGRA3	-0.336534	0.0755563	-4.45408	8.42519e-06	0.00012899			FRMD3	-0.373217	0.127125	-2.93583	0.00332654	0.0509657
HACD1	-0.60748	0.149387	-4.06648	4.77276e-05	0.000730552			FZD5	-0.857951	0.203485	-4.21628	2.48369e-05	0.000380171			RNASE1	-0.556246	0.124886	-4.45404	8.42706e-06	0.00012899			RBM38	0.427076	0.145487	2.93549	0.00333023	0.0509748
TRG-AS1	0.589008	0.14488	4.0655	4.79306e-05	0.000732978			LMCD1	-0.970369	0.230388	-4.21189	2.53244e-05	0.000387272			CD40LG	0.943535	0.211856	4.45366	8.44178e-06	0.000129096			PLS1	-0.575933	0.19624	-2.93484	0.00333715	0.0510332
NUP62	0.436544	0.107397	4.06476	4.80823e-05	0.000733993			SPRYD7	-0.895084	0.212683	-4.20854	2.57028e-05	0.000392694			SEC14L4	-0.99939	0.224496	-4.4517	8.51937e-06	0.000130161			TNRC6C-AS1	0.397403	0.135444	2.93407	0.00334552	0.0511139
IRAK4	0.350624	0.0862634	4.06457	4.81212e-05	0.000733993			CCR2	1.26841	0.301507	4.20692	2.58876e-05	0.000394444			HIST1H2BH	1.10059	0.247278	4.45081	8.55483e-06	0.000130582			ARHGAP22	0.639105	0.217863	2.93352	0.00335144	0.0511569
FRS2	-0.229937	0.0565727	-4.06446	4.81446e-05	0.000733993			BCL2A1	1.41548	0.336464	4.20694	2.5885e-05	0.000394444			ATL2	-0.405343	0.0910961	-4.44962	8.60215e-06	0.000131183			CACNA2D2	-0.466832	0.159168	-2.93296	0.00335746	0.0512013
HERPUD1	0.554552	0.136444	4.06431	4.81752e-05	0.000733993			IGLC2	3.07688	0.731388	4.20691	2.58891e-05	0.000394444			SEMA6B	1.00737	0.226481	4.44793	8.67024e-06	0.00013202			MST1L	-0.53914	0.183912	-2.93152	0.00337313	0.0513926
RP11-327F22.1	1.02278	0.251685	4.06374	4.82923e-05	0.000735096			NFE2L3	1.41352	0.336055	4.2062	2.59698e-05	0.000394942			STAT2	0.400608	0.0900675	4.44786	8.67308e-06	0.00013202			FGF10	-0.945558	0.322688	-2.93025	0.00338687	0.0514592
SDS	1.66754	0.410582	4.0614	4.87794e-05	0.000741298			ETV1	-0.977425	0.232367	-4.20637	2.595e-05	0.000394942			ICAM3	0.854179	0.192077	4.44707	8.70483e-06	0.000132381			MSTO1	0.300212	0.102438	2.93067	0.00338227	0.0514592
HIST1H1B	1.17815	0.290089	4.06135	4.87897e-05	0.000741298			FZD1	-0.716818	0.17049	-4.20447	2.61698e-05	0.000397302			SNX29P1	0.828994	0.186444	4.44634	8.73457e-06	0.000132623			RP11-403I13.8	0.302139	0.1031	2.93053	0.00338386	0.0514592
RP11-347C18.3	1.13703	0.280169	4.05837	4.9417e-05	0.000750137			KANK2	-1.00072	0.238015	-4.20444	2.61732e-05	0.000397302			SERPINB9	0.473958	0.106596	4.44628	8.73683e-06	0.000132623			SLAIN1	-0.329626	0.112569	-2.92822	0.00340914	0.0517498
HYAL1	-0.805832	0.198659	-4.05636	4.98434e-05	0.000755913			CXCR6	1.65592	0.393895	4.20396	2.62288e-05	0.000397413			EPB41L4B	-1.28969	0.290257	-4.44328	8.85987e-06	0.000134366			FAM65C	0.615695	0.210321	2.9274	0.00341805	0.0517722
CD84	1.02907	0.253743	4.05557	5.00122e-05	0.000757774			CYBB	1.1433	0.271951	4.20407	2.62163e-05	0.000397413			MAOA	-1.01381	0.228224	-4.44219	8.90486e-06	0.000134925			GADD45A	0.375006	0.128122	2.92694	0.00342315	0.0517722
RP11-474P2.6	0.539642	0.133082	4.05496	5.01421e-05	0.000758481			FAM105A	-0.722762	0.172069	-4.20042	2.66421e-05	0.000403305			PLCB2	0.504058	0.113623	4.43622	9.15502e-06	0.000138588			IL6	0.996916	0.340567	2.92722	0.00342006	0.0517722
SGCE	-0.574499	0.141679	-4.05492	5.01509e-05	0.000758481			RAC2	0.964824	0.229732	4.19978	2.67172e-05	0.00040407			RP11-347C18.3	1.32291	0.29831	4.43467	9.22115e-06	0.000139332			TSSC1	0.265505	0.0907107	2.92694	0.00342319	0.0517722
RASGRP2	0.51356	0.126663	4.05455	5.02311e-05	0.000758997			RP11-689B22.2	2.19052	0.521696	4.19884	2.68288e-05	0.000405386			DESI2	-0.383274	0.086424	-4.43481	9.21535e-06	0.000139332			OSM	0.811467	0.277454	2.92469	0.00344795	0.0519559
RHBDD1	0.355142	0.0876241	4.05301	5.0562e-05	0.000763297			FAM129B	-0.671852	0.160077	-4.19705	2.70417e-05	0.000408228			ZNF219	-0.480758	0.108422	-4.43412	9.24498e-06	0.000139564			NFKB2	0.346101	0.118329	2.92491	0.00344553	0.0519559
PRLR	-0.782992	0.1933	-4.05066	5.10727e-05	0.000768815			ACP2	1.07905	0.257129	4.19655	2.71009e-05	0.000408747			PDCD4	0.328253	0.0740336	4.43384	9.2571e-06	0.000139619			TRAK2	-0.237516	0.0811905	-2.92541	0.00343998	0.0519559
CTNNBIP1	-0.479914	0.118483	-4.05047	5.11143e-05	0.000768815			PIGA	-1.33468	0.318213	-4.19431	2.73705e-05	0.000412435			RP1-79C4.4	1.16238	0.262215	4.43291	9.29695e-06	0.000140092			CTSH	-0.377239	0.12897	-2.92502	0.00344429	0.0519559
RBM15	0.191594	0.0472973	4.05085	5.10314e-05	0.000768815			PCDH15	-1.39912	0.333612	-4.19386	2.74252e-05	0.000412526			MLPH	-1.05019	0.237002	-4.43115	9.37306e-06	0.00014111			ALDH2	-0.370271	0.126662	-2.92331	0.00346332	0.0521398
SEC24D	0.504283	0.124493	4.0507	5.1064e-05	0.000768815			PTPRU	-0.817978	0.195042	-4.19384	2.74266e-05	0.000412526			GNB5	0.468798	0.105823	4.43003	9.42214e-06	0.000141332			PFKP	0.446296	0.152685	2.92298	0.00346698	0.0521472
APOE	1.42525	0.35189	4.05026	5.11616e-05	0.000768825			EVA1A	-0.919106	0.21927	-4.19166	2.7692e-05	0.000416139			CTNNBIP1	-0.533794	0.120481	-4.43052	9.40078e-06	0.000141332			WNT11	-0.540987	0.18515	-2.92189	0.00347919	0.0521879
PNMA3	1.10178	0.27211	4.04904	5.14289e-05	0.000770731			SLC6A20	-1.60271	0.382428	-4.19089	2.77858e-05	0.00041686			LIMK1	0.674238	0.152193	4.43016	9.41644e-06	0.000141332			ITK	0.62184	0.212797	2.92222	0.00347541	0.0521879
IDO2	1.59013	0.392715	4.04908	5.14192e-05	0.000770731			COL16A1	0.708585	0.169079	4.19085	2.77907e-05	0.00041686			UXS1	-0.393974	0.0889296	-4.43018	9.41561e-06	0.000141332			SPTBN1	-0.451089	0.15438	-2.92194	0.00347859	0.0521879
RP11-566E18.1	-0.453213	0.111919	-4.04946	5.13359e-05	0.000770731			SEC14L6	-1.30613	0.311742	-4.18978	2.7923e-05	0.000418464			C16orf54	0.633534	0.143036	4.42921	9.45806e-06	0.000141484			ATP10A	-0.405786	0.138922	-2.92097	0.00348945	0.0522466
SKP1	-0.163506	0.0403838	-4.04882	5.14773e-05	0.000770755			C9orf139	1.88199	0.449228	4.18938	2.7972e-05	0.000418817			TPPP	-1.31477	0.296831	-4.42936	9.45152e-06	0.000141484			TEAD1	-0.338429	0.115852	-2.92122	0.00348662	0.0522466
DUSP2	1.09918	0.271511	4.04838	5.15737e-05	0.000771498			KIAA1462	-1.04939	0.250559	-4.18821	2.8116e-05	0.000420591			FAM84B	-0.596879	0.13475	-4.42954	9.44321e-06	0.000141484			GINS1	0.77392	0.265102	2.91933	0.0035078	0.0524736
MPEG1	0.74509	0.184064	4.04799	5.166e-05	0.000772087			BAIAP2	-1.13198	0.270377	-4.18666	2.83094e-05	0.0004231			ANXA8	-1.15763	0.261379	-4.42895	9.46925e-06	0.000141523			ATP8B5P	-0.644898	0.220933	-2.91898	0.00351183	0.0524862
ZDHHC18	0.419248	0.103591	4.04715	5.18455e-05	0.000774157			FTL	0.923915	0.220722	4.18588	2.84063e-05	0.000424163			PCED1A	0.373696	0.084411	4.42711	9.55059e-06	0.00014261			IGLV7-43	1.40442	0.48152	2.91665	0.00353816	0.0525363
LANCL1	-0.2929	0.0723917	-4.04605	5.2089e-05	0.000777088			CD300LG	-1.77413	0.423974	-4.18454	2.8575e-05	0.000426296			MYLIP	-0.439491	0.0993333	-4.4244	9.67091e-06	0.000144275			PADI2	0.495547	0.169808	2.91828	0.00351967	0.0525363
CDH5	-0.610541	0.15093	-4.04518	5.2283e-05	0.000779277			HELLPAR	1.15454	0.276009	4.18297	2.87726e-05	0.000428467			RAD1	-0.280985	0.0635394	-4.42221	9.76953e-06	0.000145615			IGHV3-66	1.75391	0.601377	2.91649	0.00353993	0.0525363
STX3	-0.446933	0.110493	-4.04492	5.23415e-05	0.000779444			F11	-1.32303	0.316282	-4.18308	2.87587e-05	0.000428467			RFFL	0.371674	0.0840588	4.42159	9.79762e-06	0.000145901			IGHV3-48	1.57706	0.540751	2.91642	0.0035407	0.0525363
TP53	0.342845	0.0847741	4.04422	5.24982e-05	0.000781071			CLDN4	-0.998212	0.238679	-4.18223	2.88659e-05	0.00042908			RP4-568C11.4	-1.16574	0.26368	-4.42105	9.82203e-06	0.000146133			PRDM5	-0.308127	0.105617	-2.9174	0.00352962	0.0525363
LCP2	0.676899	0.167593	4.03894	5.36924e-05	0.000798117			IGSF10	-1.09125	0.260917	-4.18236	2.88494e-05	0.00042908			SH3GL3	-1.54782	0.350163	-4.42027	9.85785e-06	0.000146533			GAB1	-0.305813	0.104851	-2.91664	0.00353824	0.0525363
STEAP1	1.27326	0.315317	4.03804	5.38988e-05	0.000800463			PGAP1	-0.979114	0.234146	-4.18164	2.8942e-05	0.000429824			C1orf116	-1.15848	0.262239	-4.41766	9.9775e-06	0.000148178			LRP6	-0.298483	0.10232	-2.91716	0.00353233	0.0525363
DDX12P	0.647368	0.160338	4.03753	5.4018e-05	0.00080151			RHOBTB2	-0.976013	0.233432	-4.18114	2.90046e-05	0.000430365			SH3GL2	-1.5839	0.358773	-4.41475	1.01125e-05	0.000150002			SLC40A1	-0.354098	0.121364	-2.91765	0.00352681	0.0525363
TTF2	0.333463	0.0826188	4.03617	5.4331e-05	0.000805429			CENPF	1.11506	0.26674	4.18032	2.91094e-05	0.000431531			MYBBP1A	0.392189	0.0888385	4.41462	1.01186e-05	0.000150002			LINC00996	0.454919	0.156034	2.91552	0.00355097	0.052566
IFIT1	-0.643384	0.159415	-4.0359	5.43941e-05	0.000805639			LINC01996	-1.99757	0.478191	-4.17734	2.94934e-05	0.000436832			KRT17	1.54139	0.349273	4.41312	1.01889e-05	0.00015091			NOS1	-1.12072	0.384411	-2.91543	0.00355201	0.052566
HIST1H2BH	1.1092	0.274867	4.03541	5.4507e-05	0.000806586			P3H2	-1.12227	0.268904	-4.1735	2.99957e-05	0.000443872			TAPBP	0.35226	0.0798339	4.41241	1.02227e-05	0.000151274			CDKN2B	-0.418456	0.143533	-2.9154	0.00355228	0.052566
MTURN	-0.658801	0.163276	-4.03489	5.46281e-05	0.000807653			HIP1	-0.800823	0.191932	-4.17244	3.0136e-05	0.000445547			AEN	0.598381	0.135628	4.41192	1.0246e-05	0.000151483			OR7E38P	0.337262	0.115785	2.91282	0.00358176	0.0528125
RP11-563N6.6	0.924755	0.229289	4.03315	5.50346e-05	0.000812194			TBX5	-1.09944	0.263604	-4.17079	3.03545e-05	0.000447974			KIF1C	-0.429734	0.0974096	-4.41162	1.02602e-05	0.000151556			LINC01936	-0.519786	0.178447	-2.91284	0.00358161	0.0528125
CNTN6	-1.15363	0.286067	-4.03273	5.51325e-05	0.000812194			ST6GAL1	0.789088	0.189191	4.17085	3.03471e-05	0.000447974			FAM46B	-1.11469	0.252715	-4.41084	1.02969e-05	0.000151962			GIPC1	-0.283356	0.0972775	-2.91286	0.00358136	0.0528125
GRIA1	-0.924428	0.229226	-4.03283	5.51089e-05	0.000812194			ARHGEF26-AS1	-1.80755	0.433478	-4.16988	3.04757e-05	0.000449005			BHLHE22	1.52597	0.346373	4.40557	1.05508e-05	0.00015557			MAPK8IP3	0.325229	0.111641	2.91317	0.00357777	0.0528125
CRYBG3	-0.244643	0.0606565	-4.03326	5.5009e-05	0.000812194			KLF5	-1.01041	0.242312	-4.16986	3.04789e-05	0.000449005			RP11-290F5.1	1.51309	0.343864	4.40025	1.08127e-05	0.000159289			AOAH	0.431246	0.148093	2.912	0.00359123	0.0528575
EOMES	0.888138	0.220278	4.03189	5.53292e-05	0.000814363			KCNT2	-1.09645	0.26296	-4.16963	3.05092e-05	0.000449031			CDCA7L	-0.512548	0.11651	-4.39916	1.08669e-05	0.000159801			MYO6	-0.357977	0.12292	-2.91227	0.00358807	0.0528575
NELL2	0.887636	0.220203	4.03099	5.55419e-05	0.000816764			PILRA	1.08982	0.261382	4.16944	3.05352e-05	0.000449031			EHBP1L1	0.494921	0.112502	4.39924	1.08632e-05	0.000159801			RP11-550F7.1	-0.987782	0.33939	-2.91046	0.00360898	0.0529192
CST6	-0.996715	0.24733	-4.0299	5.58008e-05	0.000818159			SUSD3	1.38356	0.331952	4.16793	3.07373e-05	0.000451599			FAM162B	-0.858997	0.195327	-4.39773	1.0939e-05	0.000160719			IGKJ1	1.45678	0.500715	2.90941	0.00362112	0.0529192
HIST1H3B	1.13191	0.280854	4.03023	5.57219e-05	0.000818159			ZNRF3	-1.0482	0.251572	-4.16661	3.0916e-05	0.000453432			RP11-563N6.6	1.21766	0.27693	4.39699	1.09763e-05	0.000161122			CD38	0.708496	0.243489	2.90977	0.00361695	0.0529192
ZNF426	-0.215416	0.0534591	-4.02954	5.58852e-05	0.000818159			ARRB1	-0.905797	0.217395	-4.1666	3.09171e-05	0.000453432			RP11-757F18.5	-1.06222	0.241649	-4.39571	1.10411e-05	0.000161929			ENSG00000091073	0.405289	0.139213	2.91128	0.00359951	0.0529192
GAB1	-0.449512	0.11155	-4.0297	5.58477e-05	0.000818159			RP11-384F7.2	-1.7228	0.413624	-4.16514	3.11155e-05	0.000455936			ZNF385A	0.927546	0.211022	4.39549	1.10524e-05	0.000161952			SGCE	-0.380331	0.130725	-2.90941	0.00362113	0.0529192
COL5A1	1.20359	0.298668	4.02985	5.58114e-05	0.000818159			PLTP	1.02525	0.246204	4.16424	3.12398e-05	0.000457351			PSTPIP1	0.822643	0.187173	4.3951	1.10723e-05	0.000162098			NIPAL3	-0.242531	0.0833605	-2.90943	0.00362091	0.0529192
AK1	-0.697947	0.173253	-4.02848	5.61377e-05	0.000821126			TNFAIP3	0.790354	0.189904	4.16187	3.15658e-05	0.000461713			SLC9A7	0.682582	0.155327	4.3945	1.1103e-05	0.000162403			RASSF8	-0.410321	0.140953	-2.91105	0.00360214	0.0529192
GEN1	0.54955	0.136443	4.02769	5.63271e-05	0.000823165			RUFY4	2.27216	0.546065	4.16096	3.16907e-05	0.000463128			C16orf89	-0.897187	0.204321	-4.39107	1.12793e-05	0.000164835			IGHGP	1.85441	0.637102	2.91069	0.00360628	0.0529192
TNFRSF1B	0.539212	0.13391	4.02668	5.65697e-05	0.000825978			SLC34A2	-0.892673	0.214553	-4.16062	3.17388e-05	0.000463421			ZNF597	-0.464372	0.105788	-4.38964	1.13539e-05	0.000165779			RASGRP4	-0.335924	0.115503	-2.90837	0.00363324	0.0530492
PPP2R3A	-0.383917	0.0953525	-4.02629	5.66632e-05	0.000826161			CDH1	-0.769004	0.1849	-4.15903	3.19596e-05	0.00046623			LINC00528	1.45485	0.331452	4.38934	1.13698e-05	0.000165864			ADPRH	-0.204364	0.07028	-2.90785	0.00363924	0.0530898
RAB5B	-0.219753	0.0545808	-4.0262	5.66843e-05	0.000826161			TBX2-AS1	-1.27646	0.30693	-4.15881	3.19914e-05	0.000466281			FAM69B	-0.74636	0.170105	-4.38764	1.14589e-05	0.000167016			HAGHL	0.589769	0.202957	2.90587	0.00366228	0.053216
C1R	0.740602	0.183955	4.026	5.67327e-05	0.000826161			SEL1L3	0.974336	0.23437	4.15725	3.22104e-05	0.000469059			VAC14	0.516216	0.11767	4.38698	1.14935e-05	0.000167371			CST6	-0.688009	0.236732	-2.90627	0.00365761	0.053216
SREK1IP1	-0.249849	0.0620798	-4.02465	5.70605e-05	0.000828736			C15orf48	3.22542	0.77614	4.15572	3.24267e-05	0.000471792			KCNJ15	-0.747234	0.170348	-4.38652	1.15177e-05	0.000167577			IGHV3-74	1.30994	0.450721	2.90632	0.00365706	0.053216
ARHGAP30	0.553959	0.137637	4.02477	5.70318e-05	0.000828736			GPR155	1.05806	0.254692	4.15428	3.26317e-05	0.000474355			RIMBP3B	0.723265	0.16494	4.38503	1.15969e-05	0.00016858			KLHDC4	0.394726	0.135844	2.90573	0.00366397	0.053216
SHROOM4	-0.708458	0.176013	-4.02504	5.69665e-05	0.000828736			CD163	1.03584	0.249403	4.15328	3.27741e-05	0.000476004			SCML4	1.03986	0.237158	4.38468	1.16159e-05	0.000168706			CTNNA1	-0.257508	0.0886208	-2.90572	0.00366406	0.053216
POLM	0.319184	0.0793262	4.02369	5.72936e-05	0.000831388			CD86	1.15655	0.278611	4.15114	3.30824e-05	0.000480059			B3GNT7	-0.844358	0.192629	-4.38335	1.16868e-05	0.000169528			SEMA3E	-0.782661	0.269441	-2.90476	0.00367533	0.0533328
RCN2	-0.25613	0.0636668	-4.02298	5.74653e-05	0.000833145			PIK3CG	1.03703	0.249894	4.14989	3.32637e-05	0.000482265			ARHGAP42	-0.423505	0.0966194	-4.38323	1.1693e-05	0.000169528			PLEKHA1	-0.333004	0.114655	-2.9044	0.00367953	0.0533467
GKN2	-1.251	0.310988	-4.02265	5.75469e-05	0.000833594			TMEM86A	0.998595	0.240657	4.14945	3.33276e-05	0.000482342			PSMB9	0.446388	0.101845	4.38302	1.17044e-05	0.000169544			TMEM246	-0.401308	0.1382	-2.90383	0.00368624	0.0533489
COL9A3	1.22124	0.303721	4.02092	5.7971e-05	0.000838579			BCL2L2	-0.719911	0.173488	-4.14964	3.33e-05	0.000482342			COL4A4	-0.49734	0.113488	-4.38232	1.1742e-05	0.000169939			DIXDC1	-0.268875	0.0925947	-2.90378	0.00368685	0.0533489
SLC9A7	0.708768	0.176283	4.02063	5.80437e-05	0.000838579			MYO1E	0.737143	0.177662	4.14913	3.3374e-05	0.00048259			INPP5A	-0.583404	0.133133	-4.38212	1.17531e-05	0.000169951			NNMT	0.747496	0.257465	2.90329	0.00369264	0.0533489
ABCD3	-0.338385	0.0841604	-4.02071	5.80219e-05	0.000838579			CTSD	0.820402	0.197789	4.14786	3.35597e-05	0.000484849			SDS	1.75294	0.400042	4.38189	1.17654e-05	0.000169979			DAG1	-0.28976	0.0998016	-2.90336	0.00369188	0.0533489
SIK2	-0.359257	0.0893584	-4.0204	5.80983e-05	0.000838632			AOAH	1.15184	0.277751	4.14702	3.36831e-05	0.000486206			AC093818.1	1.45221	0.331493	4.38081	1.18241e-05	0.000170677			CCDC154	0.572965	0.197529	2.90067	0.00372364	0.0533607
RAB11A	-0.342538	0.0852196	-4.01947	5.83288e-05	0.000841222			INPP5A	-0.855667	0.20642	-4.14527	3.39419e-05	0.000489512			ANO6	-0.451898	0.103198	-4.37895	1.19253e-05	0.000171988			PTGES	0.791002	0.272511	2.90265	0.00370024	0.0533607
SDCCAG3	0.281885	0.0701338	4.01925	5.83838e-05	0.000841278			ABCC6	-0.841818	0.203099	-4.14487	3.40003e-05	0.000489925			XCR1	1.23193	0.281498	4.37633	1.20694e-05	0.000173913			IGLV3-9	1.7565	0.605468	2.90106	0.00371898	0.0533607
TUFT1	-0.684018	0.170283	-4.01696	5.8955e-05	0.000848766			TAGAP	1.03473	0.249775	4.14263	3.43347e-05	0.000494312			SFTPA2	-1.27675	0.291983	-4.37267	1.22734e-05	0.000176698			TNNC1	-0.739509	0.254944	-2.90067	0.00372366	0.0533607
KIAA0930	0.628746	0.156552	4.0162	5.91435e-05	0.000850737			FKBP10	0.699586	0.168892	4.14221	3.43978e-05	0.000494788			TMEM56	-0.683295	0.156279	-4.37228	1.22958e-05	0.000176866			CDH1	-0.390583	0.13462	-2.90139	0.00371515	0.0533607
ENSG00000177359	1.86083	0.463527	4.01451	5.95699e-05	0.000856123			RASIP1	-1.12974	0.272807	-4.14119	3.45507e-05	0.000496554			ACSS3	-0.604668	0.138302	-4.37208	1.23068e-05	0.00017687			IGHV3-33	1.67826	0.578125	2.90294	0.00369682	0.0533607
GTF3C4	-0.236093	0.0588208	-4.01377	5.97572e-05	0.000858065			SLC44A2	-0.804804	0.194352	-4.14096	3.4585e-05	0.000496613			LRRC75B	-0.642642	0.147028	-4.37089	1.23743e-05	0.000177685			DKK3	-0.366328	0.126297	-2.90052	0.0037254	0.0533607
C9orf139	1.18216	0.294543	4.01354	5.98151e-05	0.000858148			C5orf49	-2.46167	0.594681	-4.13948	3.48096e-05	0.000499403			SCIMP	0.674251	0.154271	4.37057	1.23924e-05	0.00017779			RAB6A	-0.201951	0.0696267	-2.90049	0.00372585	0.0533607
GPC4	-0.472133	0.11769	-4.01166	6.0292e-05	0.000864238			COL14A1	1.19336	0.28833	4.13887	3.49015e-05	0.000500286			LINC01480	1.24418	0.284687	4.37035	1.24045e-05	0.000177809			LPL	-0.621953	0.214378	-2.9012	0.00371731	0.0533607
SFI1	0.377612	0.094163	4.0102	6.06678e-05	0.000868868			IL12RB2	1.64415	0.397357	4.13771	3.50792e-05	0.000502395			CH17-360D5.2	-1.1728	0.268391	-4.36975	1.24387e-05	0.000178144			IGLC2	1.53115	0.527624	2.90197	0.00370827	0.0533607
SFTA1P	-1.02866	0.256638	-4.00823	6.11747e-05	0.000875366			ESAM	-0.918088	0.22194	-4.13665	3.52412e-05	0.000504277			LINC00968	-0.99926	0.228832	-4.36679	1.26086e-05	0.00018042			SCNN1B	-0.358903	0.123768	-2.8998	0.00373405	0.0534316
NEK6	0.499602	0.124659	4.00774	6.13019e-05	0.000876426			TEAD1	-0.847896	0.205115	-4.13376	3.56882e-05	0.00051023			NUTM2D	-0.547096	0.125303	-4.36618	1.26439e-05	0.000180769			LINGO1	0.9918	0.342575	2.89514	0.00378995	0.0536001
SGMS2	-0.756447	0.188812	-4.00635	6.1664e-05	0.000880838			KIAA1211L	-0.912759	0.221062	-4.12898	3.64378e-05	0.000520495			CPXM1	2.01725	0.462106	4.36533	1.2693e-05	0.000181156			RP11-974F13.5	0.642065	0.221525	2.89839	0.00375081	0.0536001
IFI30	0.997143	0.248909	4.00605	6.17425e-05	0.000881195			SEC14L4	-1.35244	0.327564	-4.12877	3.64705e-05	0.000520511			ACADL	-1.17233	0.268551	-4.36539	1.26897e-05	0.000181156			RAB38	-0.424362	0.146579	-2.89511	0.00379028	0.0536001
NR2C1	-0.266626	0.0665812	-4.00453	6.21409e-05	0.000886114			NT5DC4	2.65525	0.643459	4.12652	3.68292e-05	0.000525176			FMNL3	0.354999	0.0813497	4.36386	1.27785e-05	0.000182219			MYOM1	0.374916	0.129482	2.89552	0.00378533	0.0536001
KHDRBS3	-0.512167	0.127934	-4.00336	6.24495e-05	0.000889743			BHLHA15	1.90218	0.461082	4.12547	3.69978e-05	0.00052667			AMPD2	0.543294	0.124509	4.36348	1.28008e-05	0.000182378			AEN	0.388973	0.134233	2.89776	0.00375841	0.0536001
MMP11	1.81654	0.453845	4.00256	6.26602e-05	0.000891974			CDKL2	-0.982971	0.238279	-4.1253	3.70255e-05	0.00052667			WDR17	-0.778344	0.178427	-4.36224	1.28735e-05	0.000183241			AGBL5	-0.211461	0.073022	-2.89585	0.00378136	0.0536001
RGS9	-0.74893	0.187124	-4.00233	6.2723e-05	0.000892097			ESRP1	-0.86806	0.210425	-4.12527	3.703e-05	0.00052667			SOD2	1.15485	0.264748	4.36207	1.28836e-05	0.000183241			SCAND2P	0.352601	0.121699	2.89733	0.00376352	0.0536001
SFXN4	0.454229	0.11354	4.00061	6.31786e-05	0.000897027			PRKCE	-1.01766	0.246719	-4.12478	3.71085e-05	0.000526877			HLA-DQA2	1.0405	0.238584	4.36116	1.29377e-05	0.000183851			AP4B1	0.223448	0.0771298	2.89703	0.0037671	0.0536001
ARHGAP42	-0.403251	0.100794	-4.00075	6.3142e-05	0.000897027			SNORD3A	0.825315	0.20008	4.12493	3.70842e-05	0.000526877			RAPGEF4	-0.498181	0.114238	-4.36091	1.29524e-05	0.000183901			KCNMA1	0.674848	0.232928	2.89724	0.00376464	0.0536001
IGHV1-24	2.59911	0.649911	3.99917	6.3565e-05	0.000901736			MMP16	1.28421	0.311562	4.12186	3.75829e-05	0.000533152			FXYD5	0.462268	0.106032	4.3597	1.30243e-05	0.000184764			CABLES1	-0.330915	0.114286	-2.8955	0.00378558	0.0536001
FREM3	-1.23957	0.310136	-3.99686	6.41893e-05	0.000909808			KIAA0895	-1.20062	0.29132	-4.12132	3.76711e-05	0.000533945			CD40	0.455845	0.104567	4.35935	1.30447e-05	0.000184894			TCP11L2	-0.278559	0.0962188	-2.89505	0.00379095	0.0536001
RP11-848G14.2	0.631103	0.157918	3.99641	6.43107e-05	0.000910745			SLC9A9	0.851572	0.206661	4.12062	3.77849e-05	0.000535096			BMPR1A	-0.475076	0.109003	-4.35839	1.31023e-05	0.00018555			FRS2	-0.180483	0.0623425	-2.89502	0.00379139	0.0536001
COL15A1	1.19199	0.298299	3.99594	6.44368e-05	0.000911748			CSTB	0.901868	0.218981	4.11848	3.81382e-05	0.000539635			MTHFD2	0.992163	0.227654	4.3582	1.31139e-05	0.000185554			MYO1E	0.338114	0.116724	2.89671	0.00377104	0.0536001
TRAT1	1.03046	0.25796	3.99464	6.47936e-05	0.000915833			DENND2D	0.91118	0.221338	4.11669	3.84361e-05	0.000543384			GZMA	0.716901	0.164533	4.35719	1.31743e-05	0.000186207			PDZD8	-0.201355	0.0695076	-2.89687	0.00376906	0.0536001
CD36	-0.716424	0.179354	-3.99448	6.48367e-05	0.000915833			MYZAP	-1.85061	0.449623	-4.11591	3.8565e-05	0.000544739			DUXAP10	1.23621	0.283752	4.35668	1.32052e-05	0.000186207			RPL12P4	0.634847	0.21938	2.89383	0.00380576	0.0537112
SYNE1	-0.495057	0.123973	-3.99328	6.51651e-05	0.000919682			IGLV1-36	3.28554	0.798329	4.11552	3.86304e-05	0.000545196			PAQR5	-0.864461	0.198416	-4.35681	1.31972e-05	0.000186207			CCDC88B	0.510128	0.176276	2.89392	0.00380462	0.0537112
DNAH8	1.29662	0.324827	3.99174	6.55912e-05	0.000924904			ITPR2	0.74577	0.181231	4.11503	3.87124e-05	0.000545884			NKX2-1	-0.935738	0.214779	-4.35674	1.32012e-05	0.000186207			TJP2	-0.399359	0.138067	-2.89251	0.00382177	0.0538448
LIMCH1	-0.803607	0.201426	-3.98959	6.61871e-05	0.000932507			RP11-349F21.2	-2.14994	0.522646	-4.11357	3.89593e-05	0.000548896			KRT19	-0.989262	0.227099	-4.35608	1.3241e-05	0.000186453			ENSG00000168615	-0.264285	0.0913674	-2.89255	0.00382123	0.0538448
XK	-0.69071	0.173153	-3.98902	6.63475e-05	0.000933968			AHCYL2	-0.684962	0.166602	-4.11136	3.93339e-05	0.0005537			RDX	-0.551067	0.126507	-4.35601	1.32453e-05	0.000186453			ASS1P1	0.786438	0.271988	2.89145	0.00383475	0.0539353
UBAC2	0.214341	0.0537606	3.98695	6.6927e-05	0.000941322			ICAM5	-1.30622	0.317782	-4.11043	3.94931e-05	0.000555466			RP11-80P20.3	-1.10019	0.252671	-4.35423	1.33533e-05	0.000187695			TPX2	0.571979	0.197809	2.89158	0.00383313	0.0539353
XBP1	0.935244	0.234655	3.98561	6.73068e-05	0.000945856			HIF3A	-1.4367	0.349767	-4.10759	3.99814e-05	0.000561855			B4GAT1	-0.505746	0.116152	-4.35418	1.33563e-05	0.000187695			KIAA0408	-0.685581	0.237174	-2.89062	0.00384483	0.054031
DENND5B	0.727477	0.182544	3.98522	6.74175e-05	0.000946604			RP11-33E12.2	-1.5325	0.373113	-4.10733	4.00267e-05	0.000562011			SOWAHC	-0.695947	0.159868	-4.35327	1.34121e-05	0.000188318			AC084082.3	-0.788669	0.272893	-2.89003	0.00385204	0.0540401
C1orf186	0.694301	0.174238	3.98478	6.75413e-05	0.000947534			LOXL2	0.933737	0.227448	4.10527	4.03846e-05	0.000566554			RP11-51F16.1	1.03058	0.236785	4.35239	1.34663e-05	0.000188535			ENSG00000169926	-0.189243	0.0654762	-2.89025	0.0038493	0.0540401
CXCR6	1.06699	0.267794	3.98436	6.76616e-05	0.000948253			KLF15	-1.03572	0.252331	-4.10462	4.04981e-05	0.000567663			GPSM3	0.545835	0.1254	4.35273	1.34451e-05	0.000188535			UCHL1	0.819278	0.283583	2.88902	0.00386441	0.0541675
AQP4	-0.946238	0.237498	-3.9842	6.77077e-05	0.000948253			PKDCC	-1.18701	0.289583	-4.09901	4.14918e-05	0.000581097			TP53BP2	-0.270403	0.0621266	-4.35246	1.34621e-05	0.000188535			STAP1	1.10882	0.384087	2.8869	0.00389053	0.0543374
CHCHD10	0.568091	0.142609	3.98356	6.78899e-05	0.000949998			DACH1	-1.19375	0.291274	-4.09837	4.16076e-05	0.000582223			CYLD	0.308275	0.0708309	4.35227	1.34734e-05	0.000188535			SLC2A1	0.712938	0.246937	2.88713	0.0038878	0.0543374
TGFBR3	-0.692337	0.173859	-3.98218	6.82857e-05	0.000954724			P2RY13	1.04739	0.255781	4.09486	4.22432e-05	0.000590616			BTBD11	0.87074	0.200136	4.35074	1.35682e-05	0.000189701			SOWAHC	-0.433154	0.150064	-2.88646	0.00389599	0.0543374
MAPK9	-0.16892	0.0424355	-3.98064	6.87302e-05	0.000960124			LRRC2	-1.13396	0.277008	-4.09358	4.24772e-05	0.000593113			FGF12	-1.1433	0.262807	-4.35036	1.35915e-05	0.000189713			ENSG00000058600	0.19246	0.0666671	2.88688	0.00389082	0.0543374
ITGAL	0.533347	0.134029	3.97935	6.91031e-05	0.000964515			ATM	0.735409	0.179653	4.09348	4.24938e-05	0.000593113			RP11-325K4.3	0.887714	0.204056	4.35035	1.35921e-05	0.000189713			ENSG00000182551	-0.201051	0.0696539	-2.88644	0.00389632	0.0543374
SIPA1	0.353547	0.0888761	3.97798	6.95043e-05	0.000969293			CCDC173	-2.77744	0.678623	-4.09276	4.26266e-05	0.000593959			ARHGEF4	-0.998275	0.229506	-4.34966	1.36349e-05	0.000190149			IGHG1	1.83932	0.636988	2.88752	0.00388293	0.0543374
TLR3	-0.43017	0.108146	-3.97768	6.95896e-05	0.000969662			ALPK3	-1.17474	0.287017	-4.09293	4.2596e-05	0.000593959			RP11-426D19.1	0.927649	0.213358	4.34784	1.37482e-05	0.000191406			PCDH9	-0.601765	0.208521	-2.88587	0.00390335	0.0543893
LRRC36	-1.12356	0.282486	-3.97739	6.96762e-05	0.000970048			TCN2	1.0255	0.250638	4.09154	4.28521e-05	0.000596596			SMYD5	0.347848	0.0800027	4.34796	1.37412e-05	0.000191406			SH3RF1	-0.369038	0.127982	-2.88351	0.00393267	0.0547105
FTH1P7	0.922897	0.232099	3.97631	6.99921e-05	0.000972263			SH3PXD2B	0.849964	0.20778	4.09069	4.30088e-05	0.000598272			RP11-434D9.1	-1.32795	0.30558	-4.34567	1.38852e-05	0.00019315			B3GNT2	-0.307926	0.10679	-2.88348	0.00393305	0.0547105
NAT10	0.183024	0.0460294	3.97624	7.00124e-05	0.000972263			FGFR2	-1.01461	0.248135	-4.08897	4.333e-05	0.000602232			CH17-360D5.3	-1.01702	0.234187	-4.34278	1.40693e-05	0.000195381			TYMP	0.424625	0.147282	2.88308	0.00393807	0.0547342
EMCN	-0.754041	0.189619	-3.9766	6.9907e-05	0.000972263			ASCL2	1.81972	0.445136	4.088	4.35105e-05	0.000604231			CYBRD1	-0.503569	0.115954	-4.34283	1.40662e-05	0.000195381			NEDD4L	-0.525363	0.182318	-2.88158	0.00395687	0.0549491
AC017002.2	0.950674	0.239126	3.97561	7.01978e-05	0.000974017			IGHV1-69D	3.35822	0.82162	4.08731	4.36398e-05	0.000605516			CARMIL1	-0.461773	0.10634	-4.34241	1.40929e-05	0.000195543			DSC2	-0.369173	0.128151	-2.88077	0.0039671	0.0549522
TMEM56	-0.600174	0.150999	-3.97469	7.04703e-05	0.000976891			SFTA2	-1.16208	0.284479	-4.08492	4.40912e-05	0.000611265			ST6GALNAC3	-0.679836	0.156574	-4.34195	1.41221e-05	0.000195784			ACE	-0.547027	0.189881	-2.88089	0.00396548	0.0549522
FAXDC2	-0.770696	0.19391	-3.97451	7.05236e-05	0.000976891			ADAM23	1.37843	0.337468	4.08463	4.41462e-05	0.000611512			RP11-212I21.2	1.15808	0.266782	4.34091	1.41897e-05	0.000196555			ENSG00000184640	0.238023	0.0826208	2.88091	0.00396526	0.0549522
LRRFIP2	-0.224007	0.0563805	-3.97312	7.09359e-05	0.000981777			HLA-DRB1	0.773696	0.189432	4.0843	4.42097e-05	0.000611877			PPP2CB	-0.448228	0.103263	-4.34067	1.4205e-05	0.000196602			USP20	0.299584	0.104006	2.88044	0.00397118	0.0549625
CA12	2.01567	0.50742	3.97239	7.11549e-05	0.000982331			KITLG	-0.898767	0.220118	-4.08312	4.44359e-05	0.000614491			COBLL1	-0.475028	0.109509	-4.33778	1.4393e-05	0.000199037			RP1-78O14.1	-0.68157	0.236684	-2.87966	0.003981	0.0550144
EVI5	-0.221222	0.055687	-3.9726	7.1091e-05	0.000982331			CYS1	-1.22464	0.300023	-4.08182	4.46841e-05	0.000617406			TENM2	-0.970734	0.223805	-4.3374	1.44177e-05	0.000199211			PON2	-0.312253	0.108436	-2.87961	0.00398161	0.0550144
DIAPH2	-0.254636	0.0640998	-3.97249	7.11257e-05	0.000982331			HBEGF	-1.1547	0.282921	-4.08134	4.47764e-05	0.000618162			DNAH8	1.22147	0.281645	4.33692	1.44491e-05	0.000199478			SLA2	0.544978	0.189348	2.87819	0.00399965	0.0552173
TGFB2	-0.887008	0.223322	-3.97187	7.13101e-05	0.000983649			PGF	1.22013	0.298995	4.08077	4.48862e-05	0.000619102			LPL	-1.03939	0.239722	-4.33581	1.45227e-05	0.000200326			DAB1	0.910307	0.316382	2.87724	0.00401167	0.0553369
RP11-511P7.6	0.526034	0.132496	3.97018	7.18176e-05	0.000989332			MILR1	1.22907	0.301232	4.08015	4.50062e-05	0.000619102			STK4	0.25075	0.0578388	4.33533	1.45542e-05	0.000200592			CHCHD10	0.35595	0.123756	2.87623	0.00402452	0.0554333
WIF1	-1.37743	0.346952	-3.9701	7.18422e-05	0.000989332			PEAR1	-0.87079	0.213413	-4.08031	4.49755e-05	0.000619102			CLNK	1.21274	0.27977	4.33476	1.45919e-05	0.000200944			PGM1	-0.275946	0.0959423	-2.87617	0.00402539	0.0554333
GADD45A	0.54913	0.138326	3.96984	7.19222e-05	0.000989606			LRRK1	0.743253	0.182169	4.08002	4.50324e-05	0.000619102			LIMCH1	-0.984856	0.227234	-4.33411	1.46354e-05	0.000201374			OR2A20P	-0.441224	0.153446	-2.87544	0.00403466	0.0555145
RP11-550F7.1	-1.04554	0.263536	-3.96736	7.26746e-05	0.000998291			DPYSL2	-0.706955	0.173259	-4.08034	4.49695e-05	0.000619102			SBDS	-0.496881	0.114653	-4.33376	1.46584e-05	0.000201522			TSPAN33	0.702687	0.244456	2.87449	0.00404682	0.0556353
MELK	1.01839	0.256681	3.96752	7.26237e-05	0.000998291			PCDHGC3	-0.817392	0.200401	-4.07879	4.52703e-05	0.000621853			WNT10A	1.35601	0.313012	4.33212	1.47679e-05	0.000202184			CCDC6	-0.158206	0.0550544	-2.87362	0.00405794	0.0557416
SLITRK6	-1.42353	0.35894	-3.96591	7.31154e-05	0.00100351			LINC02024	-1.89354	0.464358	-4.07776	4.54711e-05	0.00062409			KIAA1024	1.20529	0.278202	4.33242	1.47481e-05	0.000202184			CPB2	-0.690128	0.240194	-2.87322	0.00406314	0.0557666
CAB39L	-0.679894	0.171485	-3.96474	7.34753e-05	0.00100761			KRT8	-0.938161	0.230105	-4.0771	4.5601e-05	0.000625353			RAMP2	-0.830196	0.191631	-4.33227	1.47583e-05	0.000202184			JPH1	-0.485532	0.169009	-2.87282	0.00406825	0.0557903
KANSL1L	-0.402894	0.101654	-3.96339	7.38934e-05	0.0010125			KL	-1.08228	0.265508	-4.07629	4.57606e-05	0.000627019			SAMD12	-0.587225	0.135538	-4.33254	1.47396e-05	0.000202184			MSTO2P	0.326149	0.113571	2.87177	0.00408182	0.0558465
RN7SL767P	0.682858	0.172312	3.96292	7.40375e-05	0.00101363			CD300A	1.13419	0.278268	4.07591	4.58346e-05	0.000627511			DCAF6	-0.231208	0.0533681	-4.33233	1.47536e-05	0.000202184			TELO2	0.326244	0.113606	2.87171	0.00408252	0.0558465
EPCAM	-0.852174	0.215067	-3.96236	7.42126e-05	0.00101518			FGF14	-1.47728	0.362539	-4.07482	4.60507e-05	0.000629946			RPL10P16	0.594532	0.137267	4.33121	1.48289e-05	0.000202851			GAPVD1	-0.161456	0.0562154	-2.8721	0.00407758	0.0558465
IL17RE	-0.687384	0.173581	-3.96003	7.494e-05	0.00102319			SHROOM2	-1.05313	0.258486	-4.07424	4.61653e-05	0.000630467			CXCR2P1	1.58255	0.365436	4.33059	1.48712e-05	0.000202923			NOMO2	-0.130676	0.0455101	-2.87137	0.00408693	0.0558603
MPHOSPH9	0.279622	0.0706137	3.95989	7.49839e-05	0.00102319			CDKN2B	-0.806272	0.197888	-4.07439	4.61361e-05	0.000630467			C3orf52	-0.787377	0.181804	-4.33091	1.48497e-05	0.000202923			IGLV3-25	1.45471	0.506702	2.87094	0.00409251	0.0558903
THBS2	1.86205	0.470214	3.96001	7.49467e-05	0.00102319			WI2-1896O14.1	1.24018	0.304468	4.07329	4.63544e-05	0.000632			AJUBA	-0.699732	0.161575	-4.33069	1.48646e-05	0.000202923			SAMSN1	0.575666	0.200652	2.86898	0.00411804	0.0560728
CCDC154	0.740806	0.18714	3.95856	7.54036e-05	0.00102806			CYP2B7P	-1.12565	0.276342	-4.07338	4.63358e-05	0.000632			PGF	1.20123	0.277502	4.32874	1.49968e-05	0.000204356			CASS4	-0.32026	0.111623	-2.86911	0.0041163	0.0560728
RHOBTB1	-0.44461	0.112355	-3.9572	7.58333e-05	0.00103221			IGLV3-25	3.24643	0.797176	4.07241	4.65292e-05	0.000633859			CXCR6	0.974601	0.22515	4.32867	1.5001e-05	0.000204356			TBX5	-0.47775	0.166529	-2.86886	0.00411949	0.0560728
FZD1	-0.467988	0.118257	-3.95737	7.57803e-05	0.00103221			MSLN	-0.759321	0.186523	-4.07093	4.68264e-05	0.000637381			KNTC1	0.700491	0.161882	4.32717	1.51038e-05	0.000205586			GINM1	-0.198913	0.0693248	-2.86929	0.00411395	0.0560728
GPR82	1.42704	0.360653	3.95682	7.59541e-05	0.0010326			ADGRB3	-0.96805	0.238009	-4.06729	4.75628e-05	0.00064687			DLC1	-0.785231	0.181505	-4.32623	1.51684e-05	0.000206295			YPEL2	0.13381	0.0466601	2.86776	0.00413386	0.0562218
NEU3	0.416681	0.10531	3.95672	7.59872e-05	0.0010326			IRF5	0.919084	0.22601	4.06656	4.77116e-05	0.000648358			NCKAP5	-1.2364	0.285872	-4.32502	1.52521e-05	0.000207263			LMNB1	0.482998	0.168444	2.86741	0.00413848	0.0562382
PTPN13	-0.569657	0.144001	-3.95592	7.62391e-05	0.00103517			ALS2CL	-1.19419	0.293707	-4.06593	4.78417e-05	0.00064959			ARL4C	0.655105	0.15151	4.32384	1.5334e-05	0.00020786			RP11-43D4.3	0.703492	0.245386	2.86688	0.00414543	0.0562862
IGHV3-7	1.87888	0.475119	3.95455	7.66788e-05	0.00104028			ZNF704	-0.942232	0.232119	-4.05926	4.92276e-05	0.000667857			KIAA1324L	-0.537714	0.124356	-4.32399	1.53232e-05	0.00020786			MAMDC4	0.393093	0.13714	2.86636	0.0041522	0.0562973
SHMT2	0.53717	0.135848	3.9542	7.67926e-05	0.00104097			TMEM246	-1.20568	0.297088	-4.05834	4.94231e-05	0.000669407			ATP1B1	-0.5895	0.136336	-4.32388	1.53308e-05	0.00020786			ST6GALNAC6	-0.167874	0.0585684	-2.86629	0.00415308	0.0562973
SP110	0.398408	0.100769	3.95368	7.69575e-05	0.00104234			IRS2	-0.779969	0.192184	-4.05845	4.94003e-05	0.000669407			ATP2B4	-0.340343	0.0787205	-4.32344	1.53615e-05	0.000208062			PTPN11	-0.199428	0.0695948	-2.86556	0.00416275	0.056382
MYO6	-0.52543	0.132951	-3.95205	7.74857e-05	0.00104864			DNASE2	0.951691	0.234565	4.05725	4.96533e-05	0.000671971			ENSG00000099849	-0.589259	0.136414	-4.31962	1.56295e-05	0.000211519			ABHD2	-0.216046	0.0754098	-2.86495	0.0041707	0.0564432
HHIP-AS1	-0.792513	0.20061	-3.95052	7.79817e-05	0.00105448			CPNE7	1.43193	0.352977	4.05673	4.97638e-05	0.000672915			SLC4A7	0.719678	0.166743	4.31609	1.58818e-05	0.000214756			SGCG	-0.990656	0.345938	-2.86368	0.00418753	0.0566244
PPP2R5A	-0.396399	0.100361	-3.94975	7.82339e-05	0.00105702			ENSG00000177706	0.832147	0.205323	4.05288	5.0592e-05	0.000683552			GRPEL2	-0.366345	0.0849107	-4.31447	1.59986e-05	0.000216158			WDR17	-0.387275	0.135266	-2.86306	0.00419565	0.0566877
GRAMD1B	0.66536	0.168616	3.94601	7.94651e-05	0.00107278			EZR	-0.811875	0.200331	-4.05267	5.0636e-05	0.000683586			RGMB	-0.439103	0.101842	-4.31161	1.62072e-05	0.000218659			CDK5R1	0.734867	0.2567	2.86275	0.00419986	0.0566981
KCNJ15	-0.686766	0.174151	-3.9435	8.03011e-05	0.00108318			TNS2	-0.902353	0.222698	-4.05192	5.08e-05	0.000685238			APOL6	0.253211	0.0587282	4.31157	1.62102e-05	0.000218659			COBL	-0.503664	0.175987	-2.86193	0.00421066	0.0567509
TBX3	-0.890974	0.226048	-3.94152	8.09664e-05	0.00109126			ACVRL1	-0.76716	0.189387	-4.05075	5.1054e-05	0.000688101			KITLG	-0.69025	0.160121	-4.31081	1.62657e-05	0.000219228			STAT2	0.227933	0.079641	2.862	0.00420976	0.0567509
PDE4D	-0.485717	0.12324	-3.94123	8.1066e-05	0.00109171			FAM69A	1.11846	0.276226	4.04908	5.142e-05	0.000692468			MAP2	-0.893759	0.20735	-4.31038	1.62974e-05	0.000219476			IGHJ3P	1.68696	0.589587	2.86125	0.0042197	0.0567798
RAMP2	-0.713073	0.181081	-3.93788	8.2205e-05	0.00110614			SLC7A5	1.17164	0.289448	4.04783	5.16938e-05	0.000695586			FRMD3	-0.607866	0.141031	-4.31017	1.63129e-05	0.000219504			ZC3H14	-0.219872	0.0768421	-2.86135	0.00421846	0.0567798
LIPH	-0.993511	0.252359	-3.93689	8.2543e-05	0.00110978			S100A14	-0.931169	0.230129	-4.04629	5.20367e-05	0.000699629			ATP8B1	-0.344826	0.0800259	-4.30893	1.64049e-05	0.000220382			SPPL2B	0.347701	0.121551	2.86053	0.00422937	0.056817
HIRIP3	-0.32913	0.083612	-3.9364	8.27139e-05	0.00111117			TRAT1	1.5212	0.376085	4.04483	5.23615e-05	0.000703421			ADGRD1	-0.781558	0.181374	-4.30909	1.63929e-05	0.000220382			IGLC3	1.53733	0.537393	2.86071	0.00422696	0.056817
MIR3687-2	0.916453	0.232839	3.936	8.28505e-05	0.0011121			DUXAP8	1.14276	0.282563	4.04425	5.24905e-05	0.000704463			RETN	-1.41199	0.327782	-4.30771	1.64953e-05	0.000221416			PEBP1	-0.26795	0.0937004	-2.85964	0.0042412	0.0569296
SPAG5	0.525621	0.133624	3.93359	8.36866e-05	0.00111991			GBP5	2.35318	0.58188	4.0441	5.25246e-05	0.000704463			C10orf128	0.298444	0.0693099	4.30594	1.66279e-05	0.000223015			IFI16	0.313387	0.109608	2.85917	0.00424756	0.0569685
APBA3	0.390895	0.0993688	3.93378	8.36212e-05	0.00111991			DENND1C	0.920552	0.227652	4.04368	5.26186e-05	0.00070515			TESPA1	0.692282	0.160811	4.30495	1.67024e-05	0.000223831			MYLIP	-0.24243	0.0848073	-2.85859	0.00425522	0.0569785
GPR68	1.09078	0.277307	3.9335	8.37195e-05	0.00111991			TTLL7	-1.36799	0.338611	-4.03999	5.34532e-05	0.00071438			DCDC2	-1.03571	0.240646	-4.30389	1.67828e-05	0.000224505			KTN1	-0.186448	0.0652218	-2.85868	0.00425407	0.0569785
PLTP	1.07308	0.272781	3.93386	8.3592e-05	0.00111991			STARD13	-0.726818	0.17991	-4.03991	5.34725e-05	0.00071438			CCDC68	-1.19785	0.278311	-4.304	1.67742e-05	0.000224505			C8orf33	-0.206114	0.0721101	-2.85833	0.00425879	0.0569799
AP1B1	0.433522	0.110217	3.93334	8.37722e-05	0.00111991			SCPEP1	0.986001	0.244066	4.0399	5.34747e-05	0.00071438			TJP2	-0.714471	0.166011	-4.30374	1.67935e-05	0.000224505			PNMA2	-0.247954	0.0867635	-2.85781	0.00426573	0.0570265
RP11-497H16.7	0.622918	0.158381	3.93304	8.38777e-05	0.00112041			LCP1	0.885895	0.219288	4.03987	5.34809e-05	0.00071438			GGT1	-0.524972	0.12206	-4.30095	1.7007e-05	0.000227174			ANK3	-0.348733	0.122073	-2.85675	0.00428009	0.057172
MIR4435-2HG	0.590542	0.150195	3.93184	8.42971e-05	0.0011251			ENSG00000181126	-1.29035	0.319463	-4.03911	5.3654e-05	0.000716111			SCN4B	-0.947821	0.220387	-4.30071	1.70248e-05	0.000227227			DIRC2	-0.288809	0.101139	-2.85555	0.00429621	0.0573409
C5	-0.50216	0.127733	-3.93134	8.4475e-05	0.00112656			KLRB1	1.19429	0.295735	4.03839	5.38187e-05	0.000717728			C1QTNF1	0.832407	0.193599	4.29964	1.71077e-05	0.000228148			ANXA2R	0.410839	0.143915	2.85473	0.00430728	0.0573958
STIL	0.511811	0.130215	3.93051	8.47662e-05	0.00112821			LZTS3	-1.02244	0.253219	-4.03776	5.39644e-05	0.000719088			CTSH	-0.420201	0.0977354	-4.29937	1.71281e-05	0.000228236			SLC44A3	-0.305307	0.106948	-2.85473	0.0043073	0.0573958
GPR183	0.879872	0.223885	3.93001	8.49411e-05	0.00112821			ADARB1	-0.8876	0.219972	-4.03505	5.45903e-05	0.000726841			HELLS	0.674345	0.156879	4.29851	1.71949e-05	0.000228941			SIT1	0.904428	0.316915	2.85385	0.0043193	0.0574627
SLC35D1	0.205546	0.0523004	3.93011	8.49077e-05	0.00112821			TMEM204	-0.826113	0.204796	-4.03384	5.4873e-05	0.000730015			NUAK2	0.521457	0.121343	4.29737	1.72837e-05	0.000229937			PARD3	-0.376792	0.132029	-2.85386	0.00431916	0.0574627
BAG1	-0.263546	0.0670536	-3.93037	8.48139e-05	0.00112821			IGHV3-7	2.79576	0.693201	4.03312	5.50409e-05	0.000731658			MMP24	-0.788873	0.183605	-4.29657	1.73461e-05	0.000230395			ACHE	0.620984	0.217726	2.85214	0.00434262	0.0576798
ATXN3	-0.245791	0.0625384	-3.93025	8.48589e-05	0.00112821			SLC36A1	1.08909	0.270136	4.03164	5.53881e-05	0.000735679			SEMA3B	-1.0661	0.248127	-4.2966	1.7344e-05	0.000230395			TNFSF13	-0.351096	0.123089	-2.85238	0.00433933	0.0576798
B3GNTL1	0.448079	0.114026	3.92962	8.50818e-05	0.00112917			RP11-243M5.2	-2.18324	0.541617	-4.03096	5.55483e-05	0.000737145			HPS3	0.335342	0.0780767	4.29504	1.74664e-05	0.000231807			TNFSF13B	0.593709	0.208279	2.85055	0.00436436	0.0578752
LGALS2	1.7034	0.433565	3.92882	8.5365e-05	0.00113121			FILIP1	-0.873026	0.216589	-4.0308	5.5588e-05	0.000737145			SPINT2	-0.452369	0.105402	-4.29184	1.772e-05	0.000234766			NPC1	-0.224183	0.0786429	-2.85065	0.00436303	0.0578752
SETDB2	0.299355	0.0761952	3.92879	8.53733e-05	0.00113121			AK1	-0.992915	0.246534	-4.0275	5.63731e-05	0.000746954			PLXNC1	0.649833	0.151417	4.29169	1.77322e-05	0.000234766			PYHIN1	0.608433	0.213503	2.84976	0.00437516	0.0579718
FXYD5	0.448723	0.114233	3.92815	8.56015e-05	0.00113333			PLEKHA1	-0.76163	0.189117	-4.02729	5.64243e-05	0.000747033			VEGFA	-0.471998	0.109979	-4.29172	1.77292e-05	0.000234766			SP110	0.241999	0.0849364	2.84918	0.00438326	0.0580324
CTD-2008P7.9	-1.00251	0.255268	-3.9273	8.59042e-05	0.00113642			TIMP3	-1.10817	0.275187	-4.02698	5.64971e-05	0.000747395			GADD45A	0.697894	0.162637	4.29111	1.7778e-05	0.000235183			BANK1	0.855625	0.300495	2.84738	0.00440801	0.0583132
NUDT22	0.370923	0.0944651	3.92656	8.61706e-05	0.00113903			PARD3	-0.910841	0.226226	-4.02624	5.66755e-05	0.000749154			MYO9A	-0.434448	0.101257	-4.29053	1.78245e-05	0.00023561			CDCA7	0.900166	0.316262	2.84627	0.00442347	0.0583801
BEX3	-0.43453	0.110687	-3.92573	8.64654e-05	0.00114201			RASSF8	-0.861188	0.213952	-4.02515	5.69386e-05	0.000752027			DISP1	-0.948037	0.220971	-4.29033	1.78408e-05	0.000235636			BHLHE22	1.10771	0.389183	2.84625	0.00442371	0.0583801
PARD3	-0.568428	0.144832	-3.92473	8.68256e-05	0.00114585			TAF4B	0.961542	0.239011	4.023	5.74616e-05	0.000758327			SLFNL1	-0.996506	0.232326	-4.28926	1.79268e-05	0.000236582			SFXN1	0.353082	0.124073	2.84576	0.0044306	0.0583801
GRAP2	0.556046	0.141687	3.92446	8.69241e-05	0.00114623			PROSER2	-1.1125	0.276632	-4.0216	5.78045e-05	0.000761023			LGALS2	1.45625	0.339613	4.28798	1.80306e-05	0.000237461			ZNF276	0.273148	0.0959847	2.84574	0.00443079	0.0583801
STARD13	-0.522572	0.133177	-3.9239	8.71261e-05	0.00114797			TMC5	-1.06894	0.265799	-4.0216	5.78029e-05	0.000761023			ADAMTS14	1.52504	0.355677	4.28772	1.80517e-05	0.000237461			SLC20A1	0.291883	0.102562	2.84591	0.00442846	0.0583801
TMEM204	-0.538115	0.137177	-3.92277	8.75378e-05	0.00115124			NDST1	-0.744517	0.185116	-4.0219	5.77309e-05	0.000761023			ECHDC3	-0.556995	0.12991	-4.28755	1.80655e-05	0.000237461			IGHV1OR15-1	1.54457	0.542839	2.84535	0.00443629	0.0584058
UBE2J1	0.500269	0.127534	3.92264	8.7584e-05	0.00115124			PRCP	0.856061	0.212915	4.02067	5.80317e-05	0.000763404			MBIP	-0.762764	0.177878	-4.28813	1.80185e-05	0.000237461			STX19	-0.646785	0.22738	-2.84452	0.00444787	0.0585115
ARNT	-0.184227	0.0469645	-3.92268	8.75686e-05	0.00115124			LPAR5	1.31667	0.327529	4.02	5.81991e-05	0.000764272			PLS3	-0.500697	0.11677	-4.28787	1.80391e-05	0.000237461			CD40	0.283384	0.0996613	2.84347	0.00446252	0.0585173
CD46	-0.260933	0.0665492	-3.9209	8.82177e-05	0.00115865			FLT3	1.33725	0.332678	4.01966	5.82833e-05	0.000764272			SH3RF2	-0.477009	0.111266	-4.2871	1.81021e-05	0.000237753			IGKV1-9	1.63023	0.573315	2.84352	0.00446184	0.0585173
CXorf57	-0.588462	0.150104	-3.92036	8.84174e-05	0.00116035			MATN3	-1.32164	0.328764	-4.02003	5.81915e-05	0.000764272			PGAP1	-0.629168	0.146778	-4.28652	1.81496e-05	0.000238187			SLC4A4	-0.400575	0.140849	-2.844	0.00445513	0.0585173
RP11-195E2.1	-0.779118	0.19875	-3.9201	8.85136e-05	0.00116068			CD163L1	0.908278	0.22595	4.01981	5.82446e-05	0.000764272			DDX11	0.469983	0.109697	4.28438	1.83252e-05	0.000240109			ERBB2	-0.321645	0.113103	-2.84384	0.00445741	0.0585173
RASEF	-0.936257	0.23888	-3.91936	8.87859e-05	0.00116333			CLEC11A	1.11841	0.278382	4.01753	5.8811e-05	0.000770579			SFTPC	-1.41443	0.330136	-4.28439	1.83241e-05	0.000240109			SPIB	1.61152	0.567029	2.84205	0.00448247	0.0586855
DBT	-0.179874	0.0458999	-3.91883	8.89804e-05	0.00116403			ENSG00000041515	1.61944	0.403409	4.01439	5.96009e-05	0.000780307			RP11-848G14.5	0.888677	0.207587	4.28098	1.86071e-05	0.000243415			AGAP2	0.580969	0.204419	2.84205	0.00448243	0.0586855
PRX	-1.22092	0.311541	-3.91896	8.89325e-05	0.00116403			ARHGAP23	-0.931409	0.232134	-4.01238	6.01093e-05	0.000786339			PLA2G12A	-0.360226	0.0841433	-4.2811	1.85969e-05	0.000243415			ENSG00000103429	-0.182193	0.0641443	-2.84037	0.00450619	0.0589023
SLC36A1	0.690128	0.17621	3.9165	8.98423e-05	0.00117437			FCER1G	1.02649	0.255881	4.01158	6.03142e-05	0.000788392			SPAG9	-0.284303	0.0664243	-4.28011	1.86803e-05	0.000244178			TMEM30A	-0.245748	0.0865128	-2.8406	0.00450294	0.0589023
MAOA	-0.793365	0.20262	-3.91554	9.02022e-05	0.00117814			RARA	-0.820659	0.204587	-4.01129	6.03867e-05	0.000788715			GGT5	1.0454	0.244282	4.27949	1.87322e-05	0.000244662			COL4A4	-0.2446	0.0861571	-2.839	0.00452557	0.0591088
CSF1R	0.658757	0.168262	3.91506	9.03806e-05	0.0011786			F5	1.28351	0.320009	4.01086	6.04972e-05	0.000789531			FTH1P7	1.01204	0.236576	4.27785	1.88707e-05	0.000246276			PIP5KL1	-0.611828	0.215566	-2.83825	0.00453621	0.0591446
COL18A1	0.628853	0.160621	3.91513	9.03566e-05	0.0011786			ESR2	1.64218	0.409531	4.0099	6.07455e-05	0.000792145			SPRY2	-0.626677	0.146503	-4.27757	1.88945e-05	0.000246392			MYC	0.535553	0.188705	2.83804	0.00453909	0.0591446
PGF	1.14061	0.291357	3.91482	9.04715e-05	0.00117885			CES1	-0.901488	0.224846	-4.00936	6.08845e-05	0.000793329			ANO1	-0.7276	0.170112	-4.27718	1.89274e-05	0.000246625			CHIT1	1.66569	0.5869	2.83812	0.00453806	0.0591446
MPP7	-0.616977	0.157632	-3.91403	9.07666e-05	0.00118176			ERMN	1.44239	0.359836	4.00848	6.11117e-05	0.000795659			AMOTL1	-0.570794	0.133465	-4.27672	1.89666e-05	0.000246941			SNORD13	0.478932	0.168924	2.83519	0.00457988	0.059629
SBDSP1	-0.328688	0.0839958	-3.91315	9.10995e-05	0.00118516			MYH10	-0.954454	0.238141	-4.00793	6.12526e-05	0.000796865			RP11-289I10.2	0.791497	0.185115	4.2757	1.90539e-05	0.000247882			COL10A1	2.0004	0.705939	2.83368	0.00460155	0.0598637
KIAA1324L	-0.520522	0.133107	-3.91057	9.20795e-05	0.00119657			MEOX1	2.02903	0.50646	4.0063	6.16772e-05	0.000801755			SLC16A1-AS1	0.791134	0.185064	4.27492	1.9121e-05	0.000248333			RAB39B	0.491414	0.173497	2.83241	0.00461987	0.0598657
NTN4	-0.671975	0.171841	-3.91045	9.21224e-05	0.00119657			SYNM	-1.09777	0.274154	-4.00422	6.22236e-05	0.00080822			SLC37A2	0.898261	0.210131	4.27477	1.91339e-05	0.000248333			ARSJ	-0.243533	0.0859672	-2.83286	0.00461343	0.0598657
CHST15	0.533326	0.136394	3.91018	9.22275e-05	0.00119699			CDS1	-0.851598	0.212939	-3.99925	6.35432e-05	0.000824709			DTX4	-0.441433	0.103259	-4.27498	1.91151e-05	0.000248333			TRMT2A	0.200538	0.0707886	2.83291	0.00461258	0.0598657
RAP2B	0.499445	0.127737	3.90996	9.23128e-05	0.00119716			RASEF	-1.11724	0.279405	-3.99865	6.37055e-05	0.000826165			RP11-404F10.2	1.23379	0.288654	4.27428	1.91758e-05	0.000248682			BTBD9	-0.187826	0.0663017	-2.8329	0.00461283	0.0598657
RAB25	-0.832359	0.212905	-3.90953	9.24772e-05	0.00119835			FAM184A	-1.0362	0.259192	-3.99779	6.39364e-05	0.000828507			GPRIN2	-1.02646	0.240242	-4.2726	1.93206e-05	0.000250362			CAMSAP2	-0.272987	0.0963745	-2.83256	0.00461768	0.0598657
RAPH1	-0.556163	0.142282	-3.90889	9.27227e-05	0.00120058			CCR5	1.54375	0.3866	3.99315	6.52016e-05	0.000844238			COL4A3	-0.639876	0.149781	-4.27207	1.93664e-05	0.000250758			CTB-31O20.2	0.455259	0.160803	2.83116	0.00463796	0.0600331
ANKRD22	2.11937	0.542264	3.90838	9.29188e-05	0.00120218			MPP1	0.938926	0.235292	3.99048	6.59401e-05	0.000853129			SGMS2	-0.753557	0.176407	-4.2717	1.93991e-05	0.000250787			SEMA6D	-0.454764	0.160637	-2.83101	0.00464008	0.0600331
RASSF7	-0.487705	0.124855	-3.90616	9.37737e-05	0.00121229			PDK4	-1.0716	0.268583	-3.98982	6.61222e-05	0.000854814			HLA-DMA	0.405312	0.094882	4.27175	1.93948e-05	0.000250787			ATP5SL	-0.248688	0.0878728	-2.83009	0.00465347	0.0601591
LIMK1	0.670706	0.171714	3.90594	9.38598e-05	0.00121245			RAPGEF5	-0.846776	0.21265	-3.98201	6.83352e-05	0.00088273			FBLIM1	0.615923	0.144193	4.27151	1.94152e-05	0.000250798			KDM2B	0.239246	0.0845608	2.82928	0.00466525	0.060264
KDM2B	0.275795	0.0706154	3.9056	9.39932e-05	0.00121322			DPEP1	2.31421	0.581197	3.9818	6.83946e-05	0.000882805			NUTM2A	-0.476031	0.111459	-4.27092	1.9467e-05	0.000251109			DCAF6	-0.169704	0.0599915	-2.8288	0.00467223	0.060307
CD3D	0.918396	0.23519	3.90492	9.42583e-05	0.00121569			NRK	1.64693	0.413935	3.97872	6.92862e-05	0.000893613			FMO5	-1.16463	0.272691	-4.27089	1.94697e-05	0.000251109			FLT3	0.543154	0.192062	2.82801	0.0046838	0.0604089
RRAS	-0.392346	0.100487	-3.90445	9.44411e-05	0.00121686			GRHL2	-0.981869	0.246808	-3.97827	6.94177e-05	0.000894609			MSC-AS1	1.10181	0.258045	4.26983	1.95626e-05	0.000252109			CD226	0.421678	0.149141	2.82738	0.00469308	0.0604812
BTN2A2	0.461453	0.118191	3.9043	9.44968e-05	0.00121686			SLC41A2	0.90371	0.227181	3.97793	6.95185e-05	0.000895207			ARHGAP30	0.55617	0.13029	4.26872	1.96595e-05	0.00025316			PSTPIP1	0.514912	0.182139	2.82702	0.00469831	0.0605013
TMEM26	-0.983876	0.252044	-3.90358	9.47788e-05	0.00121858			OBSCN	-1.14675	0.288406	-3.97615	7.00391e-05	0.000901206			NLRC3	0.81182	0.190305	4.26589	1.99109e-05	0.000255997			GOLT1A	-0.524385	0.185595	-2.82542	0.00472183	0.0605987
ZMYND11	-0.266718	0.0683252	-3.90365	9.47535e-05	0.00121858			FOXF2	-0.959807	0.241415	-3.97576	7.01561e-05	0.000902007			GNG11	-0.654905	0.153518	-4.26597	1.99034e-05	0.000255997			SNX29P1	0.720686	0.255095	2.82517	0.00472553	0.0605987
RAB6A	-0.224617	0.0575564	-3.90256	9.51793e-05	0.00122278			TRPC6	-0.945372	0.237823	-3.97511	7.0348e-05	0.000903769			BSPRY	-0.864415	0.202655	-4.26545	1.99499e-05	0.000256299			NUGGC	1.04811	0.371003	2.82508	0.00472694	0.0605987
CSF2RB	0.754711	0.193424	3.90185	9.54588e-05	0.00122541			TIFA	0.829668	0.208819	3.97314	7.09312e-05	0.000910551			FGD3	0.460599	0.108008	4.2645	2.00346e-05	0.000257187			MTHFD2	0.584374	0.206793	2.82589	0.00471495	0.0605987
SLC1A1	-0.904546	0.231871	-3.90107	9.57674e-05	0.00122842			PCSK9	-1.53039	0.385246	-3.9725	7.1122e-05	0.00091229			GBGT1	0.573098	0.134428	4.26324	2.01482e-05	0.000258073			ZHX1	-0.217206	0.0768868	-2.82501	0.00472795	0.0605987
BACE2	0.54487	0.139689	3.90061	9.59521e-05	0.00122983			DCLK1	1.07387	0.270358	3.97202	7.12655e-05	0.000913419			RAB17	-1.04903	0.24607	-4.26311	2.01601e-05	0.000258073			GLO1	-0.294505	0.10421	-2.82607	0.00471226	0.0605987
ANKRD10	0.216534	0.0555501	3.898	9.69923e-05	0.00124219			PAK4	-1.26451	0.318472	-3.97055	7.17083e-05	0.000917666			MCOLN2	0.656597	0.154021	4.26304	2.01664e-05	0.000258073			ABCB9	0.315057	0.111621	2.82255	0.00476435	0.060923
ASB9	-0.549705	0.141037	-3.89759	9.71557e-05	0.00124236			SEMA4D	1.10365	0.277949	3.9707	7.16615e-05	0.000917666			ESYT3	-1.02073	0.239429	-4.26319	2.01527e-05	0.000258073			ZBTB34	-0.232541	0.0823821	-2.82272	0.00476188	0.060923
IGLV1-47	1.9899	0.510534	3.89769	9.71165e-05	0.00124236			STAP1	1.57231	0.396246	3.96802	7.24714e-05	0.000926712			THBS2	2.19071	0.513905	4.26286	2.01824e-05	0.000258078			GPD1L	-0.385008	0.136381	-2.82304	0.00475704	0.060923
TMEM138	0.389559	0.0999752	3.89656	9.75702e-05	0.00124669			ATP11A	-0.83111	0.209465	-3.96778	7.25445e-05	0.000926926			AFAP1L1	-0.510632	0.11984	-4.26095	2.03556e-05	0.00026009			DESI2	-0.249307	0.0883367	-2.82224	0.00476893	0.0609343
SRM	0.535772	0.137521	3.89593	9.78242e-05	0.001248			GPC5	-1.25296	0.315933	-3.96591	7.31151e-05	0.000933493			PTPRR	-1.09759	0.257608	-4.2607	2.03785e-05	0.000260181			RP11-734K23.9	0.377024	0.133623	2.82154	0.00477936	0.0610202
APOBEC3G	0.613206	0.157394	3.896	9.77937e-05	0.001248			LPXN	0.807069	0.203819	3.95974	7.50329e-05	0.000957236			ENSG00000165943	-0.426149	0.100026	-4.26036	2.04099e-05	0.000260313			CDKN2A	0.65288	0.231442	2.82092	0.0047886	0.0610908
SLC44A3	-0.531343	0.136408	-3.89525	9.80957e-05	0.00124953			NPR3	-1.0159	0.256744	-3.95685	7.59448e-05	0.00096812			SPOCK2	-0.697752	0.163782	-4.26024	2.04204e-05	0.000260313			PCDHA12	-0.559801	0.198481	-2.82043	0.00479596	0.0610993
BMPR2	-0.589287	0.151278	-3.89539	9.80398e-05	0.00124953			GATA6	-0.976218	0.246773	-3.95593	7.62385e-05	0.000971113			IGKV1OR2-108	2.09989	0.492947	4.25987	2.04542e-05	0.000260541			TEF	-0.377966	0.134012	-2.82038	0.00479668	0.0610993
TPX2	0.792485	0.203473	3.89479	9.82859e-05	0.00125098			AJUBA	-0.993111	0.251086	-3.95526	7.64508e-05	0.000973064			STEAP1	1.33235	0.3128	4.25945	2.04934e-05	0.000260638			ADH5	-0.228939	0.0811843	-2.81999	0.00480251	0.0611262
BHLHE22	1.09047	0.28006	3.8937	9.87273e-05	0.00125563			XKRX	-1.77404	0.448548	-3.95507	7.65114e-05	0.000973084			WFS1	-0.576318	0.135298	-4.25961	2.04785e-05	0.000260638			ZNF426	-0.172186	0.0610788	-2.81908	0.00481608	0.0612517
EFNB2	-0.716927	0.1842	-3.89211	9.93748e-05	0.00126289			DOK6	-1.09707	0.277405	-3.95475	7.66145e-05	0.000973643			RP11-98J23.1	0.95477	0.224293	4.25679	2.07379e-05	0.000263544			ZKSCAN2	-0.250065	0.0887183	-2.81864	0.00482274	0.061289
SLC39A14	1.15395	0.296509	3.89178	9.9512e-05	0.00126366			WDR17	-0.987215	0.249667	-3.95412	7.68174e-05	0.000975469			RPL13AP17	-1.52116	0.357455	-4.25552	2.08567e-05	0.000264849			WNT10B	1.01864	0.361455	2.81816	0.00483	0.0613006
RP11-180M15.7	0.593041	0.152414	3.89099	9.9835e-05	0.00126512			ETV5	-0.821808	0.207872	-3.95344	7.70361e-05	0.000977492			ENSG00000145416	0.869919	0.204461	4.25469	2.09335e-05	0.00026562			LGALSL	-0.423367	0.150232	-2.81809	0.00483109	0.0613006
FMNL1	0.477632	0.122755	3.89094	9.98578e-05	0.00126512			FOXP3	1.99004	0.503479	3.95257	7.7317e-05	0.000979547			SRGAP3	0.702571	0.165154	4.25403	2.09957e-05	0.000266204			NCF1C	0.684295	0.242851	2.81776	0.00483606	0.0613164
YY1	-0.134122	0.0344678	-3.89123	9.97355e-05	0.00126512			DUOXA1	-1.12439	0.284468	-3.95261	7.73043e-05	0.000979547			CAMK4	0.487349	0.114584	4.25322	2.10715e-05	0.000266755			CYFIP2	0.347602	0.123379	2.81736	0.00484201	0.0613446
ROBO2	-0.98062	0.252094	-3.8899	0.000100284	0.00126955			RPS2P36	1.69146	0.427963	3.95234	7.73899e-05	0.000979717			GVINP1	0.459692	0.108077	4.25336	2.1059e-05	0.000266755			TBC1D2	-0.351416	0.124794	-2.81597	0.00486305	0.0615637
LINC01232	0.555897	0.142945	3.88887	0.00010071	0.00127396			TEX41	1.32285	0.33483	3.95082	7.78837e-05	0.00098521			TBX3	-0.987783	0.232309	-4.25203	2.11845e-05	0.000267979			FOXP3	1.20595	0.428368	2.81521	0.00487456	0.0615675
PCDH12	-0.718496	0.184785	-3.88827	0.000100961	0.00127616			TNC	0.987768	0.250282	3.94663	7.92601e-05	0.00100185			CTDSPL	-0.523287	0.123075	-4.25176	2.12097e-05	0.000268091			ADGRG2	0.414723	0.147308	2.81535	0.00487235	0.0615675
MATN3	-0.814721	0.209574	-3.88751	0.000101279	0.0012792			RP5-1198O20.4	-1.34257	0.340228	-3.9461	7.94345e-05	0.00100329			MATN3	-0.876083	0.206092	-4.25094	2.12874e-05	0.000268868			CD3E	0.669016	0.237621	2.81548	0.00487045	0.0615675
HIST1H3G	1.19679	0.307882	3.88717	0.00010142	0.00127999			EFNA1	-0.806269	0.20433	-3.94592	7.94955e-05	0.00100329			SFRP2	1.86381	0.43866	4.24887	2.1485e-05	0.000271155			CCL22	0.742742	0.263899	2.8145	0.00488536	0.0616566
ATR	0.243627	0.0626831	3.88665	0.000101637	0.00128174			PMM1	-0.87224	0.221092	-3.94514	7.97521e-05	0.00100501			RIMBP3C	0.719246	0.169321	4.24784	2.15845e-05	0.000272203			GATA6	-0.270262	0.0960559	-2.81359	0.00489909	0.0617826
IGKV2D-29	2.16328	0.556636	3.88635	0.000101762	0.00128216			MFSD2A	-0.939337	0.2381	-3.94514	7.97543e-05	0.00100501			DOK6	-0.662421	0.155955	-4.24752	2.16146e-05	0.000272374			ZNF250	-0.219567	0.0780702	-2.81244	0.00491677	0.0619581
ADRB2	-0.59119	0.152126	-3.8862	0.000101826	0.00128216			SLC4A4	-0.90128	0.22847	-3.94485	7.985e-05	0.00100545			NUDT12	-0.609606	0.143563	-4.24626	2.17371e-05	0.000273498			RP11-77H9.2	0.616001	0.219135	2.81106	0.00493792	0.0621197
SAP30L	-0.224709	0.0578305	-3.88565	0.000102056	0.00128408			DSG2	-0.806697	0.204547	-3.94383	8.01914e-05	0.00100898			URB2	0.340826	0.0802636	4.24633	2.17296e-05	0.000273498			CYP3A5	-1.16028	0.412784	-2.81086	0.00494091	0.0621197
DUXAP8	1.12745	0.29021	3.88495	0.000102353	0.00128683			ENSG00000160932	-0.650657	0.165017	-3.94298	8.04763e-05	0.00101179			ENSG00000104067	-0.699809	0.164834	-4.24554	2.18066e-05	0.000274164			TSPAN12	-0.629146	0.223822	-2.81092	0.00493995	0.0621197
ULK2	-0.35332	0.0909558	-3.88452	0.000102531	0.00128809			MGC27382	-0.921826	0.233827	-3.94234	8.06897e-05	0.00101294			MED12L	0.998606	0.235234	4.24516	2.18436e-05	0.000274419			GPR52	0.479884	0.17076	2.81028	0.00494983	0.0621844
ZNF219	-0.459018	0.118182	-3.88398	0.000102761	0.00128999			ROBO2	-1.19678	0.303572	-3.94234	8.06911e-05	0.00101294			TGFBR3	-0.72988	0.171948	-4.24478	2.18808e-05	0.000274678			RP11-51F16.1	0.631751	0.224832	2.80988	0.00495604	0.0622149
FAM169A	0.676604	0.174262	3.88269	0.000103309	0.00129589			LINC00472	-1.27921	0.324596	-3.94094	8.11628e-05	0.00101809			CLEC2D	0.713485	0.168105	4.24429	2.1929e-05	0.000275073			TNFRSF18	1.01617	0.361766	2.80892	0.0049708	0.0623527
TIMP1	1.30764	0.336846	3.88201	0.000103598	0.00129853			PLA2G4E	1.82654	0.463514	3.94063	8.12665e-05	0.00101861			TYRP1	-1.16616	0.27489	-4.24227	2.21268e-05	0.000277343			ADM2	1.22425	0.436031	2.80771	0.0049895	0.0624109
APP	-0.337074	0.0868532	-3.88097	0.000104043	0.0013031			TNFAIP1	-0.724224	0.183817	-3.93991	8.15124e-05	0.00102092			NAGK	0.477708	0.112619	4.2418	2.21736e-05	0.000277507			CTD-3157E16.2	-0.317441	0.113127	-2.80607	0.00501501	0.0624109
ADIPOR2	-0.420757	0.108472	-3.87893	0.000104916	0.00131305			LINC00622	-1.1934	0.302917	-3.93968	8.1591e-05	0.00102113			ABCD3	-0.406342	0.0957942	-4.24182	2.21714e-05	0.000277507			KRT17	1.40305	0.500031	2.80593	0.00501713	0.0624109
DUXAP9	1.10439	0.284759	3.87832	0.000105179	0.00131502			ADA	1.13831	0.288979	3.93909	8.17924e-05	0.00102287			CEMIP	1.71486	0.404321	4.24135	2.22184e-05	0.000277856			RP11-294C11.4	1.50218	0.535307	2.8062	0.00501288	0.0624109
HSDL2	-0.43692	0.112661	-3.8782	0.000105234	0.00131502			DISC1	0.785544	0.199456	3.93843	8.20149e-05	0.00102488			ADRB2	-0.677446	0.159741	-4.2409	2.22623e-05	0.000278195			B4GALNT3	-0.536239	0.191084	-2.8063	0.00501137	0.0624109
UGCG	0.545697	0.140723	3.87781	0.0001054	0.0013161			LHFPL3-AS2	-1.01566	0.257921	-3.93787	8.22071e-05	0.0010265			MAP7	-0.546429	0.128872	-4.24009	2.23432e-05	0.000278994			RP11-255H23.2	-0.534449	0.190362	-2.80753	0.00499227	0.0624109
FAM69A	0.73989	0.190878	3.87625	0.000106079	0.00132357			SH3BP1	0.894672	0.227237	3.93718	8.24447e-05	0.00102869			TMEM154	0.527922	0.124525	4.23948	2.24042e-05	0.000279543			GTF3C4	-0.167534	0.0596949	-2.8065	0.00500825	0.0624109
RGS10	0.702259	0.181198	3.87564	0.000106345	0.00132588			CLDN7	-0.934032	0.237248	-3.93695	8.2524e-05	0.0010289			TNK2	0.655384	0.154635	4.23826	2.25261e-05	0.000280851			LANCL1	-0.197775	0.0704825	-2.80602	0.00501583	0.0624109
GMPPB	0.450121	0.116149	3.87537	0.000106464	0.00132637			GGT5	1.25971	0.320186	3.93431	8.34349e-05	0.00103946			RP11-35G9.3	0.570938	0.134727	4.23773	2.25795e-05	0.000281305			SEC22C	-0.207174	0.0738204	-2.80646	0.00500899	0.0624109
GPSM3	0.552127	0.142483	3.87503	0.00010661	0.00132719			RN7SL752P	1.65042	0.419647	3.93288	8.39343e-05	0.0010449			DMRTA1	-0.818105	0.193075	-4.23724	2.26281e-05	0.000281485			ANAPC5	0.169718	0.0604787	2.80623	0.00501243	0.0624109
IGLV3-25	2.07052	0.534418	3.87434	0.000106914	0.00132996			ENSG00000104972	1.08144	0.27503	3.93209	8.42092e-05	0.00104753			HLA-DPB1	0.481957	0.113739	4.23739	2.26131e-05	0.000281485			SPAG9	-0.18119	0.0645646	-2.80633	0.00501096	0.0624109
THEMIS	0.657996	0.169915	3.87251	0.000107722	0.001339			PRELP	-1.09791	0.279428	-3.92913	8.52544e-05	0.0010596			KBTBD8	0.844338	0.199352	4.23542	2.28128e-05	0.000283568			RP11-23P13.6	0.890748	0.317521	2.80532	0.00502667	0.0624824
HTRA4	1.44901	0.374322	3.87102	0.00010838	0.00134617			MYO10	-0.852013	0.216854	-3.92898	8.53082e-05	0.0010596			BCL2L2	-0.361954	0.0854863	-4.23406	2.29506e-05	0.000285065			IGHV1-2	1.54291	0.550129	2.80463	0.00503747	0.0625694
PRRG1	-0.386381	0.0998272	-3.8705	0.000108611	0.00134802			SCAI	-0.744581	0.189528	-3.92861	8.54394e-05	0.00106043			CD3E	0.987857	0.23334	4.23355	2.3003e-05	0.000285501			RNU5D-1	0.519259	0.185234	2.80326	0.00505885	0.0627771
CACNA1I	1.05003	0.271454	3.86815	0.000109662	0.00135291			IFT57	-0.75342	0.191796	-3.92824	8.55682e-05	0.00106123			CRELD2	0.612535	0.144693	4.23335	2.30231e-05	0.000285536			PLEKHG7	1.00319	0.357921	2.80283	0.00506562	0.0627771
ACHE	0.778302	0.201152	3.86922	0.000109185	0.00135291			CHST11	0.895307	0.227952	3.92761	8.57936e-05	0.00106322			HIGD1B	-0.991189	0.234176	-4.23267	2.30938e-05	0.000286197			FAM20B	-0.230497	0.0822358	-2.80288	0.00506491	0.0627771
EZH2	0.523043	0.135214	3.86826	0.000109616	0.00135291			GCOM1	-1.91705	0.488136	-3.9273	8.59055e-05	0.00106381			NUP62	0.479836	0.113392	4.23167	2.31967e-05	0.000287256			RFC4	0.33933	0.121118	2.80166	0.00508411	0.0629589
CERCAM	1.00932	0.260916	3.86835	0.000109573	0.00135291			IGLV3-9	3.17243	0.807841	3.92704	8.59961e-05	0.00106413			JUP	-0.490404	0.115904	-4.23112	2.32531e-05	0.000287737			TP53BP2	-0.206149	0.0735934	-2.80118	0.00509154	0.0630035
C5orf24	-0.316829	0.081891	-3.86891	0.000109324	0.00135291			PKNOX2	-0.991255	0.252449	-3.92656	8.61685e-05	0.00106546			PARD3	-0.617212	0.145895	-4.23052	2.33149e-05	0.000288285			HSDL2	-0.319795	0.114185	-2.80069	0.00509942	0.0630536
SLC4A7	0.611078	0.157929	3.86932	0.000109141	0.00135291			ZSCAN31	-0.908424	0.231418	-3.92547	8.65598e-05	0.00106899			PEBP4	-1.06254	0.251241	-4.22916	2.34562e-05	0.000289815			ITGA7	0.562466	0.200904	2.79968	0.00511533	0.0632029
RNF145	-0.339075	0.0876562	-3.86824	0.000109623	0.00135291			IFI16	0.697719	0.177745	3.9254	8.6584e-05	0.00106899			RPS2P36	1.06902	0.252807	4.22859	2.35162e-05	0.000290339			COL9A2	0.392978	0.140557	2.79587	0.00517607	0.0637564
NEBL	-0.852649	0.220406	-3.86853	0.000109492	0.00135291			SPAG4	1.92813	0.491538	3.92266	8.75783e-05	0.00108046			SDK1	0.755643	0.17881	4.22596	2.37928e-05	0.000293533			LINC02035	-0.242558	0.086785	-2.79493	0.00519109	0.0637564
ADGRB2	1.00666	0.260319	3.86703	0.00011017	0.00135653			ZNF219	-0.774758	0.197632	-3.9202	8.84753e-05	0.00109071			DIO2	1.61764	0.382814	4.22565	2.38256e-05	0.000293718			CDKL2	-0.386319	0.138207	-2.79522	0.00518639	0.0637564
TCP11L2	-0.424296	0.109723	-3.86695	0.000110203	0.00135653			SEMA6A	-1.36114	0.347291	-3.91933	8.87968e-05	0.00109385			C1RL-AS1	0.722891	0.171113	4.22463	2.39333e-05	0.000294605			AC007325.2	-0.550353	0.196858	-2.79569	0.00517886	0.0637564
EPB41L5	-0.843755	0.218189	-3.86709	0.000110143	0.00135653			TPX2	1.30386	0.332999	3.91551	9.02143e-05	0.00111049			TMEM176B	0.992024	0.23481	4.22479	2.39167e-05	0.000294605			CHPF2	0.302005	0.107994	2.79649	0.00516615	0.0637564
GPI	0.447621	0.115837	3.86423	0.000111441	0.00137075			CREB5	-0.846268	0.216166	-3.9149	9.04427e-05	0.00111247			SEL1L3	0.664568	0.157352	4.22345	2.40592e-05	0.000295934			CGN	-0.484558	0.17336	-2.7951	0.00518842	0.0637564
CDKN2B	-0.552006	0.142862	-3.8639	0.000111589	0.00137155			RP3-331H24.7	-1.29298	0.330334	-3.91415	9.0725e-05	0.00111472			RP11-33E12.2	-1.13677	0.269176	-4.22316	2.40905e-05	0.000296098			IGKV2D-28	1.61219	0.576694	2.79557	0.00518089	0.0637564
CCR5	0.857704	0.221989	3.86372	0.000111675	0.00137158			ADIRF	-1.25257	0.320019	-3.91405	9.07617e-05	0.00111472			CHPT1	-0.418791	0.0991955	-4.22187	2.42279e-05	0.000297564			MYH10	-0.394321	0.141065	-2.79532	0.00518491	0.0637564
RIMKLA	-0.950865	0.246129	-3.86328	0.000111875	0.00137199			PDLIM4	1.25772	0.321767	3.90877	9.27668e-05	0.0011385			IL17RE	-0.7403	0.175363	-4.22152	2.42656e-05	0.000297805			IL9RP3	0.785918	0.281348	2.7934	0.00521568	0.0639476
TSTD2	-0.140384	0.036337	-3.86338	0.000111827	0.00137199			AGAP2	1.07182	0.274277	3.90779	9.31446e-05	0.00114229			BEX3	-0.496135	0.117536	-4.22114	2.43075e-05	0.000298097			IGHV2-26	1.85372	0.663573	2.79354	0.00521345	0.0639476
CYP3A5	-1.38338	0.35812	-3.86289	0.000112052	0.00137313			MLF1	-1.27641	0.326647	-3.9076	9.32177e-05	0.00114233			CCDC80	1.0785	0.255575	4.21991	2.44395e-05	0.000299493			HLA-DQA2	0.590622	0.211447	2.79324	0.00521831	0.0639476
CTD-2341M24.1	0.623768	0.161486	3.86267	0.000112156	0.00137339			RASGRP3	0.761079	0.194871	3.90555	9.40109e-05	0.0011512			ARFGEF3	-0.927565	0.21983	-4.21947	2.44873e-05	0.000299855			ANK1	0.687015	0.246053	2.79214	0.00523602	0.0641169
ARPC4	0.313661	0.0812191	3.86191	0.000112506	0.00137665			OSBPL3	0.713639	0.182804	3.90385	9.46742e-05	0.00115846			SELE	1.93436	0.458469	4.21918	2.45192e-05	0.000300023			CLDN7	-0.5204	0.186481	-2.79064	0.00526039	0.0643674
RP11-889L3.1	0.678972	0.175894	3.86012	0.000113332	0.00138572			MYBL2	1.80782	0.463153	3.90329	9.48925e-05	0.00116027			SPTBN1	-0.77018	0.182564	-4.21868	2.45739e-05	0.000300469			CSK	0.375934	0.134724	2.7904	0.00526435	0.0643681
FGF10	-1.14173	0.295882	-3.85872	0.000113981	0.00139263			SSFA2	-0.698733	0.179029	-3.90291	9.50439e-05	0.00116126			PKDCC	-0.531671	0.126038	-4.21835	2.461e-05	0.000300688			QPCTL	0.377304	0.135267	2.78933	0.0052817	0.0644221
CILP2	2.40343	0.622898	3.85847	0.000114101	0.00139306			RAP1GAP	-0.97887	0.250821	-3.90267	9.51373e-05	0.00116154			FERMT2	-0.514431	0.121974	-4.21754	2.4698e-05	0.000301539			LGI3	-0.661429	0.237163	-2.78893	0.00528832	0.0644221
HIST1H2AG	1.04915	0.271978	3.8575	0.000114555	0.0013945			ENSG00000181031	-0.956493	0.245361	-3.8983	9.68684e-05	0.00118179			HLA-DMB	0.617666	0.146477	4.21681	2.47778e-05	0.000302289			CD37	0.538058	0.192921	2.789	0.00528703	0.0644221
TYSND1	0.262458	0.0680386	3.85749	0.000114557	0.0013945			GIPC3	-1.45766	0.374133	-3.89611	9.77486e-05	0.00119165			CYP3A5	-1.80809	0.428907	-4.21557	2.49152e-05	0.00030374			NAGK	0.280078	0.100412	2.78928	0.00528257	0.0644221
R3HDM4	0.361742	0.0937715	3.8577	0.000114459	0.0013945			Sep-10	-0.715088	0.183573	-3.89538	9.80446e-05	0.00119437			MIR3648-1	0.836496	0.198559	4.21282	2.52197e-05	0.000307225			OTULIN	0.182516	0.0654207	2.78988	0.00527279	0.0644221
CARS1	0.226047	0.058605	3.85713	0.000114727	0.0013945			MPP5	-0.698507	0.179399	-3.8936	9.87685e-05	0.0012023			ANKRD50	-0.405645	0.0963167	-4.21158	2.53591e-05	0.000308695			GDF7	0.677972	0.243159	2.78818	0.00530049	0.0644564
RNF11	-0.319763	0.0828949	-3.85745	0.000114574	0.0013945			SMOC2	1.12277	0.288379	3.89336	9.88638e-05	0.00120258			FANCA	0.65131	0.154679	4.21073	2.54549e-05	0.000309534			ZNF219	-0.314852	0.112937	-2.78786	0.00530575	0.0644564
MMP14	0.916477	0.237599	3.85725	0.00011467	0.0013945			SYNE1	-0.893989	0.229661	-3.89265	9.91543e-05	0.00120522			ABLIM1	-0.554485	0.131687	-4.21063	2.54656e-05	0.000309534			RCSD1	0.271999	0.0975677	2.7878	0.00530679	0.0644564
NFKB2	0.587388	0.152377	3.85482	0.000115813	0.00140667			GNA11	-0.768187	0.197367	-3.89218	9.93491e-05	0.0012067			CTSB	1.01228	0.240444	4.21005	2.55319e-05	0.000310111			CRTAC1	-0.377124	0.135246	-2.78844	0.00529629	0.0644564
CCSER2	-0.222931	0.0578375	-3.85443	0.000115999	0.00140789			IL5RA	-1.18435	0.304356	-3.89134	9.96928e-05	0.00120998			GMPPA	0.504119	0.119777	4.20881	2.56723e-05	0.000311357			GADD45G	0.36283	0.130166	2.78745	0.00531247	0.0644619
DUS1L	0.25018	0.0649193	3.85371	0.00011634	0.00140975			DNAH7	-1.68273	0.432474	-3.89093	9.98603e-05	0.00121112			SERPINE2	1.89913	0.451216	4.2089	2.56615e-05	0.000311357			TMPRSS2	-0.333131	0.119518	-2.78729	0.00531507	0.0644619
CHMP7	0.291674	0.0756884	3.85361	0.000116389	0.00140975			LILRA4	1.93885	0.498382	3.89028	0.000100129	0.00121348			ITGA11	1.99043	0.473092	4.20727	2.58477e-05	0.000313254			PPIF	0.446668	0.160283	2.78675	0.00532397	0.0644748
JADE1	-0.339883	0.0881996	-3.85357	0.000116409	0.00140975			MGAM	-1.2111	0.311349	-3.88986	0.000100303	0.0012147			CRB3	-0.970972	0.230979	-4.20373	2.62557e-05	0.000317964			ACADSB	-0.250911	0.0900347	-2.78682	0.00532279	0.0644748
LINC01934	0.795317	0.206483	3.85173	0.000117288	0.00141727			TMEM108	-1.02545	0.263686	-3.8889	0.000100698	0.00121859			MECOM	-0.593976	0.141307	-4.20344	2.62893e-05	0.000318137			ACPP	-0.419893	0.150701	-2.78627	0.00533187	0.0645231
ADAMTS4	1.73078	0.449352	3.85173	0.000117286	0.00141727			SH3GL2	-1.9995	0.514246	-3.88822	0.000100983	0.00122113			FLT3	0.807882	0.192229	4.20272	2.63732e-05	0.000318918			TGFBR3	-0.461445	0.165629	-2.78602	0.00533593	0.0645248
GPR155	0.611265	0.158697	3.85177	0.000117268	0.00141727			NOVA2	-1.18864	0.305739	-3.88777	0.000101171	0.00122161			USP54	-0.648484	0.15431	-4.20248	2.6401e-05	0.00031902			HAAO	0.41122	0.147633	2.78541	0.005346	0.0645638
RP11-47I22.2	1.75519	0.455796	3.85083	0.00011772	0.00142039			APLP2	-0.667061	0.171576	-3.88785	0.000101136	0.00122161			NFKB2	0.611244	0.145476	4.2017	2.64921e-05	0.000319887			MGST3	-0.256282	0.0920107	-2.78535	0.005347	0.0645638
CD2AP	-0.272276	0.0707028	-3.85099	0.000117641	0.00142039			AOC3	-0.968709	0.249197	-3.88732	0.000101356	0.00122295			HERPUD1	0.620499	0.14776	4.19938	2.67641e-05	0.000322934			NRXN2	0.738862	0.265448	2.78345	0.00537845	0.064896
SERPINF1	0.974435	0.253057	3.85065	0.000117805	0.00142039			EFNB1	-0.867782	0.223254	-3.88697	0.000101503	0.00122383			IL6	1.52407	0.363011	4.19842	2.68781e-05	0.000323834			GRB7	-0.494245	0.177583	-2.78317	0.00538309	0.0649044
EBI3	1.2669	0.329062	3.85005	0.000118096	0.00142208			RP11-705C15.2	0.857084	0.220555	3.88603	0.000101898	0.0012277			NEB	1.01359	0.241421	4.19842	2.6878e-05	0.000323834			AKAP17A	0.265554	0.0954359	2.78254	0.0053936	0.0649836
RFX5	0.359862	0.0934707	3.85	0.000118118	0.00142208			FANCD2	0.886511	0.228271	3.88358	0.000102928	0.0012383			RAG1	-0.747116	0.178033	-4.1965	2.71072e-05	0.000326118			CTD-2574D22.3	0.661164	0.237915	2.779	0.00545269	0.0649873
CYBA	0.778111	0.20217	3.84879	0.000118704	0.00142809			ID1	-1.07355	0.276429	-3.88362	0.000102913	0.0012383			PPFIBP1	-0.566998	0.13511	-4.19656	2.70997e-05	0.000326118			TIFAB	0.827881	0.297874	2.7793	0.00544756	0.0649873
MFSD6	-0.456136	0.118531	-3.84823	0.000118976	0.00143032			SMCO4	1.08026	0.278335	3.88114	0.000103968	0.00124989			ARHGAP20	-0.625855	0.14915	-4.19614	2.71504e-05	0.0003264			LINC00937	0.756926	0.272233	2.78043	0.00542862	0.0649873
HIST1H2BO	1.05459	0.274116	3.84722	0.000119463	0.00143304			CTA-363E6.2	-1.9167	0.494125	-3.87897	0.000104898	0.00125924			MGAT3	-0.665073	0.158541	-4.19495	2.72926e-05	0.00032787			GPR132	0.581655	0.209193	2.78046	0.00542812	0.0649873
TNRC6C-AS1	0.44348	0.115266	3.84744	0.000119359	0.00143304			CSF2RB	1.02965	0.265442	3.87902	0.00010488	0.00125924			SULT1A2	-0.961936	0.229365	-4.19391	2.74184e-05	0.00032914			ZNF783	0.270147	0.0971685	2.78019	0.00543272	0.0649873
SLC25A4	-0.494165	0.128442	-3.84739	0.000119383	0.00143304			SOX7	-1.28423	0.331125	-3.87837	0.000105157	0.00126142			ARHGAP21	-0.38737	0.0923692	-4.19372	2.74419e-05	0.000329183			RP11-1223D19.3	-0.359022	0.129192	-2.77897	0.0054531	0.0649873
MAL2	-0.844898	0.219664	-3.84633	0.000119902	0.00143725			CACNA1D	-1.2358	0.318673	-3.87798	0.000105329	0.00126257			DAPK2	-0.656142	0.156474	-4.1933	2.74928e-05	0.000329554			CA4	-0.889607	0.319824	-2.78155	0.00540993	0.0649873
MYZAP	-1.09	0.283424	-3.84583	0.000120145	0.00143912			ABCA3	-0.926524	0.239044	-3.87595	0.000106211	0.00127221			PDK4	-0.883195	0.210667	-4.19237	2.76056e-05	0.000330665			HEXIM1	-0.201746	0.0725241	-2.78178	0.00540618	0.0649873
ADA	0.827702	0.215237	3.84553	0.000120291	0.00143982			GPR141	1.36433	0.352124	3.87456	0.000106816	0.00127761			TPTE2	2.09298	0.499559	4.18966	2.79368e-05	0.000334389			OSBPL3	0.341105	0.122636	2.78144	0.00541188	0.0649873
ZNRF2	0.304739	0.0792646	3.84458	0.000120759	0.00144407			WFDC1	-1.31034	0.338188	-3.87458	0.000106807	0.00127761			MINDY2	-0.446391	0.106554	-4.18932	2.79793e-05	0.000334654			LRRK1	0.464356	0.167022	2.7802	0.00543253	0.0649873
MKLN1	-0.192382	0.0500416	-3.84445	0.000120822	0.00144407			GPR82	1.98149	0.511628	3.8729	0.000107546	0.0012854			STN1	-0.310179	0.0740558	-4.18845	2.80862e-05	0.000335689			SEMA4D	0.521376	0.187589	2.77936	0.00544658	0.0649873
KIAA1024	1.08092	0.281204	3.84389	0.000121097	0.00144558			HIST1H2AB	1.8735	0.483851	3.87206	0.000107919	0.00128893			INSC	-1.08833	0.259866	-4.18804	2.81378e-05	0.000335819			ANXA4	-0.19946	0.0717708	-2.77912	0.00545066	0.0649873
ARHGEF26	-0.897094	0.233385	-3.84384	0.000121124	0.00144558			IGLV2-8	2.74925	0.710058	3.87187	0.000108004	0.00128901			MIR3648-2	0.871703	0.208138	4.18811	2.81291e-05	0.000335819			IGKV2-28	1.60721	0.578135	2.78	0.00543597	0.0649873
SKAP1	0.610725	0.158909	3.84324	0.000121421	0.00144809			KCNE4	1.14981	0.297076	3.87043	0.000108645	0.00129572			HLA-C	0.308628	0.0737099	4.18706	2.82588e-05	0.000337018			PLS3	-0.327352	0.117723	-2.78069	0.00542437	0.0649873
CCND1	-0.709791	0.184703	-3.84288	0.000121601	0.00144918			CCR4	1.45955	0.377168	3.86976	0.000108941	0.00129831			PPBP	-1.63382	0.390266	-4.18644	2.83364e-05	0.000337104			MSN	-0.188616	0.0678079	-2.78163	0.00540873	0.0649873
CCL4	1.04486	0.271958	3.84197	0.000122049	0.00145347			COLGALT2	-1.04618	0.270584	-3.8664	0.000110455	0.00131539			ARL6	-0.709172	0.169401	-4.18635	2.83478e-05	0.000337104			PGGHG	0.273806	0.098538	2.77869	0.00545793	0.0649979
SYDE2	-0.877744	0.228514	-3.8411	0.000122486	0.00145761			RP1-79C4.4	1.59818	0.413516	3.86485	0.000111156	0.00132184			GPD1L	-0.715543	0.170913	-4.1866	2.83167e-05	0.000337104			ELOVL7	-0.384905	0.138602	-2.77705	0.00548543	0.065137
KHDRBS2	-0.853383	0.222234	-3.84002	0.000123026	0.00146299			DOCK9	-0.826419	0.213826	-3.86491	0.000111132	0.00132184			AHNAK	-0.587106	0.140241	-4.18641	2.83395e-05	0.000337104			PRKCZ	-0.374589	0.134885	-2.77709	0.00548474	0.065137
ACSF3	0.28967	0.0754511	3.83918	0.000123447	0.00146693			FUT8	0.84838	0.219627	3.86282	0.000112085	0.00133192			PTPN14	-0.399551	0.0954618	-4.18546	2.84593e-05	0.000338185			ABCG1	-0.31467	0.113301	-2.77729	0.00548143	0.065137
DHRS13	0.373492	0.09734	3.83699	0.000124552	0.00147793			ST8SIA4	0.997391	0.258227	3.86246	0.000112253	0.00133295			CDO1	-0.795299	0.190063	-4.1844	2.85915e-05	0.000339511			USP53	-0.278702	0.100335	-2.77772	0.0054741	0.065137
ATL2	-0.316719	0.0825427	-3.83703	0.000124532	0.00147793			ADAMTSL3	-1.08635	0.281274	-3.86225	0.000112347	0.00133311			PLA2G4E	2.34755	0.561102	4.18381	2.86659e-05	0.000340149			KIAA0930	0.345405	0.124397	2.77662	0.00549266	0.0651759
TMEM229B	0.559377	0.145879	3.83452	0.00012581	0.00149127			LOXL1	0.807702	0.20916	3.86165	0.000112623	0.00133542			NEDD9	-0.543693	0.12997	-4.18322	2.87404e-05	0.000340788			LINC00944	0.835373	0.300948	2.7758	0.00550654	0.0652935
CD226	0.608475	0.158687	3.83443	0.000125857	0.00149127			CECR7	1.82622	0.472951	3.86133	0.000112773	0.00133624			MTURN	-0.800326	0.191369	-4.1821	2.8883e-05	0.000342232			PEMT	-0.233796	0.0842539	-2.7749	0.0055219	0.0653345
ACACA	-0.425349	0.110937	-3.83415	0.000125998	0.00149186			NRIP3	1.61893	0.419327	3.86079	0.000113019	0.00133816			ENSG00000186431	1.33844	0.320203	4.17997	2.91547e-05	0.000344819			SGCB	-0.331286	0.119369	-2.77531	0.00551499	0.0653345
RP4-568C11.4	-0.886086	0.231207	-3.83243	0.000126885	0.00150129			TEK	-0.929606	0.240792	-3.86062	0.000113097	0.00133816			LHPP	0.43932	0.105105	4.1798	2.91761e-05	0.000344819			NCKAP1	-0.330293	0.119025	-2.77499	0.00552028	0.0653345
LOXL3	0.588146	0.153508	3.83138	0.000127429	0.00150664			WWC3	-0.728633	0.188831	-3.85865	0.000114017	0.00134807			TMEM87A	-0.430291	0.102935	-4.18021	2.91236e-05	0.000344819			ZNF620	-0.303704	0.10948	-2.77406	0.00553622	0.06541
PRKCI	-0.482915	0.126095	-3.82976	0.000128267	0.00151546			MMP24	-1.06834	0.277084	-3.85564	0.000115426	0.00136375			KIAA1551	0.390828	0.0935055	4.17973	2.9185e-05	0.000344819			BCL2L13	-0.171846	0.0619465	-2.77411	0.00553532	0.06541
IGHG4	2.35201	0.61451	3.82746	0.000129475	0.00152864			ENSG00000168394	0.970342	0.251741	3.85453	0.000115952	0.00136898			CH25H	1.41612	0.338934	4.17815	2.93892e-05	0.000346983			RP11-81H14.2	1.02111	0.368264	2.77277	0.00555818	0.0654382
HIST1H2AH	1.05127	0.274826	3.82521	0.000130659	0.00154151			E2F3	0.862134	0.223752	3.85308	0.00011664	0.00137612			WLS	-0.493248	0.118063	-4.17783	2.94302e-05	0.000347217			SND1-IT1	0.567086	0.204496	2.7731	0.00555259	0.0654382
MTND5P5	1.57746	0.412455	3.82457	0.000131001	0.00154444			UCHL1	1.40304	0.364257	3.85178	0.000117261	0.00138245			ENSG00000132386	1.1183	0.267706	4.17734	2.94937e-05	0.000347717			BRE	0.168122	0.0606277	2.77303	0.0055537	0.0654382
SHISA2	-0.87191	0.228073	-3.82294	0.000131868	0.00155356			LINC01290	-2.10857	0.547506	-3.85123	0.000117525	0.00138458			KIAA1755	1.04537	0.250304	4.1764	2.96159e-05	0.000348908			SLC1A3	0.831898	0.300026	2.77275	0.00555847	0.0654382
NUDT18	0.376538	0.0985172	3.82206	0.000132342	0.00155802			TRHDE	-1.07493	0.279247	-3.84938	0.000118418	0.0013941			ADGRL2	-0.82729	0.198113	-4.17586	2.96864e-05	0.000349489			ACSL3	-0.259605	0.0936206	-2.77295	0.00555508	0.0654382
PSD4	0.379088	0.0992066	3.8212	0.000132804	0.00156234			ENSG00000155380	0.823899	0.21422	3.84604	0.000120041	0.00141219			AC007325.2	-1.09465	0.262313	-4.17305	3.00545e-05	0.00035357			LINC01578	-0.180734	0.065201	-2.77196	0.00557207	0.0655514
TCERG1	0.144135	0.0377223	3.82095	0.000132939	0.00156282			CRIP2	-0.784262	0.203929	-3.84576	0.000120178	0.0014128			ADIRF-AS1	-0.605833	0.145203	-4.17232	3.01513e-05	0.000354455			IL17RE	-0.518423	0.187042	-2.77169	0.00557657	0.0655575
MIR3687-1	0.882715	0.231153	3.81875	0.000134128	0.00157567			KCNMB4	-1.11807	0.290756	-3.8454	0.000120355	0.00141385			RNASE6	0.871653	0.208926	4.17207	3.01846e-05	0.000354594			ERMP1	-0.327833	0.118302	-2.77115	0.00558578	0.065619
COL1A2	1.17431	0.307595	3.8177	0.000134702	0.00158129			ANKRD9	-0.804928	0.209331	-3.84523	0.000120439	0.00141385			TMEM176A	0.890083	0.213357	4.17181	3.02192e-05	0.000354747			TSPAN4	-0.154087	0.0556277	-2.76996	0.00560632	0.0656749
TBC1D31	0.396351	0.103868	3.81589	0.000135691	0.00159176			CCL4L2	1.85372	0.482289	3.84358	0.000121252	0.00142238			EML1	-0.70854	0.169848	-4.1716	3.02464e-05	0.000354792			PPL	-0.47399	0.171087	-2.77046	0.00559764	0.0656749
ZRANB1	-0.169603	0.0444686	-3.81399	0.00013674	0.00160196			ENSG00000105609	0.836808	0.217851	3.8412	0.000122434	0.00143522			HACD4	-0.508194	0.121831	-4.17129	3.02876e-05	0.000354792			MDM4	0.243257	0.0878201	2.76995	0.00560649	0.0656749
CLIC5	-1.0316	0.270481	-3.81396	0.000136755	0.00160196			RAB39A	1.53649	0.400075	3.84051	0.00012278	0.00143826			DBNL	0.277527	0.0665322	4.17132	3.02844e-05	0.000354792			HERPUD1	0.341256	0.12318	2.7704	0.00559883	0.0656749
GADD45G	0.600538	0.157489	3.81321	0.000137174	0.00160573			HIST1H3C	1.61108	0.419554	3.83999	0.000123041	0.00144029			NEK6	0.565304	0.135535	4.17091	3.03392e-05	0.000355143			SCAI	-0.264374	0.0954604	-2.76947	0.00561479	0.0656787
PAQR5	-0.689138	0.180736	-3.81294	0.000137321	0.00160631			FMO5	-1.04578	0.272407	-3.83903	0.000123523	0.0014449			DYNC1LI2	-0.235952	0.0565765	-4.17049	3.0394e-05	0.000355532			TEX2	-0.149356	0.0539281	-2.76954	0.00561359	0.0656787
CSNK2A3	-0.278796	0.0731233	-3.81269	0.000137463	0.00160682			CDR2L	-0.976887	0.254615	-3.83673	0.000124686	0.00145747			SCD	-0.756451	0.181394	-4.17022	3.04307e-05	0.000355709			COX10-AS1	0.339945	0.122792	2.76845	0.00563239	0.0658378
SCAI	-0.495797	0.130056	-3.81217	0.000137753	0.00160907			PRG4	-1.58374	0.412988	-3.83483	0.000125651	0.00146771			VAMP1	0.803845	0.192844	4.16838	3.06778e-05	0.000358323			C17orf82	-0.751621	0.271526	-2.76813	0.00563783	0.0658547
FRMD3	-0.468212	0.122826	-3.81198	0.000137859	0.00160917			HLA-DQB2	0.864412	0.225422	3.83464	0.000125749	0.00146781			SLC9A3R2	-0.897325	0.215277	-4.16823	3.06979e-05	0.000358323			MEI1	0.821863	0.297127	2.76603	0.00567432	0.0659534
TACSTD2	-0.799235	0.209695	-3.81142	0.000138174	0.00161056			MAP3K21	-0.803221	0.209506	-3.83389	0.000126133	0.00147125			BANP	0.421288	0.101106	4.16679	3.08917e-05	0.000360075			MUC15	-0.929425	0.335963	-2.76645	0.00566696	0.0659534
SUSD2	-0.874482	0.229433	-3.8115	0.000138128	0.00161056			ATP8B4	0.798716	0.208453	3.83163	0.000127298	0.00148065			KCNAB2	0.555083	0.133212	4.16692	3.08741e-05	0.000360075			ICAM3	0.540863	0.195537	2.76604	0.00567413	0.0659534
ARHGAP29	-0.677015	0.177741	-3.80899	0.000139536	0.00162529			C1orf21	-0.799736	0.208717	-3.83168	0.000127274	0.00148065			RP11-43D4.3	0.988326	0.237216	4.16636	3.09499e-05	0.000360282			UBL4A	-0.190334	0.068798	-2.76656	0.00566515	0.0659534
CDK5R1	0.923477	0.2425	3.80816	0.000140007	0.00162962			ENSG00000159128	0.884258	0.230772	3.83173	0.000127246	0.00148065			KLHDC10	-0.209033	0.0501718	-4.16634	3.09532e-05	0.000360282			SLC4A7	0.44718	0.161638	2.76655	0.00566525	0.0659534
CNST	-0.184905	0.0485667	-3.80723	0.000140532	0.00163457			NOTCH4	-1.13124	0.295219	-3.83187	0.000127173	0.00148065			TMPRSS2	-0.750002	0.180039	-4.16578	3.10296e-05	0.000360916			SELENOW	-0.251132	0.0907624	-2.76691	0.00565897	0.0659534
SMARCAL1	0.231149	0.0607222	3.80667	0.000140852	0.00163715			HLA-F	0.781598	0.203999	3.83139	0.000127424	0.00148106			FAXDC2	-0.953167	0.228913	-4.16389	3.12875e-05	0.000363659			IGKV3-11	1.54654	0.559068	2.76628	0.00567005	0.0659534
AC084082.3	-1.15338	0.303007	-3.80644	0.000140983	0.00163751			GZMA	1.42464	0.371999	3.82968	0.00012831	0.00149032			ARHGEF26-AS1	-1.03023	0.247468	-4.16307	3.13997e-05	0.000364608			ZFP1	-0.292963	0.105935	-2.76551	0.00568343	0.0659662
ZNF112	-0.404896	0.106383	-3.80603	0.000141216	0.00163906			HIGD1B	-0.993998	0.259648	-3.82826	0.000129053	0.00149765			C1orf21	-0.621336	0.149253	-4.16297	3.14134e-05	0.000364608			PPP2R5A	-0.247156	0.0893643	-2.76571	0.00567982	0.0659662
DCLRE1C	0.272884	0.0717182	3.80495	0.000141834	0.00164507			HLA-L	0.921683	0.240766	3.82813	0.000129123	0.00149765			LGALSL	-0.619542	0.14884	-4.16247	3.14826e-05	0.000365153			TEP1	0.221657	0.0801629	2.76508	0.00569083	0.0660056
TSPOAP1-AS1	0.615288	0.161789	3.80304	0.000142932	0.00165664			HDAC9	0.850553	0.22222	3.82752	0.00012944	0.00150026			PKP3	-0.865103	0.207855	-4.16204	3.15413e-05	0.000365577			IGHV3-21	1.45627	0.526822	2.76426	0.00570529	0.0661268
CTSK	1.24838	0.328362	3.80184	0.000143628	0.00166354			UBE2D1	0.839565	0.21936	3.82733	0.000129539	0.00150035			KCNA4	-1.44247	0.346672	-4.16091	3.16986e-05	0.000367142			ENSG00000167705	-0.285766	0.10341	-2.76342	0.00571987	0.0662492
MS4A15	-1.08448	0.28535	-3.80052	0.000144394	0.00166972			BEND7	-0.964417	0.252095	-3.82561	0.000130451	0.00150986			CCND3	-0.356451	0.0856704	-4.16072	3.17241e-05	0.000367179			TMPRSS13	-0.456353	0.165205	-2.76235	0.00573874	0.0664027
RAB3IP	-0.50611	0.133166	-3.80059	0.000144349	0.00166972			IGLV7-43	3.0556	0.799304	3.82282	0.000131933	0.00152594			LAPTM4B	-0.429039	0.103154	-4.1592	3.19359e-05	0.000369371			GUCY1A2	-0.46341	0.167768	-2.76221	0.00574119	0.0664027
TMEM125	-0.814364	0.214284	-3.8004	0.000144465	0.00166972			ARHGEF4	-1.34328	0.351446	-3.82215	0.000132292	0.00152902			CYSLTR2	0.520718	0.125288	4.15616	3.23646e-05	0.000374066			VOPP1	0.430021	0.155693	2.76198	0.00574527	0.0664032
KBTBD8	0.728488	0.191704	3.80006	0.000144659	0.00167079			TTC39A	-0.950861	0.248869	-3.82072	0.000133061	0.00153682			SRM	0.64842	0.156047	4.15528	3.24887e-05	0.000375238			IGHJ6	1.50889	0.546433	2.76135	0.00575631	0.0664841
HIST1H2AL	1.11194	0.292653	3.79952	0.000144977	0.00167159			FAAH	-0.830076	0.217455	-3.81723	0.000134961	0.00155768			CDCA7	1.09344	0.263226	4.15399	3.26727e-05	0.000377098			NRIP2	0.796017	0.28834	2.76069	0.00576802	0.0665638
TMEM176B	1.00882	0.26552	3.79942	0.000145033	0.00167159			LMNB1	0.955865	0.250428	3.81692	0.000135126	0.00155849			37316	-0.471462	0.113528	-4.15281	3.28415e-05	0.000378781			EWSR1	0.142356	0.0515691	2.7605	0.00577129	0.0665638
RPS2	0.43975	0.115735	3.79962	0.000144917	0.00167159			GPD1L	-0.767811	0.201189	-3.81636	0.000135437	0.00156098			PXMP4	-0.670401	0.161483	-4.15153	3.30262e-05	0.000380644			FGF9	-0.394476	0.142929	-2.75994	0.00578121	0.066585
SH2D4A	-0.711738	0.187356	-3.79886	0.000145362	0.00167187			SCD5	-0.781461	0.204826	-3.81524	0.000136051	0.00156696			RP5-1007F24.1	-1.22783	0.295793	-4.15099	3.31038e-05	0.000381272			ACADL	-0.581208	0.210581	-2.76002	0.00577984	0.066585
SNX25	-0.567698	0.149434	-3.79898	0.00014529	0.00167187			TCF7	1.14255	0.299625	3.81326	0.000137143	0.00157515			PDE5A	-0.688363	0.165857	-4.15033	3.31993e-05	0.000382105			DMRT2	-0.69886	0.253346	-2.75852	0.00580645	0.0668289
ROCK2	-0.299977	0.078961	-3.79905	0.000145253	0.00167187			ENSG00000165323	-1.18874	0.311735	-3.8133	0.000137125	0.00157515			ITGA1	-0.585483	0.14111	-4.14912	3.33757e-05	0.000383867			CCDC88C	0.3326	0.1206	2.75788	0.00581769	0.0669116
DSTYK	-0.239818	0.0631497	-3.79761	0.000146097	0.00167914			IQGAP2	0.905584	0.237483	3.81326	0.000137144	0.00157515			RPL12P4	1.00547	0.242371	4.14847	3.34711e-05	0.000384529			ANTXRLP1	0.98881	0.358824	2.7557	0.00585674	0.0672667
GTF2IP1	-0.170156	0.0448133	-3.79699	0.000146463	0.00168218			TGFBI	0.808633	0.212053	3.81335	0.000137094	0.00157515			MIR34AHG	0.548918	0.132322	4.14837	3.34856e-05	0.000384529			FAM162B	-0.428063	0.155336	-2.75573	0.00585618	0.0672667
SCIMP	0.712027	0.187574	3.79597	0.000147065	0.00168705			RPS6KA2	-0.805389	0.21124	-3.81266	0.000137477	0.00157787			HSDL2	-0.531266	0.12807	-4.14825	3.35033e-05	0.000384529			TP63	0.80119	0.290779	2.75533	0.00586336	0.0672958
HTATSF1	-0.207049	0.0545475	-3.79576	0.000147194	0.00168705			ATP2C2	-1.08253	0.284002	-3.8117	0.000138014	0.00158293			TMEM63B	-0.486255	0.117227	-4.148	3.35396e-05	0.000384678			CXorf21	0.446013	0.161894	2.75496	0.00586985	0.0673234
OPHN1	-0.544293	0.143394	-3.7958	0.00014717	0.00168705			ATP8A2	-1.18188	0.310349	-3.80824	0.00013996	0.00160413			RP11-609N14.4	-1.26268	0.304444	-4.14748	3.36149e-05	0.000385273			MIR155HG	0.882294	0.320303	2.75456	0.00587711	0.0673598
GPD1L	-0.576686	0.151938	-3.79553	0.000147329	0.00168742			STAB1	0.640704	0.168373	3.80526	0.000141655	0.00162244			ULK2	-0.390445	0.0941521	-4.14696	3.36926e-05	0.000385895			RAP1A	-0.198582	0.0721077	-2.75397	0.00588776	0.0674349
ACSS3	-0.539242	0.14209	-3.79506	0.000147606	0.00168941			ENSG00000181085	-2.05211	0.539349	-3.80478	0.000141929	0.00162444			DENND1A	0.516531	0.124579	4.14622	3.38013e-05	0.000386603			CILP2	1.92928	0.700774	2.75306	0.00590403	0.0675743
HECTD1	-0.144705	0.0381324	-3.79481	0.000147759	0.00169			LY86	1.10517	0.290608	3.80297	0.000142973	0.00163526			IRAK4	0.36466	0.0879492	4.14625	3.37965e-05	0.000386603			PTK7	-0.170226	0.061838	-2.75277	0.00590925	0.0675871
PIK3AP1	0.8788	0.231607	3.79435	0.00014803	0.00169192			BMPR1B	-1.51874	0.399405	-3.80252	0.000143234	0.00163597			ADAM8	0.979786	0.236342	4.14564	3.38872e-05	0.000387316			ATP2B4	-0.224238	0.0814751	-2.75222	0.0059192	0.0676539
EPB41	0.223207	0.0588294	3.79414	0.000148156	0.00169218			CTSE	0.891376	0.234417	3.80252	0.00014323	0.00163597			AK1	-0.757875	0.182834	-4.14515	3.39589e-05	0.000387866			CRMP1	-0.504088	0.18324	-2.75097	0.00594197	0.0677778
KIAA0408	-1.00089	0.263835	-3.79362	0.000148464	0.00169416			ENSG00000129757	-0.902897	0.237472	-3.80212	0.000143463	0.00163745			HAGHL	1.01984	0.246052	4.14482	3.40086e-05	0.000387896			BAG1	-0.232787	0.0846209	-2.75094	0.00594239	0.0677778
CLDN18	-1.11773	0.294644	-3.79351	0.000148534	0.00169416			KLF6	-0.942935	0.248077	-3.80098	0.000144125	0.00164386			PCNX2	0.623453	0.150416	4.14485	3.4003e-05	0.000387896			ARHGEF1	0.310318	0.112796	2.75113	0.005939	0.0677778
CBLN3	0.721228	0.190147	3.793	0.00014884	0.00169647			EGFEM1P	-1.45703	0.383371	-3.80057	0.000144363	0.0016443			FBXO9	-0.248546	0.0600033	-4.14221	3.43978e-05	0.000392064			LCP2	0.323363	0.117581	2.75013	0.00595708	0.0678984
PATJ	-0.528714	0.139411	-3.79249	0.000149143	0.00169875			TRIL	-0.968294	0.254766	-3.80072	0.000144275	0.0016443			SFTPA1	-1.24513	0.30064	-4.1416	3.44884e-05	0.000392825			NTHL1	-0.363899	0.132352	-2.74948	0.00596903	0.0679405
MYLIP	-0.353368	0.0932105	-3.79107	0.000149997	0.00170729			PDGFA	-0.691733	0.182023	-3.80025	0.000144548	0.00164526			ESRP1	-0.943389	0.227827	-4.14082	3.46072e-05	0.000393361			ZNF112	-0.363632	0.132252	-2.74954	0.00596786	0.0679405
STAT5A	0.447031	0.11799	3.78871	0.000151433	0.00172244			ESRP2	-0.973413	0.256192	-3.79955	0.000144962	0.00164884			LYVE1	-0.675496	0.163127	-4.14092	3.4591e-05	0.000393361			PTPRR	-0.560872	0.204044	-2.74878	0.00598176	0.0679914
KIF2C	0.805265	0.212576	3.78813	0.000151788	0.00172529			MANF	1.00411	0.264385	3.7979	0.000145926	0.00165866			SMARCC1	0.16075	0.0388191	4.141	3.45798e-05	0.000393361			IGLV3-10	1.52024	0.553047	2.74884	0.00598074	0.0679914
C12orf74	1.37223	0.362314	3.78741	0.000152224	0.00172695			MFSD1	0.82888	0.218266	3.79756	0.000146127	0.0016598			BCL6B	-0.552792	0.133509	-4.1405	3.46553e-05	0.000393637			CD40LG	0.651905	0.237196	2.74838	0.00598911	0.068028
RET	0.898036	0.237124	3.7872	0.000152353	0.00172695			ZHX3	-0.674546	0.177635	-3.79737	0.000146237	0.00165991			IL1B	1.17125	0.28289	4.1403	3.46847e-05	0.000393699			MAX	0.163557	0.0595564	2.74626	0.00602796	0.0684221
FHDC1	-0.923901	0.24394	-3.78742	0.00015222	0.00172695			TRIM59	1.14306	0.301093	3.79635	0.000146842	0.00166563			MFSD12	0.570018	0.137689	4.1399	3.47462e-05	0.000394125			ENGASE	0.293548	0.106925	2.74538	0.00604417	0.0685588
PPFIBP1	-0.496482	0.131095	-3.7872	0.000152352	0.00172695			BACE2	0.650079	0.17127	3.79563	0.000147272	0.00166935			PATJ	-0.632226	0.152736	-4.13935	3.48293e-05	0.000394796			PVR	-0.3407	0.124113	-2.74507	0.00604972	0.0685746
RUNX1	0.453493	0.119765	3.78653	0.000152767	0.00173044			ZNF267	0.922645	0.243131	3.79484	0.000147739	0.00167349			HDAC11	-0.468281	0.113135	-4.13914	3.48616e-05	0.000394891			BLM	0.625455	0.227885	2.74461	0.00605821	0.0686236
SLC9A3R2	-0.815537	0.215426	-3.7857	0.000153279	0.00173505			KMO	1.0121	0.266768	3.79393	0.000148281	0.00167848			ETV7	0.710784	0.171744	4.13862	3.49394e-05	0.000395499			COL13A1	-0.479664	0.174872	-2.74295	0.00608908	0.0689259
ANG	-0.538506	0.142341	-3.7832	0.000154822	0.00175102			CRY2	-0.792021	0.208773	-3.7937	0.000148422	0.00167892			SESN1	-0.489975	0.118435	-4.13709	3.51736e-05	0.000397877			MIR4435-2HG	0.451615	0.164678	2.74241	0.00609906	0.0689451
ARFGAP1	0.286322	0.0756851	3.78308	0.000154902	0.00175102			BMPR2	-0.851832	0.224631	-3.79213	0.000149359	0.00168837			ADIPOR2	-0.414678	0.100274	-4.13547	3.54233e-05	0.000400427			ZC3H12C	-0.268577	0.097939	-2.74228	0.00610137	0.0689451
SNX4	-0.263247	0.0696067	-3.78192	0.000155624	0.00175677			ZFP92	-0.993971	0.262192	-3.791	0.000150039	0.00169464			SMOC2	1.23825	0.299445	4.13514	3.54738e-05	0.000400722			RPS6KA2	-0.331748	0.12098	-2.74218	0.00610334	0.0689451
CTNND1	-0.332441	0.0878989	-3.78209	0.00015552	0.00175677			CECR2	-1.14791	0.302823	-3.7907	0.000150223	0.00169464			ENSG00000064932	0.703919	0.170237	4.13494	3.55054e-05	0.000400804			SORT1	-0.387608	0.141373	-2.74175	0.00611134	0.0689882
APOL2	0.443212	0.1172	3.78168	0.000155772	0.00175682			CTNNBIP1	-0.777837	0.20519	-3.79082	0.000150153	0.00169464			ANXA4	-0.373973	0.0904502	-4.13457	3.55616e-05	0.000401164			EXOC3L4	0.517294	0.188752	2.7406	0.00613276	0.0691826
FBXW2	-0.173126	0.0457814	-3.78157	0.000155841	0.00175682			ENSG00000185561	-1.12483	0.296795	-3.78991	0.0001507	0.00169885			S100A6	-0.652963	0.157936	-4.13435	3.55968e-05	0.000401286			MCUR1	-0.187868	0.0685617	-2.74013	0.00614143	0.069233
RP11-35G9.3	0.47395	0.125349	3.78104	0.000156176	0.00175938			ENSG00000133195	0.946705	0.249818	3.78957	0.000150906	0.00170002			PDZD8	-0.265339	0.0642188	-4.1318	3.59936e-05	0.000405482			GPALPP1	-0.18734	0.0683895	-2.73931	0.00615689	0.0693597
NCALD	-0.561134	0.148437	-3.78028	0.000156655	0.00176357			ZNF204P	-0.889674	0.234848	-3.7883	0.000151684	0.00170761			UBASH3A	1.00762	0.243941	4.13061	3.61806e-05	0.00040731			FBXO16	0.769979	0.281111	2.73906	0.00616153	0.0693646
LTK	-1.41828	0.375216	-3.7799	0.000156891	0.00176503			THSD1	-0.878959	0.232145	-3.78625	0.000152935	0.00172052			CCDC85C	-0.51015	0.123511	-4.13041	3.62118e-05	0.000407382			SYNJ2BP	-0.220535	0.0805231	-2.73877	0.0061669	0.0693776
POLR3E	0.20135	0.0532772	3.7793	0.000157271	0.00176809			TAL1	-1.26103	0.333125	-3.78547	0.00015342	0.001724			KLRB1	0.696383	0.168649	4.12919	3.64045e-05	0.000409271			RP11-234A1.1	0.596681	0.217909	2.73822	0.00617734	0.0694477
DMRTA1	-0.660365	0.174805	-3.77772	0.000158272	0.00177813			ITM2C	1.0819	0.285821	3.78524	0.000153558	0.001724			MCEMP1	-1.76912	0.428493	-4.1287	3.64818e-05	0.000409861			B3GNT8	-0.348996	0.127484	-2.73756	0.00618968	0.0694596
GNB5	0.379979	0.100599	3.77717	0.000158619	0.0017796			CP	2.60774	0.688906	3.78534	0.000153499	0.001724			PPM1L	-0.454487	0.11011	-4.12758	3.66596e-05	0.000411577			DUXAP10	0.774434	0.282885	2.73763	0.00618843	0.0694596
ZNF783	0.285544	0.0755967	3.7772	0.000158602	0.0017796			PDE4D	-0.766286	0.202488	-3.78436	0.000154104	0.00172895			TMEM214	0.455017	0.110252	4.12706	3.67434e-05	0.000412237			ULK2	-0.23857	0.0871516	-2.73741	0.00619254	0.0694596
MUT	-0.25191	0.0667013	-3.77669	0.000158925	0.00178182			FCGR3A	0.896782	0.236999	3.7839	0.000154388	0.00173095			GPR171	0.839988	0.203546	4.12677	3.67896e-05	0.000412475			FILIP1	-0.400569	0.146339	-2.73726	0.00619528	0.0694596
HVCN1	0.678708	0.179737	3.77613	0.000159286	0.00178344			AIF1	0.931303	0.246193	3.78282	0.000155063	0.00173616			CTD-2033D15.2	1.12885	0.273596	4.12596	3.69189e-05	0.000413642			UNC5CL	0.57865	0.211578	2.73492	0.00623945	0.0696381
CLCN7	0.48371	0.128097	3.77614	0.00015928	0.00178344			SYNPO	-0.838914	0.221764	-3.78291	0.000155007	0.00173616			RP11-16E12.2	2.07237	0.502436	4.12465	3.71294e-05	0.000415718			LINC00339	0.287035	0.104954	2.73485	0.0062408	0.0696381
SELENOW	-0.344298	0.0911828	-3.77591	0.000159426	0.0017838			ROR1	-0.905034	0.239351	-3.7812	0.000156073	0.00174391			PRR15L	-1.06517	0.258304	-4.12371	3.7282e-05	0.000417142			PON3	-0.359283	0.131308	-2.73618	0.00621577	0.0696381
CDO1	-0.703546	0.186353	-3.77534	0.000159791	0.00178545			FNBP1L	-0.826759	0.218639	-3.78138	0.000155961	0.00174391			ZNF365	-0.750009	0.18189	-4.12343	3.73272e-05	0.000417327			CLSTN3	0.542945	0.198515	2.73503	0.00623748	0.0696381
DNAJC21	-0.172035	0.0455677	-3.77538	0.000159766	0.00178545			RGCC	-1.10953	0.293423	-3.78132	0.000156002	0.00174391			ADCY9	-0.545681	0.132341	-4.12329	3.73491e-05	0.000417327			RBM15	0.163229	0.0596816	2.735	0.00623809	0.0696381
MYO16	1.0892	0.288532	3.77498	0.000160021	0.00178681			IDO2	2.05564	0.543769	3.78035	0.000156611	0.00174873			CRK	-0.31574	0.0765896	-4.12249	3.74804e-05	0.00041851			PDE4B	0.317889	0.116223	2.73517	0.00623489	0.0696381
CP	1.92258	0.509571	3.77293	0.000161343	0.00180035			LIMS2	-1.13005	0.299035	-3.779	0.000157459	0.00175702			CARHSP1	-0.461289	0.111903	-4.12222	3.7524e-05	0.000418713			ANKRD44	0.158545	0.057953	2.73576	0.0062237	0.0696381
QSOX1	-0.371086	0.0983663	-3.77249	0.000161624	0.00180227			GPR137B	0.780967	0.206703	3.77821	0.000157957	0.00176137			FZD8	-0.502192	0.121871	-4.12067	3.77766e-05	0.000421246			OSBPL1A	-0.209146	0.0764907	-2.73426	0.00625207	0.0697168
NOS1	-1.21824	0.323024	-3.77137	0.000162355	0.0018092			RP3-331H24.6	-1.38051	0.365414	-3.77792	0.000158144	0.00176227			AQP1	-0.570012	0.138341	-4.12033	3.78328e-05	0.000421587			CD36	-0.450302	0.164713	-2.73386	0.00625961	0.0697535
COL9A2	0.565758	0.150033	3.77089	0.000162664	0.00181141			AQP1	-0.81346	0.215338	-3.7776	0.000158345	0.00176332			CD226	0.611914	0.148538	4.11958	3.79569e-05	0.000422198			CH507-513H4.1	0.490595	0.179498	2.73315	0.00627324	0.0698582
MYO1E	0.479808	0.127261	3.77026	0.00016308	0.00181481			PCDH9	-1.30761	0.346212	-3.7769	0.000158794	0.00176712			CGN	-0.974983	0.236661	-4.11974	3.79297e-05	0.000422198			IGHV3-49	1.39957	0.512217	2.73238	0.00628787	0.069964
CYB5A	-0.690762	0.183329	-3.76789	0.000164636	0.00183089			MALL	-0.928238	0.245788	-3.77658	0.000158995	0.00176816			SLC15A2	-0.609586	0.147975	-4.11953	3.79645e-05	0.000422198			ALOX15B	-0.423186	0.154901	-2.73198	0.00629549	0.069964
CLEC3B	-0.924112	0.245347	-3.76656	0.000165515	0.00183818			EPHA2	-1.02656	0.27191	-3.77539	0.00015976	0.00177547			ATXN7L3B	-0.259816	0.0630782	-4.11895	3.80602e-05	0.000422977			TOMM20	-0.154713	0.0566283	-2.73207	0.00629372	0.069964
LNX2	-0.538112	0.142865	-3.76657	0.000165505	0.00183818			HLA-A	0.835478	0.221347	3.77452	0.000160316	0.00178045			HMGA1	0.631983	0.153446	4.11861	3.81163e-05	0.000423238			ST8SIA6	-0.715552	0.262043	-2.73067	0.00632062	0.070196
ETV5	-0.53185	0.141225	-3.76597	0.000165901	0.00184124			CXorf21	1.05577	0.279745	3.77404	0.000160625	0.00178268			TMC6	0.447247	0.108595	4.1185	3.81351e-05	0.000423238			ARSE	-0.596519	0.21854	-2.72957	0.00634174	0.0703831
FGF18	-0.973038	0.258388	-3.76581	0.000166013	0.00184124			RAB3IP	-0.709248	0.187963	-3.77334	0.000161075	0.00178647			SECISBP2L	-0.546247	0.132649	-4.118	3.82177e-05	0.000423869			FMO2	-0.490375	0.179735	-2.72832	0.0063658	0.0706025
FZD6	-0.44816	0.11907	-3.76385	0.000167317	0.00185445			CTD-2530N21.5	-1.25067	0.331551	-3.77218	0.000161824	0.00179357			TMEM100	-1.95696	0.475324	-4.1171	3.83675e-05	0.000425245			TRAF2	0.341536	0.125233	2.7272	0.0063875	0.0707701
SLC15A2	-0.518442	0.137772	-3.76304	0.000167862	0.00185924			LONRF3	-0.970948	0.257477	-3.77101	0.000162587	0.00180082			IDH2	0.406577	0.0987852	4.11577	3.85887e-05	0.000427408			SLAIN2	-0.19388	0.0710939	-2.72709	0.00638951	0.0707701
FAM8A1	-0.248585	0.0660804	-3.76186	0.000168652	0.00186673			RP11-314B1.2	-1.45291	0.38544	-3.76949	0.000163581	0.0018106			NT5DC4	1.36514	0.331768	4.11474	3.87618e-05	0.000428749			IFNG	0.892766	0.327418	2.72668	0.00639746	0.0708052
FAM20C	0.75331	0.20026	3.76165	0.000168795	0.00186706			OR2A20P	-1.24366	0.33002	-3.76845	0.000164265	0.00181573			DPEP1	2.24847	0.546426	4.11486	3.87409e-05	0.000428749			P2RY1	-0.563435	0.206652	-2.72649	0.00640128	0.0708052
SLC37A3	-0.227042	0.0603728	-3.76067	0.000169461	0.00187191			MACC1	-0.886154	0.235146	-3.76853	0.000164209	0.00181573			PRSS8	-0.993813	0.24156	-4.11415	3.88606e-05	0.000429553			CYTH1	0.212104	0.0778072	2.72602	0.00641029	0.0708273
ANKRD40	-0.289853	0.077073	-3.76076	0.000169397	0.00187191			KRT19	-0.82425	0.218755	-3.76791	0.000164617	0.00181841			COL9A3	1.18338	0.287689	4.11342	3.8984e-05	0.000430339			AMOTL1	-0.355178	0.130295	-2.72594	0.00641187	0.0708273
VAC14	0.521026	0.138621	3.75865	0.000170835	0.00188583			ALPL	-0.845415	0.2245	-3.76576	0.00016604	0.00183289			TRPC6	-0.79378	0.192968	-4.11354	3.89646e-05	0.000430339			IGDCC4	0.937362	0.343953	2.72526	0.00642511	0.070886
HCP5	0.47957	0.127601	3.75835	0.000171037	0.00188679			HIST1H4K	1.15608	0.307144	3.76395	0.000167248	0.00184499			HELLPAR	0.994021	0.241703	4.11257	3.91281e-05	0.000430785			DIP2B	-0.103609	0.0380201	-2.72512	0.00642784	0.070886
FOXA2	-0.901202	0.239802	-3.75811	0.000171204	0.00188737			NPR1	-0.894298	0.237785	-3.76095	0.00016927	0.00186605			NNT-AS1	-0.319419	0.0776642	-4.11282	3.90848e-05	0.000430785			CEACAM6	-0.768557	0.282039	-2.725	0.0064301	0.070886
SLC1A3	1.32357	0.352315	3.75677	0.000172118	0.00189617			CD209	1.45221	0.386159	3.76066	0.000169469	0.00186699			LRRFIP2	-0.269008	0.0654113	-4.11256	3.9129e-05	0.000430785			KIF16B	-0.153803	0.0564495	-2.7246	0.00643792	0.0709247
TBX2	-0.824789	0.219681	-3.75449	0.000173696	0.00191228			AC079584.3	1.41065	0.375174	3.75999	0.000169922	0.00187073			NEK7	-0.509938	0.123992	-4.11268	3.91098e-05	0.000430785			SUSD3	0.68953	0.253119	2.72414	0.00644698	0.0709355
RP11-1D12.1	0.763372	0.203338	3.75421	0.000173889	0.00191313			FBLN5	-0.810751	0.21574	-3.75799	0.000171282	0.00188445			MCOLN3	-0.797857	0.194022	-4.1122	3.91907e-05	0.000431177			SSFA2	-0.300753	0.110404	-2.72411	0.0064475	0.0709355
LAPTM4B	-0.406462	0.108293	-3.75334	0.000174496	0.00191852			MINDY4	-1.22483	0.325967	-3.75754	0.000171592	0.0018866			RP11-357D18.1	-1.09113	0.265361	-4.11187	3.92464e-05	0.000431501			DENND2D	0.402416	0.147759	2.72346	0.00646024	0.0710281
INTS6L	0.36292	0.0967273	3.75199	0.000175433	0.00192754			MAK	-2.00232	0.533141	-3.75571	0.000172851	0.00189917			SDF2L1	0.81078	0.197345	4.10845	3.98327e-05	0.000437654			IGKV1OR2-108	1.09729	0.402987	2.7229	0.00647124	0.0711016
GZMK	1.30094	0.346807	3.7512	0.000175989	0.00193236			IGLV3-10	2.82038	0.751006	3.75547	0.000173016	0.00189971			CTSK	1.62657	0.396152	4.10592	4.02706e-05	0.000442172			SPTBN2	0.49675	0.182454	2.7226	0.00647697	0.0711171
ZHX1	-0.255772	0.0681945	-3.75062	0.000176396	0.00193554			CEP128	0.946828	0.252148	3.75504	0.000173312	0.00190036			SBSPON	-0.993066	0.241879	-4.10563	4.03209e-05	0.000442429			ENSG00000103316	-0.727419	0.267225	-2.72212	0.0064864	0.0711732
DCTN4	-0.137104	0.0365755	-3.74853	0.000177873	0.00195044			SPRY2	-0.891157	0.237321	-3.75507	0.000173291	0.00190036			R3HDM4	0.432038	0.105239	4.10532	4.03763e-05	0.000442741			PCBP3	0.649064	0.238534	2.72105	0.0065074	0.0713561
STEAP1B	0.973566	0.259744	3.74818	0.000178126	0.00195122			B3GALNT1	-1.05941	0.282141	-3.75489	0.000173421	0.00190036			SUSD3	0.933661	0.227487	4.10424	4.0564e-05	0.000444504			NPL	0.599934	0.220503	2.72076	0.00651329	0.0713732
SLC7A6	0.26892	0.0717484	3.7481	0.000178181	0.00195122			POLQ	1.24502	0.331637	3.75416	0.000173926	0.00190463			SULF1	1.84237	0.449027	4.10302	4.07788e-05	0.00044656			ING2	-0.364821	0.134118	-2.72015	0.00652515	0.0714556
ATPAF2	0.238331	0.0635925	3.74778	0.000178403	0.00195236			PRICKLE2	-0.983735	0.26206	-3.75386	0.000174134	0.00190564			TLR3	-0.537934	0.131115	-4.10276	4.08254e-05	0.000446773			PCED1A	0.214751	0.078964	2.7196	0.00653608	0.0715277
SIL1	0.279874	0.0747082	3.74624	0.000179508	0.00196184			TRIP10	-0.709147	0.188973	-3.75263	0.000174986	0.00191369			SSR4	1.06565	0.259862	4.10082	4.11683e-05	0.000450227			RCOR1	-0.233682	0.0859353	-2.71928	0.00654234	0.0715487
IGHV1-2	2.09295	0.558663	3.74636	0.00017942	0.00196184			CCL4	1.19143	0.317645	3.75083	0.000176251	0.00192624			UPK3B	-1.18637	0.28941	-4.09929	4.14414e-05	0.000452913			ANKRD29	-0.409116	0.150476	-2.71882	0.00655153	0.0716017
FMO1	1.04533	0.279082	3.74559	0.000179972	0.0019656			DOCK6	-1.00266	0.267364	-3.75017	0.000176717	0.00193006			AC007743.1	-0.934115	0.227953	-4.09784	4.17017e-05	0.000455455			TMEM132C	-0.770482	0.283624	-2.71656	0.00659642	0.0720382
CCDC134	0.33069	0.0883427	3.74326	0.000181646	0.00198046			PRDM11	-0.860999	0.229658	-3.74905	0.000177508	0.00193742			PDE8B	-0.801433	0.195594	-4.09744	4.17743e-05	0.000455946			RP11-597D13.9	0.45069	0.165916	2.71637	0.00660022	0.0720382
PLXNC1	0.696607	0.186092	3.74336	0.000181578	0.00198046			TTK	1.82878	0.488217	3.74584	0.000179794	0.00195976			CDK5R1	1.01816	0.248677	4.09433	4.23397e-05	0.000461506			KLHL6	0.516293	0.19015	2.71519	0.00662375	0.0722472
SECISBP2L	-0.473095	0.126388	-3.7432	0.000181693	0.00198046			AMIGO1	-0.815911	0.217815	-3.74588	0.00017976	0.00195976			SYNE1	-0.511203	0.124856	-4.09434	4.23368e-05	0.000461506			RP11-122K13.12	0.596823	0.219831	2.71492	0.00662923	0.072259
CCDC6	-0.166176	0.0443992	-3.74277	0.000182001	0.00198121			ARHGEF12	-0.669162	0.178654	-3.74558	0.000179975	0.00196045			C19orf60	0.336033	0.0820769	4.09412	4.23775e-05	0.000461612			ARHGAP11B	0.385912	0.14216	2.71463	0.00663507	0.0722749
ITGB2	0.883985	0.236177	3.7429	0.000181909	0.00198121			ADAM19	0.941351	0.251406	3.74435	0.000180861	0.00196879			CD3D	0.914801	0.223456	4.09387	4.24229e-05	0.000461801			C16orf54	0.449042	0.165512	2.71305	0.00666672	0.0725716
ZBED2	-1.01289	0.270712	-3.74158	0.000182865	0.00198805			EMILIN1	0.672726	0.179704	3.74352	0.000181458	0.00197399			WWTR1	-0.366325	0.0894869	-4.09361	4.247e-05	0.000462009			ANGPT4	-0.992587	0.365997	-2.71201	0.00668765	0.0727514
KRT17	1.80926	0.4836	3.74124	0.000183113	0.00198805			ROR2	0.85041	0.227366	3.74026	0.000183829	0.001996			RASGRF2	0.825962	0.201819	4.09258	4.26591e-05	0.000463453			SLC16A1-AS1	0.549571	0.20267	2.71166	0.00669475	0.0727806
SLCO4C1	-0.979594	0.261824	-3.74142	0.000182984	0.00198805			GGT1	-0.763309	0.20408	-3.74024	0.000183845	0.001996			CHMP7	0.312807	0.0764322	4.0926	4.26558e-05	0.000463453			CACNA1I	0.964779	0.355849	2.71121	0.00670388	0.0728318
CYBRD1	-0.48244	0.128946	-3.7414	0.000182995	0.00198805			GAPDH	1.00285	0.268109	3.74043	0.000183704	0.001996			RIMBP3	0.726466	0.177542	4.09179	4.28062e-05	0.000464745			RSPO2	-0.581068	0.214395	-2.71026	0.00672302	0.0729566
CDH13	-0.613632	0.164051	-3.7405	0.000183653	0.00198998			ERAP2	0.84214	0.225189	3.7397	0.000184241	0.00199897			CHRM2	-1.85264	0.452832	-4.09122	4.29106e-05	0.000465571			HHIP	-0.501396	0.185003	-2.7102	0.00672423	0.0729566
PON2	-0.483219	0.12918	-3.74067	0.00018353	0.00198998			BAIAP2-AS1	-0.688878	0.184237	-3.73909	0.000184688	0.00200251			IL2RB	0.967981	0.23661	4.09104	4.29438e-05	0.000465625			ATP13A1	0.270639	0.0998774	2.70971	0.00673421	0.0729963
ITGA1	-0.518059	0.138498	-3.74054	0.000183623	0.00198998			HIST1H3F	1.48951	0.398434	3.73841	0.000185189	0.00200662			TEP1	0.367199	0.0898285	4.08778	4.35514e-05	0.000471903			TBX2	-0.561975	0.207403	-2.70958	0.00673676	0.0729963
TMPRSS13	-0.685292	0.183243	-3.7398	0.000184168	0.00199425			AGRN	-0.76857	0.2057	-3.73635	0.000186708	0.00202174			EMB	0.648664	0.15869	4.08761	4.35838e-05	0.000471943			SDS	1.08844	0.401763	2.70915	0.00674554	0.0730434
MTHFD2	0.877676	0.23471	3.73941	0.00018445	0.00199586			CEACAM19	-1.5489	0.414593	-3.73596	0.000187	0.00202358			SSTR2	1.25919	0.308297	4.08435	4.42e-05	0.000477945			RP11-96H19.1	0.484078	0.178703	2.70883	0.00675201	0.0730531
PIK3C2A	-0.28308	0.0757048	-3.73926	0.000184559	0.00199586			PRR15L	-0.787364	0.210788	-3.73534	0.000187465	0.00202728			AARD	-1.08177	0.264867	-4.08422	4.42252e-05	0.000477945			CDKN1A	0.506596	0.187028	2.70867	0.00675531	0.0730531
FNBP1L	-0.542273	0.145041	-3.73875	0.00018494	0.00199866			FLRT3	-1.16533	0.312092	-3.73393	0.000188512	0.00203727			SULF2	0.988898	0.242115	4.08442	4.4188e-05	0.000477945			MRPL37P1	0.812585	0.300132	2.70743	0.00678066	0.0731715
XPNPEP2	1.06193	0.284049	3.73854	0.000185088	0.00199895			RPL13AP17	-1.86824	0.500573	-3.7322	0.000189812	0.00204997			RRAS2	-0.447515	0.109605	-4.08296	4.44659e-05	0.000480231			ENSG00000151790	1.42193	0.52518	2.70752	0.00677888	0.0731715
IGLJ3	2.0894	0.559	3.73774	0.000185681	0.00200203			RP11-80P20.3	-1.29681	0.347577	-3.731	0.000190719	0.00205841			ETF1	-0.245615	0.060161	-4.08262	4.4531e-05	0.000480619			PRKD1	-0.318981	0.117822	-2.70731	0.00678299	0.0731715
AP4B1	0.231601	0.0619613	3.73784	0.00018561	0.00200203			HIST1H4J	1.15231	0.308865	3.73078	0.000190889	0.0020589			TBX2-AS1	-0.90358	0.221343	-4.08226	4.46005e-05	0.000481054			KDR	-0.492634	0.181967	-2.70726	0.00678403	0.0731715
CERK	0.373235	0.0998607	3.73755	0.000185819	0.00200203			PIP5K1B	-0.722711	0.19376	-3.72993	0.00019153	0.00206312			PCDHA3	-0.881746	0.216021	-4.08177	4.46946e-05	0.000481398			CFL2	-0.307405	0.113566	-2.70685	0.00679251	0.073215
SNX29	0.25895	0.0692874	3.73734	0.000185981	0.00200203			CXCL12	0.968807	0.259732	3.73002	0.000191463	0.00206312			HIST1H3B	1.03878	0.2545	4.08163	4.47201e-05	0.000481398			DIO2	0.997517	0.368633	2.70599	0.0068101	0.0733566
TJP1	-0.600084	0.160561	-3.73741	0.000185924	0.00200203			CLEC10A	1.13189	0.303515	3.72928	0.00019203	0.00206714			RP11-96D1.11	-0.993373	0.243362	-4.08188	4.46731e-05	0.000481398			STARD13	-0.414593	0.153256	-2.70523	0.00682578	0.0734775
HMGN2P46	1.38677	0.371081	3.73712	0.000186141	0.00200244			RGS9BP	-1.57551	0.422496	-3.72905	0.000192205	0.00206768			RIMS1	-1.40843	0.345139	-4.08077	4.48877e-05	0.000482602			FGG	1.23489	0.456604	2.70451	0.00684056	0.0735885
PMS2CL	0.239155	0.0639997	3.73681	0.000186371	0.00200361			MGME1	0.782064	0.209787	3.72789	0.000193087	0.0020731			GPR65	0.617432	0.151303	4.08075	4.48905e-05	0.000482602			ALG13	0.18519	0.0685157	2.70288	0.00687415	0.0739016
STXBP6	-0.957806	0.25634	-3.73646	0.00018663	0.00200478			BIN2	0.763166	0.204709	3.72804	0.000192973	0.0020731			TRIM24	-0.340369	0.0834144	-4.08045	4.4948e-05	0.000482905			MARCKSL1	0.370716	0.13718	2.70241	0.0068838	0.0739325
PGM1	-0.379329	0.101524	-3.73633	0.000186723	0.00200478			IGHM	2.38524	0.639816	3.72801	0.000193	0.0020731			PRKAR1B	-0.339652	0.0832674	-4.07905	4.52193e-05	0.000485503			IGKV2-30	1.17872	0.436192	2.70231	0.00688601	0.0739325
AK4	1.10932	0.297044	3.73454	0.000188056	0.00201777			EDA	-1.26785	0.340117	-3.72768	0.00019325	0.00207351			THY1	1.25902	0.308731	4.07804	4.54166e-05	0.000487304			SCAMP5	0.82978	0.307095	2.70203	0.00689172	0.0739398
CMTM4	-0.4766	0.12765	-3.73365	0.000188726	0.00202364			STARD8	-0.839001	0.225121	-3.72688	0.000193862	0.00207871			MYRF	-1.03182	0.253073	-4.07716	4.55895e-05	0.000488841			TMOD1	-0.525699	0.194586	-2.70163	0.00690015	0.0739398
PRKACB	0.39311	0.1053	3.73325	0.000189022	0.00202418			ENSG00000177359	2.27213	0.609744	3.72636	0.000194266	0.00208169			THSD1	-0.760111	0.186465	-4.07642	4.57337e-05	0.000490068			DPH3	-0.234725	0.0868794	-2.70173	0.00689796	0.0739398
VEPH1	-0.952947	0.255248	-3.73341	0.000188904	0.00202418			PDE1C	-1.27975	0.343473	-3.72591	0.000194615	0.00208408			HEY1	-0.88783	0.217846	-4.0755	4.59165e-05	0.000491707			IGHV3-69-1	1.42006	0.525678	2.70139	0.00690506	0.0739443
NTNG1	-0.88189	0.236249	-3.73288	0.000189304	0.00202589			HIST1H2BL	1.46718	0.394017	3.72365	0.000196362	0.00210066			C1R	0.827642	0.203138	4.07429	4.6154e-05	0.000493929			LGALS3BP	-0.202015	0.0748048	-2.70056	0.00692236	0.0740814
CEP128	0.699406	0.187446	3.73124	0.000190536	0.00203775			TOB1	-0.863567	0.231919	-3.72358	0.000196419	0.00210066			ATP8B2	0.46389	0.113863	4.07413	4.61874e-05	0.000493966			RASA4B	0.488739	0.181126	2.69833	0.00696876	0.0745295
GPR39	-0.713883	0.191341	-3.73095	0.000190756	0.00203877			MAP3K6	-0.877303	0.235699	-3.72212	0.000197554	0.00211006			STX11	-0.43268	0.106213	-4.0737	4.6272e-05	0.000494549			SRGAP3	0.512952	0.190145	2.69768	0.00698241	0.0745786
PDE1C	-0.884349	0.237138	-3.72926	0.000192041	0.00205118			ADGRL2	-0.952914	0.256012	-3.72214	0.000197541	0.00211006			POGLUT1	0.309501	0.0759874	4.07306	4.63993e-05	0.000495267			ENSG00000152939	-0.536682	0.198931	-2.69783	0.00697926	0.0745786
CCDC80	1.06266	0.284992	3.72874	0.000192439	0.0020541			NAPSA	-0.825151	0.221721	-3.72157	0.000197988	0.00211333			TMEM204	-0.573974	0.140917	-4.07312	4.63866e-05	0.000495267			CPNE7	1.01452	0.37614	2.69717	0.00699306	0.074644
B3GAT3	0.331636	0.0889592	3.72796	0.000193034	0.00205884			RP11-768G7.1	-1.53691	0.412996	-3.72135	0.000198158	0.00211377			ENSG00000172058	-0.370348	0.0909444	-4.07224	4.65625e-05	0.000496687			SPINT2	-0.291932	0.108265	-2.69645	0.00700825	0.0747577
PLS1	-0.798046	0.214078	-3.72783	0.000193133	0.00205884			EMCN	-1.04349	0.280448	-3.72081	0.000198586	0.00211697			RUNX2	1.03042	0.253047	4.07205	4.66019e-05	0.000496786			ARMCX1	-0.327043	0.121325	-2.69558	0.00702654	0.0748559
MCC	-0.366716	0.098414	-3.72626	0.000194341	0.00207037			STEAP2	0.945019	0.254012	3.72038	0.000198925	0.00211921			EGR3	1.11501	0.273858	4.07148	4.6716e-05	0.00049768			BEX3	-0.265765	0.098591	-2.69563	0.00702555	0.0748559
CD209	0.974648	0.261712	3.72412	0.000195998	0.00208264			PCDH1	-0.977244	0.262736	-3.71949	0.000199626	0.00212531			RP11-40A7.2	-1.0923	0.268311	-4.07105	4.68026e-05	0.00049828			FBLN7	0.489717	0.181713	2.695	0.00703877	0.0749215
SLFN12L	0.624515	0.167685	3.72434	0.000195823	0.00208264			BHLHE41	0.726436	0.195373	3.71821	0.000200643	0.00213475			DST	-0.660304	0.162237	-4.07001	4.70113e-05	0.000500178			RAB11FIP2	-0.18442	0.0684339	-2.69486	0.0070418	0.0749215
RGMB	-0.364825	0.0979621	-3.72415	0.000195975	0.00208264			GPX1	0.891381	0.23979	3.71733	0.000201337	0.00214075			PVR	-0.511277	0.125631	-4.06968	4.70774e-05	0.000500558			C14orf28	-0.29082	0.107935	-2.69439	0.0070517	0.0749517
CD40	0.520754	0.139823	3.72437	0.000195801	0.00208264			USP43	-1.12006	0.301388	-3.71634	0.000202132	0.00214781			AKAP17A	0.380093	0.0934211	4.0686	4.72964e-05	0.000502301			EFNA1	-0.337974	0.125441	-2.6943	0.00705374	0.0749517
RP11-705C15.2	0.481387	0.129321	3.72242	0.000197325	0.00209481			IGLV5-45	3.20971	0.863754	3.716	0.000202401	0.00214929			ABI2	-0.3786	0.0930547	-4.06857	4.73023e-05	0.000502301			FCHSD1	0.281317	0.104447	2.69339	0.00707286	0.0751064
MARS	0.311787	0.0837614	3.72232	0.000197398	0.00209481			GRASP	-0.926623	0.249486	-3.71413	0.000203906	0.00216388			C15orf57	0.351304	0.0863499	4.06838	4.73402e-05	0.00050238			SLC19A3	-0.473642	0.175934	-2.69215	0.00709936	0.0753392
DPY19L4	-0.291883	0.0784461	-3.72081	0.000198583	0.00210603			LURAP1L	-0.81311	0.21895	-3.71368	0.000204271	0.00216635			ALDH16A1	0.3769	0.0926864	4.0664	4.7745e-05	0.000506349			KIAA1109	-0.2025	0.0752324	-2.69166	0.00710974	0.0754008
SEC14L6	-0.890906	0.23952	-3.71955	0.000199581	0.00211525			UBXN10	-1.39005	0.374505	-3.7117	0.000205873	0.00218053			HDAC9	0.553837	0.136227	4.06556	4.79176e-05	0.000507853			IGHV3-15	1.30977	0.486671	2.69129	0.00711763	0.0754359
RAVER2	-0.552785	0.148626	-3.7193	0.000199777	0.00211596			PAPLN	0.813822	0.219258	3.71171	0.000205867	0.00218053			SIPA1	0.377798	0.0929525	4.06442	4.81529e-05	0.000510018			ROBO2	-0.670876	0.249301	-2.69103	0.00712321	0.0754465
CTD-3157E16.2	-0.406715	0.109368	-3.71879	0.000200182	0.00211889			SSTR2	1.55632	0.419344	3.71133	0.000206173	0.00218231			MYO1C	-0.492173	0.121113	-4.06374	4.82924e-05	0.000511167			LPAR5	0.694892	0.258392	2.68929	0.00716035	0.075596
ARSD	-0.37133	0.099863	-3.71839	0.000200494	0.00212083			FASN	-0.922491	0.248612	-3.71056	0.000206804	0.00218758			AVPR2	-0.783068	0.192705	-4.06357	4.83285e-05	0.00051122			RP11-319G6.1	0.410647	0.152705	2.68915	0.00716349	0.075596
MBIP	-0.591886	0.159202	-3.71784	0.000200937	0.00212416			CTSC	0.928787	0.25034	3.7101	0.00020718	0.00219015			LPXN	0.469698	0.115623	4.06233	4.85859e-05	0.000513613			SIGLEC10	0.787133	0.292714	2.68908	0.00716487	0.075596
QPCTL	0.499789	0.134451	3.71725	0.000201402	0.0021277			SOWAHC	-0.809911	0.218332	-3.70954	0.000207632	0.00219352			ATR	0.27821	0.0684975	4.0616	4.87371e-05	0.000514881			TCAF1P1	-0.179066	0.0665869	-2.68921	0.00716216	0.075596
RP11-40A7.2	-0.966004	0.259952	-3.71608	0.000202334	0.00213618			PRDX4	1.2318	0.332097	3.70916	0.000207948	0.00219545			RP11-402J7.2	0.946162	0.232966	4.06137	4.87855e-05	0.000515063			SAMD12	-0.390116	0.145046	-2.68961	0.00715355	0.075596
RAB11FIP2	-0.210841	0.0567408	-3.71587	0.000202507	0.00213664			GLA	1.07887	0.290891	3.70886	0.000208196	0.00219666			ATP6V0D2	1.47131	0.36233	4.06069	4.89275e-05	0.00051623			ZFP36	0.508423	0.189036	2.68955	0.00715481	0.075596
PERP	-0.629156	0.169349	-3.71515	0.000203081	0.00214083			TMOD1	-1.17245	0.316237	-3.70749	0.000209326	0.00220716			ENSG00000177706	0.798137	0.196617	4.05934	4.92112e-05	0.000518891			MINOS1	-0.221592	0.082432	-2.68818	0.00718422	0.0757032
YES1	-0.373147	0.100442	-3.71505	0.000203165	0.00214083			ANKS1A	-0.854361	0.230606	-3.70486	0.000211511	0.00222878			CTNNA1	-0.336514	0.0829041	-4.05908	4.92668e-05	0.000519146			SEMA3B	-0.610115	0.226961	-2.68819	0.00718401	0.0757032
HIST1H3C	1.09428	0.29465	3.71382	0.000204153	0.00214987			SPHK1	0.982447	0.265286	3.70335	0.000212768	0.00223773			IL18BP	0.678805	0.167271	4.05812	4.94702e-05	0.000520956			RP11-4L24.4	0.602191	0.224074	2.68746	0.0071997	0.0757323
STN1	-0.244975	0.0659771	-3.71303	0.00020479	0.0021552			IGKV1-16	2.49473	0.673615	3.70349	0.000212653	0.00223773			DMKN	-0.469962	0.115831	-4.05732	4.96388e-05	0.000522397			MPHOSPH9	0.203844	0.0758515	2.68741	0.00720078	0.0757323
VSNL1	-0.82598	0.22248	-3.71261	0.000205135	0.00215608			TBC1D10C	0.922158	0.248999	3.70347	0.000212674	0.00223773			PSMB8-AS1	0.469369	0.115708	4.05649	4.9815e-05	0.000523916			IGLV2-23	1.50801	0.561113	2.68753	0.00719827	0.0757323
IRX1	-0.999199	0.269131	-3.71269	0.000205068	0.00215608			FTH1P10	0.747395	0.201849	3.70275	0.000213273	0.00224162			USP44	-0.770792	0.190054	-4.05565	4.99944e-05	0.000525467			ESRP1	-0.414545	0.154321	-2.68626	0.00722576	0.0758982
PRDM15	0.311078	0.0838071	3.71184	0.00020576	0.00216127			SEMA6D	-0.834319	0.225366	-3.70206	0.000213855	0.00224629			COL3A1	1.92569	0.474857	4.05531	5.0067e-05	0.000525895			IGHV3-30	1.51125	0.562544	2.68647	0.00722121	0.0758982
CARMIL1	-0.380132	0.102456	-3.71021	0.000207086	0.00217381			RP11-16E12.2	2.31897	0.626631	3.7007	0.000215006	0.00225695			ANXA8L1	-1.06436	0.262547	-4.05397	5.03548e-05	0.000528581			HJURP	0.687838	0.256247	2.68428	0.00726871	0.0759142
S100A6	-0.533069	0.143728	-3.70888	0.000208178	0.00218388			RP11-153M7.3	1.73818	0.469964	3.69853	0.00021685	0.00227341			RAB4B	0.476725	0.11761	4.05345	5.04675e-05	0.000529427			MYBL2	0.921291	0.343235	2.68414	0.00727168	0.0759142
IRF3	0.275247	0.0742329	3.70788	0.000208999	0.00219109			P2RY1	-0.826843	0.223551	-3.69868	0.000216723	0.00227341			SAPCD2	1.08469	0.267668	4.05239	5.06969e-05	0.000531445			RP11-231C14.7	0.467922	0.174387	2.68324	0.00729135	0.0759142
GPR141	0.879943	0.237404	3.70652	0.000210125	0.00219912			SPAAR	-1.59994	0.432685	-3.69769	0.000217569	0.00227949			RP5-1159O4.1	-0.836207	0.206355	-4.05226	5.07244e-05	0.000531445			ADAMTS14	0.953526	0.355352	2.68333	0.0072894	0.0759142
KPNA2	0.556898	0.15025	3.70647	0.000210169	0.00219912			PYHIN1	1.28907	0.348754	3.69621	0.00021884	0.00229135			CAB39L	-0.830521	0.204964	-4.05204	5.07731e-05	0.000531617			RETN	-0.631838	0.23531	-2.68513	0.00725027	0.0759142
USP13	-0.363355	0.0980368	-3.70631	0.000210298	0.00219912			PLCH1	-0.72079	0.19503	-3.69578	0.000219212	0.00229379			RXRG	-1.32276	0.326501	-4.05133	5.09284e-05	0.000532904			ZBED2	-0.786499	0.29318	-2.68265	0.00730422	0.0759142
C1QC	0.832571	0.224633	3.70635	0.000210264	0.00219912			DOCK8	0.628262	0.170003	3.69559	0.000219378	0.00229407			GPRC5A	-1.03457	0.255393	-4.0509	5.10209e-05	0.000533533			PTPDC1	-0.242294	0.0903026	-2.68313	0.0072937	0.0759142
PEAK1	-0.391051	0.105557	-3.70466	0.000211675	0.00221211			PODXL	-0.794803	0.215084	-3.69532	0.000219608	0.00229502			ITM2C	0.825185	0.203727	4.05045	5.1119e-05	0.00053422			HIP1R	0.223247	0.0831675	2.68431	0.00726796	0.0759142
DOCK8	0.45552	0.122989	3.70375	0.000212438	0.00221868			ENSG00000162078	2.19329	0.593584	3.695	0.000219886	0.00229646			ARHGAP44	-0.687225	0.169707	-4.04949	5.13304e-05	0.000536089			KNTC1	0.417481	0.155485	2.68502	0.00725263	0.0759142
EGLN3	1.27015	0.34296	3.7035	0.000212647	0.00221945			KLF9	-0.803329	0.217499	-3.69348	0.000221202	0.00230875			SLC4A4	-0.654201	0.161562	-4.04923	5.13866e-05	0.000536335			HM13	0.332574	0.123822	2.6859	0.00723341	0.0759142
TNFAIP8L1	0.39193	0.105836	3.70317	0.000212919	0.00222089			TESPA1	1.02635	0.278043	3.69134	0.00022308	0.00232687			FAM189A2	-1.12754	0.278506	-4.04853	5.15401e-05	0.000537597			NKX2-1	-0.404968	0.15079	-2.68564	0.00723912	0.0759142
HDAC9	0.507086	0.136971	3.70213	0.000213798	0.00222864			FBXO41	1.12402	0.304567	3.69056	0.000223762	0.00233103			OSGIN2	-0.3375	0.0833952	-4.047	5.18786e-05	0.000540785			STX3	-0.354052	0.131973	-2.68276	0.00730171	0.0759142
KITLG	-0.619087	0.167262	-3.7013	0.000214502	0.00223456			RP11-1223D19.3	-0.98937	0.268071	-3.69069	0.000223644	0.00233103			CCL2	1.29921	0.321129	4.04574	5.21571e-05	0.000543344			CHD7	0.150546	0.0561163	2.68276	0.00730184	0.0759142
IRAK1	0.465902	0.125883	3.70107	0.00021469	0.00223511			IRX1	-1.29671	0.351533	-3.68874	0.000225369	0.00234332			MST1L	-0.994491	0.24586	-4.04495	5.23354e-05	0.000544703			ATXN7L3B	-0.12041	0.0448857	-2.68258	0.00730564	0.0759142
FGD4	-0.35384	0.0956319	-3.70002	0.000215582	0.00224298			RP11-757F18.5	-1.24637	0.337883	-3.68876	0.000225347	0.00234332			PRODH	-1.03672	0.256304	-4.04486	5.23537e-05	0.000544703			RTKN2	-0.677455	0.252298	-2.68514	0.00724984	0.0759142
CARMIL3	0.829731	0.224306	3.6991	0.000216365	0.00224791			AGTR1	-1.09086	0.295705	-3.68901	0.000225128	0.00234332			DNAJC5B	1.05725	0.261405	4.0445	5.24352e-05	0.000545206			JUNB	0.482873	0.179957	2.68326	0.00729082	0.0759142
MYO1C	-0.46496	0.125699	-3.69898	0.000216465	0.00224791			PLD3	0.785682	0.213058	3.68764	0.000226344	0.00235198			TRAK2	-0.337055	0.0833606	-4.04334	5.26953e-05	0.000547565			CAST	-0.187092	0.0697108	-2.68382	0.00727852	0.0759142
SNORD3C	0.471872	0.127564	3.69909	0.000216377	0.00224791			OLFML2B	1.08474	0.294197	3.68713	0.000226801	0.00235376			HSBP1L1	-0.494999	0.122474	-4.04165	5.30774e-05	0.000550303			SH2D1A	0.702309	0.261891	2.68169	0.00732518	0.0760691
STEAP3	0.82194	0.222226	3.69867	0.000216735	0.00224929			S100A10	-0.785599	0.213061	-3.6872	0.000226732	0.00235376			SERF1B	-0.385931	0.0954936	-4.04143	5.31258e-05	0.000550303			LINC01237	0.676943	0.252555	2.68037	0.00735399	0.0763202
ALG3	0.38436	0.103929	3.6983	0.000217047	0.00225111			MCUB	0.988107	0.268026	3.68661	0.000227263	0.00235706			LZTFL1	-0.422326	0.104493	-4.04166	5.30746e-05	0.000550303			TRIM71	-0.494222	0.184423	-2.67983	0.00736604	0.0763972
COL17A1	1.57916	0.427037	3.69795	0.000217346	0.00225279			LRRC32	-1.12276	0.304852	-3.68295	0.000230548	0.00238963			LPCAT3	-0.373428	0.0923871	-4.042	5.29979e-05	0.000550303			ADCY8	-0.842509	0.314629	-2.67779	0.00741101	0.0764583
TNIP3	0.84198	0.227708	3.69764	0.000217616	0.00225417			IGKV1-9	2.96827	0.806232	3.68165	0.000231728	0.00240036			SLC35A3	-0.319336	0.0790127	-4.04158	5.30925e-05	0.000550303			VNN1	0.841984	0.314383	2.67821	0.0074016	0.0764583
IDH2	0.397638	0.107555	3.69706	0.000218115	0.00225792			ATP10A	-0.954776	0.259385	-3.68092	0.000232396	0.00240576			INTS6L	0.378684	0.0937062	4.04119	5.31811e-05	0.000550529			GSDMB	0.421854	0.15748	2.67878	0.007389	0.0764583
TCF25	0.225851	0.0610974	3.69657	0.000218528	0.00226078			CD151	-0.619651	0.16836	-3.68051	0.000232771	0.00240662			WNT7A	-1.32864	0.329005	-4.03835	5.38274e-05	0.000556664			GGT5	0.753854	0.281526	2.67774	0.00741203	0.0764583
TMEM139	-1.01231	0.274007	-3.69448	0.000220338	0.00227739			PHACTR2	-0.664484	0.180536	-3.68061	0.000232679	0.00240662			ETV5	-0.58171	0.144048	-4.03829	5.38413e-05	0.000556664			RASGRP1	0.43077	0.160862	2.67788	0.00740888	0.0764583
IGHV3-13	2.21064	0.598403	3.69424	0.000220548	0.00227739			STXBP1	-0.973019	0.264472	-3.6791	0.000234057	0.00241839			CYBA	0.739208	0.183059	4.03809	5.38879e-05	0.000556797			FAXDC2	-0.564242	0.210615	-2.67902	0.00738369	0.0764583
[truncated: 14,876 more rows]

## Sheet: Supp Fig 2
Central vs Internal								Central vs External								Internal vs External
[truncated: 16,469 more rows]

## Sheet: Supp Fig 3a
Modules	B cells memory	B cells naive	Dendritic cells activated	Dendritic cells resting	Eosinophils	Macrophages M0	Macrophages M1	Macrophages M2	Mast cells activated	Mast cells resting	Monocytes	Neutrophils	NK cells activated	NK cells resting	Plasma cells	T cells CD4 memory activated	T cells CD4 memory resting	T cells CD4 naive	T cells CD8	T cells follicular helper	T cells gamma delta	T cells regulatory (Tregs)
[truncated: 17 more rows]

[truncated: 5 more sheets: Supp Fig 3b, Supp Fig 4a, Supp Fig 4b, Supp Fig 5, Supp Figs 6a&6b]
